# Supplementary material for: Jujube witches’ broom phytoplasmas inhibit ZjBRC1-mediated abscisic acid metabolism to induce shoot proliferation
Source: Hortic Res. 2023 Jul 24;10(9):uhad148. doi: 10.1093/hr/uhad148 (PMC10483173; doi:10.1093/hr/uhad148)
Supplement: Web_Material_uhad148 [file web_material_uhad148.zip]

Archive with 13 entries (13 files):
- figure S1.pdf
- figure S2.pdf
- figure S3.pdf
- figure S4.pdf
- figure S5.pdf
- figure S6.pdf
- figure S7.pdf
- figure S8.pdf
- SUPPLEMENTAL INFORMATION.docx
- Supplementary table S1.xlsx
- supplimentary Table S2.xlsx
- supplimentary Table S3.xlsx
- supplimentary Table S4.xlsx
