# Supplementary material for: Jujube witches’ broom phytoplasmas inhibit ZjBRC1-mediated abscisic acid metabolism to induce shoot proliferation
Source: Hortic Res. 2023 Jul 24;10(9):uhad148. doi: 10.1093/hr/uhad148 (PMC10483173; doi:10.1093/hr/uhad148)
Supplement: Web_Material_uhad148 [file web_material_uhad148.zip › Supplementary table S1.xlsx]

## Sheet: Sheet2
Primers for qRT-PCR
ZjACT1-RT-F	AGCCTTCCTGCCAACGAGT
ZjACT1-RT-R	TTGCTTCTCACCCTTGATGC
ZjEF1γ-RT-F	CGCTCATTGCTGCGGAATACAG
ZjEF1γ-RT-R	CCTTGCCAATGGGATTCATCTTG
ZjBRC1-RT-F	CAAGAGAATCCCTGCCGATTAG
ZjBRC1-RT-R	CCATGTCCTCAGCCAATGAA
ZjBRC2-RT-F	GTCGAAAGAGAACAGGGAAGAA
ZjBRC2-RT-R	TCCGAGCAATCTGAAGAGAAAG
ZjTCP1-RT-F	CCTTTCTGCTCCATTCCTACTC
ZjTCP1-RT-R	GGTTGTGGCCTCCATACAA
ZjHB40-RT-F	CTCTACCCTGCTGGTGTTTAC
ZjHB40-RT-R	CTCCGTGCTTAGCTTTCTCTT
ZjNCED3-RT-F	ACTGATGCTTCCGGGATTAAG
ZjNCED3-RT-R	GGAGTCATGCAAGACCCAATA
ZjZEP-RT-F	GGATGTTGCTGAGGAGGTTATG
ZjZEP-RT-R	CTCTGACCATTCTCCAGCTTTAC
ZjABA3-RT-F	CGCTATATCCCAGCACACAA
ZjABA3-RT-R	AGGACCAAAGTCACGGTAAAG
ZjABA4-RT-F	GGAGTTTCATGGGAGGATCAAG
ZjABA4-RT-R	GGTGTCCAAGAGAGACACAATAG
ZjCYP707A-RT-F	CCATGGGTTGGCCTTACATAG
ZjCYP707A-RT-R	TGGGTACGTGGGTTTGAATAAG
ZjGT1-RT-F	CGATTCCTGATCGTTGTCTACC
ZjGT1-RT-R	CTTCGGCTCCGATGTGAATTA
ZjBG1-RT-F	CTGTGAAGCCGAGTCATTATCC
ZjBG1-RT-R	CCTCTTCCATAAGGAAGTGCTGCTCC
ZjABCG25-RT-F	GCACCGTTTGATGGAGTAGAG
ZjABCG25-RT-R	GGAGAAGCGAGCAGAAGATTAG
ZjABCG40-RT-F	CACGGCGAAGCCAGTGAAAT
ZjABCG40-RT-R	CCTCCTACATAAGCCTCTGC
ZjPYR1-like-RT-F	CTACCCAACACCACCTTATGTC
ZjPYR1-like-RT-R	GCTTGTAGGTCTGTGGCTTATC
ZjPYL2-RT-F	CTATTACTTCGTCGCCACCTC
ZjPYL2-RT-R	CTGTGACCTCTCTTATGCTTCC
ZjPYL4-RT-F	GCCAGAAGGAGCTAAGAAAGAG
ZjPYL4-RT-R	CCGAGATGACGTGGACCTCA
ZjPYL4-like-RT-F	TTCCACCTTCTTCCGCTATTC
ZjPYL4-like-RT-R	CATCCAGAATCTCCAACCTCTC
ZjPYL8-RT-F	GGGAGTGGAAAGTGAGTACATTAG
ZjPYL8-RT-R	GCCCAGACTTGACATCTACTTC
ZjPYL9-RT-F	CACGAGACCAGAGACAATCAG
ZjPYL9-RT-R	CGGATCAGGGCCTCAATAAA
ZjPP2C-50-RT-F	GCTGGTGACGAGGATTGTAATA
ZjPP2C-50-RT-R	CTCAGGTCTTCTTCCACACATAG
ZjPP2C-75-RT-F	GGTGGAGAAGAGTGATGAAGAG
ZjPP2C-75-RT-R	ATCTGAGGCCCAGCATTTAG
ZjSnRK2.4-RT-F	AGCGAAGACGAGGCTAGATA
ZjSnRK2.4-RT-R	CTCCCACCAGCATCACATAAA
ZjABI5-RT-F	TCAGCAACAGCAGAGGAATAA
ZjABI5-RT-R	CTGCGGCATTGTTTGGTAAG
Primers for amplification and vector construction
2300-ZjTCP1-F	AGAACACGGGGGACGAGCTCATGTTTTCTTCCACCAATACTTTGAA
2300-ZjTCP1-R	TGGTGTCGACTCTAGACTGGCCTCCCATAGTTTTGCC
2300-ZjBRC2-F	AGAACACGGGGGACGAGCTCATGTTTCCTAATAGCAGCAATG
2300-ZjBRC2-R	TGGTGTCGACTCTAGAATATGAAATATGATTTTTGTTGGAGATTATAGGG
2300-ZjBRC1-F	AGAACACGGGGGACGAGCTCATGATGTTTCCATCAAACAGTT
2300-ZjBRC1-R	TGGTGTCGACTCTAGAGCATAGGTTATGGGTGTTGCA
2300-ZjBRC1-SRDX-R	TACGAACGAAAGCTCTGCAGGTTAAGCGAAACCCAAACGGAGTTCTAGATCCAGATCCAGGCATAGGTTATGGGTGTTGCAGA
2300-ZjHB40-F	AGAACACGGGGGACGAGCTCATGACAACCTCCATGACGAAC
2300-ZjHB40-R	TGGTGTCGACTCTAGACATATATAAGTTCATGGTCATCC
Primers for yeast two-hybrid and BiFC Assay
AD-ZjBRC1-F	GGAGGCCAGTGAATTCATGATGTTTCCATCAAACAGTTG
AD-ZjBRC1-R	CGAGCTCGATGGATCCTTAGCATAGGTTATGGGTGTTGC
AD-ZjBRC2-F	GGAGGCCAGTGAATTCATGTTTCCTAATAGCAGCAATGT
AD-ZjBRC2-R	CGAGCTCGATGGATCCTCAATATGAAATATGATTTTTGT
AD-ZjTCP1-F	GGAGGCCAGTGAATTCATGTTTTCTTCCACCAATACTTT
AD-ZjTCP1-R	CGAGCTCGATGGATCCTCACTGGCCTCCCATAGTTTTGC
AD-ZjHB40-F	GCCAGTGAATTCATGACAACCTCCATGACGAACCGA
AD-ZjHB40-R	GAGCTCGATGGATCCCTACATATATAAGTTCATGGTCAT
BD-ZjTCP1-F	GCCATGGAGGCCGAATTCATGTTTTCTTCCACCAATACTTTGAATCC
BD-ZjTCP1-R	GCAGGTCGACGGATCTCACTGGCCTCCCATAGTTTTG
BD-ZjBRC2-F	GCCATGGAGGCCGAATTCATGTTTCCTAATAGCAGCAATG
BD-ZjBRC2-R	GCAGGTCGACGGATCTCAATATGAAATATGATTTTTGTTG
BD-ZjBRC1-F	GCCATGGAGGCCGAATTCATGATGTTTCCATCAAACAGTTGCA
BD-ZjBRC1-R	GCAGGTCGACGGATCTTAGCATAGGTTATGGGTGTTGCAG
BD-ZjBRC1Δ1-165-F	GCC ATG GAG GCC GAA TTC ATGGGGATCGGCACAGCAAGATC
BD-ZjBRC1Δ1-237-F	GCCATGGAGGCCGAATTCATGGGCACCAAAAGCTCCACTAC
BD-ZjBRC1Δ238-440-R	AGGTCGACGGATCCCTTATACCTTTGATTCATCACCACCTA
BD-ZjBRC1Δ339-440-R	AGGTCGACGGATCCCTTAGCCAGCTGCACTACAACTG
CE-ZjTCP1-F	TTGGAGAGAACACGATGTTTTCTTCCACCAATACTTTGAATCC
CE-ZjTCP1-R	GAGATCCTCTAGAGTCTGGCCTCCCATAGTTTTGCC
CE-ZjBRC2-F	TTGGAGAGAACACGATGTTTCCTAATAGCAGCAATG
CE-ZjBRC2-R	GAGATCCTCTAGAGTATATGAAATATGATTTTTGTTGGAGATTATAGGG
CE-ZjBRC1-F	TTGGAGAGAACACGATGATGTTTCCATCAAACAGTT
CE-ZjBRC1-R	GAGATCCTCTAGAGTGCATAGGTTATGGGTGTTGCA
NE-ZjBRC1-F	GCCTACTAGTGGATCCATGATGTTTCCATCAAACAGTTG
NE-ZjBRC1-R	TACCCTCGAGGTCGACTTAGCATAGGTTATGGGTGTTGC
NE-ZjBRC2-F	GCCTACTAGTGGATCCATGTTTCCTAATAGCAGCAATGT
NE-ZjBRC2-R	TACCCTCGAGGTCGACTCAATATGAAATATGATTTTTGT
NE-ZjTCP1-F	GCCTACTAGTGGATCCATGTTTTCTTCCACCAATACTTT
NE-ZjTCP1-R	TACCCTCGAGGTCGACTCACTGGCCTCCCATAGTTTTGC
Primers for ChIP-qPCR Assay
ZjZEP-ChIP-F	CCCTCATTGTCTCAAGGCCC
ZjZEP-ChIP-R	GAAAGGCGGTGGTGGAACCT
ZjABA3-ChIP-F	GACGTGGAGAAGGAGGTATTCC
ZjABA3-ChIP-R	CCTCTCTGTTTGGCCACTGAG
ZjABA4-ChIP-F	GGGTTTGCGGGACAAGATCAG
ZjABA4-ChIP-R	GTAAATATGTACTGGTTGGGTTCGG
ZjNCED3-ChIP-F1	CAACCGCATTACCGGACCCA
ZjNCED3-ChIP-R1	ACGAAATACCCCTATTGGTCCCA
ZjNCED3-ChIP-F2	CCTAACACGTGGTCTTCTCTGG
ZjNCED3-ChIP-R2	GGCAGAAGAAGAAGAGGGTTTGAT
ZjGT1-ChIP-F	CTCCTTGCATGTGCGGTCTAT
ZjGT1-ChIP-R	CCAAATCAATATATGGTCCCACC
ZjBG1-ChIP-F	GGTCTTTTGTGTAGGGGTGGCT
ZjBG1-ChIP-R	GATGGTACGTTAGGTGCAAGACC
ZjCYP707A-ChIP-F	CAGGCAAGTAGGCACCATCTAAG
ZjCYP707A-ChIP-R	CAACGGGTTGGATTGGGTGAC
ZjABCG40-ChIP-F	GTGTAAACCAGATGGCCTCTGC
ZjABCG40-ChIP-R	CTTTAGACAGCACAAAGCCACCC
ZjPYR1like-ChIP-F	GTGGCCGAGCAAGACACCGAA
ZjPYR1like-ChIP-R	GCTGCGCGAGTATGGAAGAGC
ZjPYL2-ChIP-F	CTTCGTCGCCACCTCCAGCT
ZjPYL2-ChIP-R	TTCTGAGGGTTGTCGAAGCTCC
ZjPYL4-ChIP-F	GTCATGCAGTGCCAGAAGGAGC
ZjPYL4-ChIP-R	CGCCTGCGGATTGTCGAACC
ZjPYL8-ChIP-F	GGGTGGTCCTAGCGGAAACAT
ZjPYL8-ChIP-R	ACTTCTGGAATCTTCCCGTCCC
ZjPYL9-ChIP-F	GGCATTCAACTGCTCATGGACC
ZjPYL9-ChIP-R	GCTAAGGACGGTCAAGAAGGAG
ZjPP2C-75-ChIP-F	GGCATTGAGCACGTGCGCTTG
ZjPP2C-75-ChIP-R	GCAATGCACGGCCTCCACGA
ZjSnRK2.4-ChIP-F	GGCCTTCCAAAGCCCACTTC
ZjSnRK2.4-ChIP-R	CCATGCGTGGGGGTTTGGTAT
ZjABI5-ChIP-F	GGACCGGTGGATGGAACCAATAT
ZjABI5-ChIP-R	GAAGTGAGGAGTGAGGAGTGG
Primers for yeast one-hybrid, LUC and GUS activity measure assay
1391-proZjHB40-F	GCAGGTCGACGGATCGACGCTACCTCTTCTCCATCTT
1391-proZjHB40-R	ACTCCTCTTAGAATTCATCCTCTCTCTCTCTCTATTTC
1391-proZjNCED3-F	GCAGGTCGACGGATCACGTACACACGGCATTCGAGA
1391-proZjNCED3-R	ACTCCTCTTAGAATTGGCAGAAGAAGAAGAGGGTTTGAT
pAbAi-proZjHB40-F	ATGAATTGAAAAGCTGACGCTACCTCTTCTCCATCTT
pAbAi-proZjHB40-R	ATGCCTCGAGGTCGACATCCTCTCTCTCTCTCTATTTC
pAbAi-proZjNCED3-F	ATGAATTGAAAAGCTACGTACACACGGCATTCGAGA
pAbAi-proZjNCED3-R	ATGCCTCGAGGTCGAGGCAGAAGAAGAAGAGGGTTTGAT
LUC-proZjHB40-F	TCGAGGTCGACGACGCTACCTCTTCTCCATCTT
LUC-proZjHB40-R	CCGGGGGATCCCATCCTCTCTCTCTCTCTATTTC
LUC-proZjNCED3-F	TCGAGGTCGACACGTACACACGGCATTCGAGA
LUC-proZjNCED3-R	CCGGGGGATCCGGCAGAAGAAGAAGAGGGTTTGAT
