# Supplementary material for: Jujube witches’ broom phytoplasmas inhibit ZjBRC1-mediated abscisic acid metabolism to induce shoot proliferation
Source: Hortic Res. 2023 Jul 24;10(9):uhad148. doi: 10.1093/hr/uhad148 (PMC10483173; doi:10.1093/hr/uhad148)
Supplement: Web_Material_uhad148 [file web_material_uhad148.zip › supplimentary Table S2.xlsx]

## Sheet: IDBvsHDB(7503)
gene_id	gene_description	log2( FoldChange)	p-value	padj	Up/down
107426888	uncharacterized LOC107426888	14.5595	5.45359e-35	1.01246e-33	up
107407584	protein IRX15-LIKE-like	11.681	6.79805e-23	8.19428e-22	up
novel.1185	-	11.1583	7.83789e-21	8.6314e-20	up
107415405	2-methylene-furan-3-one reductase-like	11.1492	3.818e-91	2.09092e-89	up
novel.415	PF00498:FHA domain	10.9512	3.96525e-20	4.237e-19	up
107425412	uncharacterized protein At1g08160-like	10.7928	1.29344e-19	1.34665e-18	up
107433496	uncharacterized LOC107433496	10.7646	1.65635e-19	1.71694e-18	up
novel.485	PF07727:Reverse transcriptase (RNA-dependent DNA polymerase)	10.6872	2.99256e-19	3.06182e-18	up
107404582	uncharacterized LOC107404582 transcript variant X1	10.6676	4.37881e-19	4.44496e-18	up
novel.1600	-	10.5204	2.24139e-18	2.19983e-17	up
107407170	cell cycle checkpoint protein RAD17-like	10.3986	3.7082e-18	3.59843e-17	up
107426823	uncharacterized LOC107426823 transcript variant X3	10.335	1.57437e-56	4.93367e-55	up
107405841	protein DETOXIFICATION 43-like	10.3086	9.98989e-18	9.48248e-17	up
107404636	WAT1-related protein At1g21890-like	10.2819	8.9181e-18	8.50316e-17	up
107421914	ankyrin repeat-containing protein At5g02620-like transcript variant X3	10.2816	6.92987e-67	2.65455e-65	up
107433530	-	10.1279	5.04528e-17	4.60065e-16	up
107433404	probable disease resistance protein At4g27220	10.0969	3.63263e-33	6.36954e-32	up
107405498	protein NRT1/ PTR FAMILY 4.4-like	10.0251	7.4852e-17	6.77338e-16	up
novel.991	PF03242:Late embryogenesis abundant protein	9.93588	1.72124e-16	1.52931e-15	up
107414128	uncharacterized LOC107414128	9.77898	2.2597e-16	1.99588e-15	up
107425415	uncharacterized LOC107425415 transcript variant X2	9.76544	2.51827e-21	2.8336e-20	up
107406437	uncharacterized LOC107406437 transcript variant X2	9.72042	7.12248e-16	6.10686e-15	up
107412691	V-type proton ATPase subunit a3-like transcript variant X1	9.65855	6.10547e-16	5.26025e-15	up
novel.1187	-	9.61588	1.47612e-15	1.24313e-14	up
107404583	uncharacterized LOC107404583 transcript variant X2	9.60303	2.26072e-15	1.87446e-14	up
107430156	uncharacterized LOC107430156 transcript variant X2	9.55685	2.98336e-15	2.45501e-14	up
novel.1601	-	9.52595	3.4093e-15	2.79338e-14	up
novel.1599	-	9.51682	3.25611e-15	2.67403e-14	up
107435137	receptor-like protein 12	9.48624	4.03086e-15	3.28655e-14	up
novel.809	-	9.47415	4.67666e-15	3.80329e-14	up
107417787	disease resistance protein At4g27190-like transcript variant X2	9.42295	7.94233e-15	6.37337e-14	up
novel.365	PF14368:Probable lipid transfer	9.40113	1.94217e-14	1.5203e-13	up
107432639	fatty acyl-CoA reductase 3-like	9.3886	8.59467e-15	6.88518e-14	up
107433106	V-type proton ATPase subunit G-like	9.34466	2.24378e-131	2.15456e-129	up
novel.1335	-	9.31265	2.09471e-14	1.63746e-13	up
novel.704	-	9.30711	1.86255e-14	1.45959e-13	up
107414116	-	9.27924	2.13209e-14	1.66576e-13	up
107435729	uncharacterized LOC107435729	9.26192	1.0113e-14	8.07421e-14	up
novel.280	-	9.24808	5.88415e-14	4.48499e-13	up
novel.186	PF13359:DDE superfamily endonuclease	9.2449	2.52431e-14	1.9641e-13	up
107434691	auxin-repressed 12.5 kDa protein-like	9.23289	1.27755e-14	1.01288e-13	up
novel.431	-	9.22621	3.12314e-14	2.41877e-13	up
107411085	triosephosphate isomerase cytosolic-like	9.08958	1.47745e-18	1.46626e-17	up
107421908	-	9.05248	1.0896e-13	8.16283e-13	up
107411095	uncharacterized LOC107411095	9.03907	1.22465e-13	9.14324e-13	up
107434923	tyrosine/DOPA decarboxylase 1-like	9.03	2.01428e-137	2.06686e-135	up
107406020	argininosuccinate synthase chloroplastic-like	9.0084	1.98292e-13	1.46012e-12	up
novel.847	PF14111:Domain of unknown function (DUF4283)|PF14392:Zinc knuckle|PF14223:gag-polypeptide of LTR copia-type	8.99219	1.75488e-13	1.29623e-12	up
107422144	organ-specific protein P4-like	8.98615	2.02897e-13	1.49248e-12	up
107429397	uncharacterized LOC107429397	8.97847	1.87636e-13	1.38416e-12	up
107404579	uncharacterized LOC107404579	8.95282	1.07161e-13	8.03442e-13	up
107406668	60S ribosomal protein L37a	8.92284	2.7027e-49	7.15925e-48	up
107422905	-	8.871	4.13786e-13	2.98579e-12	up
107424731	L-ascorbate oxidase homolog	8.82662	3.44396e-64	1.25497e-62	up
107418650	probable S-adenosylmethionine-dependent methyltransferase At5g38100	8.82482	1.14438e-12	7.99572e-12	up
107412802	-	8.7801	1.40227e-39	2.9833e-38	up
107428431	putative disease resistance RPP13-like protein 1	8.75486	1.02465e-12	7.17858e-12	up
107406059	calvin cycle protein CP12-2 chloroplastic-like	8.71416	7.31454e-120	6.02612e-118	up
107425801	-	8.67214	1.99436e-12	1.36428e-11	up
novel.518	PF04434:SWIM zinc finger	8.66556	6.73113e-13	4.80097e-12	up
novel.624	PF07727:Reverse transcriptase (RNA-dependent DNA polymerase)	8.66477	2.13526e-12	1.45716e-11	up
107406196	bifunctional nuclease 2-like	8.5741	4.18358e-12	2.78738e-11	up
107415903	uncharacterized LOC107415903 transcript variant X1	8.56939	3.73248e-12	2.49619e-11	up
107426250	poly [ADP-ribose] polymerase 2-like	8.5507	9.48177e-12	6.17271e-11	up
107417872	uncharacterized LOC107417872	8.50427	5.87871e-12	3.87681e-11	up
107414247	disease resistance protein RPM1-like	8.48854	6.66157e-12	4.37784e-11	up
107413959	superoxide dismutase [Mn] mitochondrial	8.48743	1.00833e-44	2.42059e-43	up
107406436	uncharacterized LOC107406436	8.46944	1.81345e-58	5.88397e-57	up
novel.1766	-	8.46728	7.90465e-12	5.17205e-11	up
107412748	putative disease resistance protein RGA3	8.46337	7.94294e-12	5.19591e-11	up
novel.331	-	8.45102	1.07526e-11	6.9554e-11	up
107413732	putative lipid-transfer protein DIR1	8.44468	2.95824e-12	1.99578e-11	up
novel.669	-	8.43523	1.53589e-11	9.82772e-11	up
107430922	probable disease resistance protein At4g27220	8.42712	1.164e-11	7.50721e-11	up
novel.1055	-	8.42478	1.27553e-11	8.20233e-11	up
107429398	-	8.4181	1.13562e-11	7.33251e-11	up
107430038	uncharacterized LOC107430038	8.40932	1.22823e-11	7.90889e-11	up
107433455	UPF0481 protein At3g47200-like	8.40134	1.36944e-11	8.78834e-11	up
107407587	probable LRR receptor-like serine/threonine-protein kinase At5g63710	8.3927	4.29899e-11	2.66442e-10	up
107414346	luc7-like protein 3	8.39102	1.50245e-11	9.61589e-11	up
107406018	uncharacterized LOC107406018	8.37927	1.60183e-11	1.02336e-10	up
107433488	UPF0481 protein At3g47200-like	8.37445	1.47044e-15	1.23872e-14	up
novel.971	-	8.33676	2.10206e-11	1.33274e-10	up
107416306	uncharacterized LOC107416306	8.28317	3.03245e-11	1.90016e-10	up
novel.990	-	8.26835	3.82051e-11	2.3746e-10	up
107434018	protein ALUMINUM SENSITIVE 3-like	8.24048	3.97046e-11	2.46564e-10	up
107418615	probable S-adenosylmethionine-dependent methyltransferase At5g38100	8.18277	5.7317e-11	3.52014e-10	up
107408692	uncharacterized LOC107408692	8.14713	3.5255e-28	5.19198e-27	up
107412084	disease resistance protein At4g27190-like	8.13541	8.84507e-11	5.35585e-10	up
107406755	syntaxin-132-like	8.11421	2.5791e-11	1.62289e-10	up
107412393	probable glycosyltransferase At5g20260 transcript variant X2	8.10967	1.20467e-10	7.21454e-10	up
107420869	senescence-induced receptor-like serine/threonine-protein kinase	8.09631	1.65473e-10	9.82091e-10	up
107407580	arogenate dehydrogenase 2 chloroplastic-like	8.06774	2.98563e-46	7.40493e-45	up
107426163	uncharacterized LOC107426163 transcript variant X5	8.05908	1.12286e-46	2.80695e-45	up
107403387	probable magnesium transporter NIPA4 transcript variant X2	8.03778	2.18179e-58	7.07105e-57	up
novel.643	-	8.02808	1.87049e-10	1.10507e-09	up
107413894	abscisic acid receptor PYL4-like	8.01847	3.84556e-39	8.03694e-38	up
107433422	uncharacterized LOC107433422 transcript variant X2	8.01662	3.45385e-10	2.00877e-09	up
107405616	3-dehydroquinate synthase chloroplastic-like	8.01008	4.1066e-14	3.15806e-13	up
novel.740	-	7.9898	2.2344e-10	1.31471e-09	up
107416159	uncharacterized transporter C5D6.04-like	7.9738	3.21805e-10	1.87508e-09	up
107404273	uncharacterized LOC107404273	7.96923	2.58326e-10	1.5139e-09	up
107428236	putative disease resistance RPP13-like protein 1 transcript variant X1	7.96887	2.54667e-10	1.49307e-09	up
107429076	truncated transcription factor CAULIFLOWER A	7.91269	6.29867e-14	4.78682e-13	up
107423708	probable serine/threonine-protein kinase Cx32 chloroplastic	7.91096	4.13529e-10	2.38461e-09	up
107424770	cellulose synthase-like protein E2	7.90384	1.05925e-10	6.36245e-10	up
novel.1369	-	7.87692	4.9811e-10	2.85497e-09	up
107412699	lachrymatory-factor synthase-like	7.85623	1.07823e-09	6.00677e-09	up
107431085	-	7.85326	1.57595e-10	9.36707e-10	up
107424691	uncharacterized LOC107424691 transcript variant X2	7.83324	6.96333e-10	3.9379e-09	up
107433147	phylloplanin-like	7.82738	1.18543e-13	8.85507e-13	up
107406499	pentatricopeptide repeat-containing protein At3g48250 chloroplastic-like	7.82151	7.44827e-10	4.20211e-09	up
107413649	major pollen allergen Ole e 10-like	7.80323	3.49548e-09	1.86822e-08	up
novel.274	-	7.78729	2.10495e-09	1.14593e-08	up
107417353	ribulose bisphosphate carboxylase small chain chloroplastic-like	7.78093	1.9065e-37	3.79205e-36	up
107424824	probable vacuolar amino acid transporter YPQ1 transcript variant X1	7.77069	1.24059e-42	2.83222e-41	up
107432635	probable carboxylesterase 8	7.73094	3.19656e-10	1.86333e-09	up
novel.1596	PF07727:Reverse transcriptase (RNA-dependent DNA polymerase)	7.72981	1.53293e-09	8.44882e-09	up
107412634	nucleolar complex protein 2 homolog	7.7222	3.59487e-19	3.66226e-18	up
novel.1067	PF13976:GAG-pre-integrase domain|PF00665:Integrase core domain	7.70591	1.70906e-09	9.37773e-09	up
107404910	uncharacterized LOC107404910	7.70479	2.18199e-09	1.18537e-08	up
107417778	disease resistance protein At4g27190-like	7.70065	3.74606e-09	1.99727e-08	up
107405264	ATPase ASNA1 homolog	7.69769	3.71848e-10	2.15563e-09	up
novel.581	-	7.69563	1.66033e-09	9.11916e-09	up
107411876	probable xyloglucan endotransglucosylase/hydrolase protein 23	7.68935	7.08871e-28	1.03377e-26	up
107415819	CCR4-NOT transcription complex subunit 11-like transcript variant X1	7.67534	2.64232e-24	3.39678e-23	up
107431446	uncharacterized LOC107431446	7.66148	2.23131e-09	1.21147e-08	up
novel.679	-	7.63998	3.23441e-09	1.7326e-08	up
107433428	uncharacterized LOC107433428 transcript variant X1	7.59597	3.38668e-09	1.81212e-08	up
107415345	ABC transporter B family member 15-like	7.56404	7.46046e-77	3.44795e-75	up
107404337	PHD finger protein At1g33420-like	7.54575	1.16074e-09	6.44873e-09	up
novel.1654	-	7.54237	7.22802e-09	3.75217e-08	up
107423598	probable arabinosyltransferase ARAD1	7.51669	1.35541e-39	2.88576e-38	up
107427424	-	7.506	4.55006e-08	2.19049e-07	up
107418738	-	7.45686	1.05952e-08	5.42121e-08	up
107416372	TMV resistance protein N-like	7.45463	1.28639e-08	6.5303e-08	up
107410042	BI1-like protein	7.44197	0.000809215	0.00227974	up
107435899	toll/interleukin-1 receptor-like protein	7.43865	2.65197e-08	1.30591e-07	up
107406754	probable glycosyltransferase At5g03795 transcript variant X1	7.4385	2.18603e-09	1.18734e-08	up
107403333	nodulation-signaling pathway 1 protein-like	7.4339	9.69622e-09	4.98274e-08	up
107407172	3-dehydroquinate synthase chloroplastic-like	7.42033	1.11679e-59	3.73881e-58	up
107432816	nudix hydrolase 8-like	7.40083	3.12339e-09	1.67597e-08	up
107408412	rhomboid-like protein 14 mitochondrial	7.37548	1.49125e-08	7.52054e-08	up
107419747	probable WRKY transcription factor 40	7.37136	2.37304e-08	1.17527e-07	up
107423429	calcium-transporting ATPase 12 plasma membrane-type-like	7.36987	1.86861e-08	9.33911e-08	up
novel.512	-	7.357	2.42193e-08	1.19844e-07	up
107413470	protein BolA homolog	7.33922	4.60943e-08	2.21719e-07	up
107406468	uncharacterized LOC107406468	7.32949	1.95939e-08	9.77906e-08	up
107423091	calcium-transporting ATPase 12 plasma membrane-type-like	7.32499	6.69503e-22	7.6731e-21	up
107417711	uncharacterized LOC107417711	7.31812	5.20119e-22	6.01193e-21	up
107404999	-	7.31534	2.41713e-08	1.19628e-07	up
novel.1737	PF13855:Leucine rich repeat	7.3078	7.44424e-12	4.87754e-11	up
107435271	cytochrome P450 CYP749A22-like	7.30167	1.61238e-11	1.02986e-10	up
novel.593	-	7.29422	2.61067e-08	1.28735e-07	up
novel.1357	-	7.28738	3.36398e-08	1.63976e-07	up
107420451	carotenoid cleavage dioxygenase 8 homolog B chloroplastic	7.28601	2.99777e-08	1.4683e-07	up
107409978	probably inactive leucine-rich repeat receptor-like protein kinase At3g28040	7.2793	3.06813e-08	1.50095e-07	up
107413701	uncharacterized LOC107413701 transcript variant X1	7.26856	3.5291e-08	1.71759e-07	up
novel.410	PF00931:NB-ARC domain|PF01582:TIR domain	7.26798	3.01384e-08	1.47592e-07	up
107426049	probably inactive leucine-rich repeat receptor-like protein kinase IMK2	7.26654	4.54703e-08	2.18977e-07	up
107413898	-	7.25882	3.54335e-08	1.72365e-07	up
novel.340	-	7.23524	4.22811e-08	2.04068e-07	up
107426308	poly [ADP-ribose] polymerase 2-like	7.22699	4.97387e-08	2.38482e-07	up
novel.1182	-	7.21994	5.40393e-08	2.57928e-07	up
107410352	beta-glucosidase BoGH3B-like	7.21308	5.25635e-08	2.51306e-07	up
novel.1080	-	7.19442	5.44206e-08	2.59573e-07	up
107431239	leucine-rich repeat receptor protein kinase EMS1-like	7.19354	6.37953e-08	3.02108e-07	up
107426656	uncharacterized LOC107426656 transcript variant X1	7.18082	1.11319e-07	5.14475e-07	up
107433538	-	7.16573	2.3879e-11	1.50658e-10	up
107433426	7-deoxyloganetic acid glucosyltransferase-like	7.16154	6.09403e-08	2.89311e-07	up
107425806	protein NRT1/ PTR FAMILY 5.2-like	7.14852	6.20287e-08	2.94282e-07	up
107422798	TMV resistance protein N-like transcript variant X2	7.14115	2.27781e-11	1.43999e-10	up
107429126	UDP-glycosyltransferase 89A2-like	7.1396	2.59367e-11	1.63133e-10	up
107431308	anthranilate N-benzoyltransferase protein 1	7.11821	4.15593e-16	3.61456e-15	up
107423901	germin-like protein	7.11455	8.28248e-08	3.8815e-07	up
107430607	L-type lectin-domain containing receptor kinase IV.1-like	7.10649	1.09582e-07	5.06776e-07	up
107406016	nucleolar protein 56-like	7.05256	1.08284e-125	9.89633e-124	up
107405724	beta-amyrin 28-oxidase-like	7.04275	1.46169e-07	6.67508e-07	up
107429967	uncharacterized LOC107429967	7.03665	1.50121e-15	1.26389e-14	up
107422597	receptor-like protein 12	7.03529	7.40486e-11	4.50875e-10	up
107411123	uncharacterized LOC107411123	7.01382	4.17556e-25	5.54588e-24	up
107414571	uncharacterized LOC107414571	7.01151	6.08219e-08	2.88797e-07	up
107425846	-	7.00101	6.19112e-10	3.52081e-09	up
107435719	receptor-like protein kinase HSL1	6.99771	2.81029e-08	1.38004e-07	up
107432483	uncharacterized LOC107432483	6.97585	5.8182e-08	2.76678e-07	up
107426890	uncharacterized LOC107426890	6.96985	3.45612e-293	1.36435e-290	up
107404248	-	6.96238	2.12219e-07	9.52154e-07	up
107424666	isoflavone reductase-like protein	6.95694	2.17088e-07	9.72923e-07	up
107407374	protein RALF-like 24	6.95451	3.75949e-08	1.82504e-07	up
107424708	pentatricopeptide repeat-containing protein At4g37170	6.9454	3.20057e-07	1.41126e-06	up
novel.234	-	6.9422	3.00202e-06	1.18707e-05	up
107430368	uncharacterized LOC107430368	6.93807	2.53591e-07	1.12763e-06	up
107414342	conserved oligomeric Golgi complex subunit 7-like	6.93665	1.54261e-26	2.15882e-25	up
107413961	uncharacterized membrane protein At1g06890-like transcript variant X1	6.93496	4.80583e-15	3.90275e-14	up
107429824	bidirectional sugar transporter SWEET4	6.92783	4.44733e-08	2.14285e-07	up
107421923	uncharacterized LOC107421923 transcript variant X6	6.92541	8.1676e-29	1.22376e-27	up
107406119	uncharacterized protein At5g23160-like	6.92449	4.23649e-08	2.04438e-07	up
novel.818	-	6.91925	2.67085e-07	1.18393e-06	up
107429298	uncharacterized LOC107429298	6.91724	1.18967e-27	1.72432e-26	up
107403893	uncharacterized LOC107403893	6.90627	6.61271e-40	1.42066e-38	up
107419059	-	6.88469	8.67149e-15	6.94477e-14	up
107415846	protein NRT1/ PTR FAMILY 4.6	6.88337	5.28168e-08	2.5239e-07	up
107409586	probable LRR receptor-like serine/threonine-protein kinase At3g47570	6.87653	3.40712e-07	1.49792e-06	up
107403988	uncharacterized protein At1g15400	6.87536	3.53731e-07	1.55324e-06	up
107435300	uncharacterized LOC107435300	6.86704	7.66881e-07	3.24361e-06	up
107434287	uncharacterized LOC107434287	6.85257	4.25132e-07	1.8516e-06	up
107406181	BTB/POZ domain-containing protein At1g03010-like	6.83645	9.80166e-41	2.14963e-39	up
novel.468	-	6.83071	4.96526e-07	2.14806e-06	up
107409297	cation/H(+) antiporter 18-like	6.8156	4.14037e-19	4.20592e-18	up
107431673	protein FAR1-RELATED SEQUENCE 5-like transcript variant X1	6.807	7.95524e-07	3.35726e-06	up
novel.151	PF04434:SWIM zinc finger	6.79655	7.70904e-07	3.25917e-06	up
107435143	leucine carboxyl methyltransferase 1-like	6.79142	5.85566e-07	2.50996e-06	up
novel.1439	PF00847:AP2 domain	6.7899	5.96787e-07	2.55536e-06	up
107414105	ankyrin repeat-containing protein At3g12360-like	6.78688	7.19613e-07	3.05232e-06	up
107434564	uncharacterized LOC107434564	6.78622	7.87119e-07	3.32525e-06	up
107406500	pachytene checkpoint protein 2 homolog	6.78612	1.48332e-06	6.07149e-06	up
107412356	wall-associated receptor kinase-like 1	6.78155	1.00209e-06	4.18796e-06	up
107427441	-	6.76837	1.09274e-07	5.05516e-07	up
107435988	alcohol dehydrogenase 1	6.76456	2.76352e-306	1.2273e-303	up
107419866	-	6.7621	9.23093e-07	3.87092e-06	up
107413571	probable membrane-associated kinase regulator 4	6.75891	1.12816e-06	4.67907e-06	up
107426901	putative DNA helicase ino80	6.74859	3.30889e-07	1.45554e-06	up
107414127	probable LRR receptor-like serine/threonine-protein kinase At4g08850	6.74004	3.13892e-14	2.42967e-13	up
107404274	uncharacterized LOC107404274	6.72203	9.90337e-07	4.14129e-06	up
107425417	pentatricopeptide repeat-containing protein At4g39620 chloroplastic	6.71667	1.27804e-06	5.27299e-06	up
107419480	type I inositol polyphosphate 5-phosphatase 4-like	6.71225	1.46392e-07	6.68312e-07	up
107403592	acetylornithine deacetylase-like	6.69896	2.85672e-18	2.78547e-17	up
107434215	uncharacterized mitochondrial protein AtMg00240-like	6.6746	1.3636e-06	5.60323e-06	up
107431499	-	6.66762	2.63423e-06	1.04893e-05	up
107416148	-	6.64515	2.30737e-06	9.2468e-06	up
107413982	macro domain-containing protein VPA0103-like transcript variant X1	6.64321	7.33819e-13	5.21955e-12	up
107414289	21 kDa protein-like	6.62278	2.09246e-06	8.42885e-06	up
novel.1076	PF08263:Leucine rich repeat N-terminal domain	6.61831	2.0367e-13	1.49778e-12	up
107429181	uncharacterized LOC107429181	6.60937	2.82859e-07	1.25132e-06	up
novel.436	PF04434:SWIM zinc finger	6.6035	1.1971e-05	4.41541e-05	up
107430323	uncharacterized LOC107430323 transcript variant X3	6.60007	1.89536e-06	7.67076e-06	up
107406179	uncharacterized LOC107406179	6.58453	9.02269e-13	6.35568e-12	up
107406362	WAT1-related protein At5g07050-like	6.57079	1.78574e-09	9.77959e-09	up
107429976	uncharacterized LOC107429976	6.56673	2.63346e-06	1.04877e-05	up
107422779	disease resistance protein TAO1-like	6.56057	4.28829e-49	1.13277e-47	up
107404208	uncharacterized LOC107404208	6.54614	2.65207e-06	1.05574e-05	up
novel.1365	-	6.54417	3.67632e-06	1.43533e-05	up
107433430	uncharacterized LOC107433430	6.53718	3.66971e-06	1.43295e-05	up
107411998	uncharacterized LOC107411998	6.51945	3.37413e-06	1.32554e-05	up
107431697	uncharacterized LOC107431697 transcript variant X2	6.50985	4.60143e-278	1.57574e-275	up
107420028	uncharacterized LOC107420028	6.49882	6.47507e-13	4.62298e-12	up
107414211	heat shock 22 kDa protein mitochondrial-like transcript variant X1	6.49247	2.56185e-13	1.87186e-12	up
107420979	probable calcium-binding protein CML29	6.48699	4.68543e-20	4.98406e-19	up
107424627	probable LRR receptor-like protein kinase At1g51890	6.46914	5.63517e-09	2.95187e-08	up
107435352	laccase-14-like	6.4668	6.54226e-205	1.28242e-202	up
novel.481	-	6.45834	4.53083e-06	1.75258e-05	up
107417546	cellulose synthase-like protein B4	6.43575	5.01993e-06	1.93466e-05	up
novel.640	PF01582:TIR domain	6.42984	5.78985e-06	2.21517e-05	up
107404325	DNA (cytosine-5)-methyltransferase 1B-like	6.41266	7.54859e-06	2.84743e-05	up
107412142	patatin-like protein 2	6.41212	7.4598e-07	3.16038e-06	up
107423274	basic 7S globulin 2-like	6.40784	6.62046e-06	2.51654e-05	up
107426684	auxin-induced protein 15A-like	6.40515	2.15502e-16	1.90461e-15	up
107428391	putative ABC transporter C family member 15	6.39954	1.10784e-06	4.59951e-06	up
107425267	E3 ubiquitin-protein ligase ATL31-like	6.36719	1.56365e-05	5.68331e-05	up
107418669	glutamate receptor 2.5-like	6.36628	9.54415e-07	3.99695e-06	up
107406597	UDP-glucose flavonoid 3-O-glucosyltransferase 7-like	6.366	1.01076e-05	3.75393e-05	up
107418026	uncharacterized LOC107418026	6.36514	2.7632e-30	4.39499e-29	up
107404025	-	6.34893	8.78171e-06	3.28252e-05	up
107404718	probable carboxylesterase 12	6.34477	1.41204e-05	5.15802e-05	up
107416400	MLP-like protein 423	6.34089	3.21809e-217	6.67649e-215	up
107412961	-	6.33675	1.25744e-05	4.62658e-05	up
107404905	uncharacterized LOC107404905 transcript variant X3	6.33348	1.84984e-06	7.49829e-06	up
novel.1377	-	6.3129	1.83948e-05	6.62067e-05	up
novel.270	PF00665:Integrase core domain|PF13976:GAG-pre-integrase domain|PF14223:gag-polypeptide of LTR copia-type	6.31247	1.89265e-42	4.30358e-41	up
107406333	uncharacterized protein At5g01610-like	6.31186	9.91659e-06	3.68588e-05	up
107404934	disease resistance protein RPM1-like transcript variant X4	6.30442	2.00629e-99	1.26161e-97	up
107406791	SNF1-related protein kinase regulatory subunit gamma-1-like	6.28146	1.85917e-06	7.53503e-06	up
107414430	CEN-like protein 1	6.2766	1.29142e-05	4.74299e-05	up
107421921	uncharacterized LOC107421921	6.25355	1.67566e-05	6.05945e-05	up
novel.283	-	6.24639	1.58487e-05	5.75309e-05	up
107418990	nicotianamine synthase-like	6.24419	3.02871e-53	8.80216e-52	up
novel.920	-	6.2253	3.11357e-92	1.73524e-90	up
107422680	uncharacterized LOC107422680	6.22406	0.000476131	0.00139086	up
107433810	disease resistance protein RGA2-like	6.2167	1.60858e-05	5.83471e-05	up
107432865	uncharacterized LOC107432865	6.21389	1.82777e-05	6.58186e-05	up
107406591	uncharacterized LOC107406591	6.20842	2.47317e-05	8.75949e-05	up
107423255	basic 7S globulin 2-like	6.20647	9.3352e-05	0.000305474	up
107408124	uncharacterized LOC107408124	6.19068	2.56032e-05	9.05462e-05	up
107415248	cystinosin homolog	6.1875	5.09455e-60	1.71567e-58	up
107417022	uncharacterized LOC107417022	6.18216	6.64711e-06	2.52581e-05	up
107430145	uncharacterized LOC107430145 transcript variant X2	6.17767	2.12213e-05	7.58519e-05	up
107426681	uncharacterized LOC107426681	6.15083	2.45314e-05	8.69289e-05	up
novel.478	-	6.14659	0.000108324	0.000351757	up
novel.972	-	6.13671	1.58954e-11	1.01618e-10	up
107434612	WAT1-related protein At1g70260	6.13294	3.64984e-06	1.42636e-05	up
novel.1717	-	6.1292	5.12318e-11	3.15939e-10	up
107422685	LRR receptor-like serine/threonine-protein kinase FLS2	6.10949	3.9724e-06	1.5452e-05	up
107423080	calcium-transporting ATPase 12 plasma membrane-type-like	6.1041	7.44033e-05	0.000246966	up
107410221	uncharacterized protein At5g01610-like	6.08047	3.97248e-05	0.00013696	up
novel.723	-	6.0788	3.77151e-05	0.000130506	up
107422237	vacuolar amino acid transporter 1	6.07781	1.93432e-22	2.28414e-21	up
novel.118	PF05699:hAT family C-terminal dimerisation region	6.07502	5.05747e-05	0.00017203	up
107423140	probable receptor-like protein kinase At1g67000	6.07433	1.45266e-17	1.36899e-16	up
107409477	cell cycle checkpoint protein RAD17-like	6.07174	3.70559e-05	0.000128366	up
107421795	RNA-binding protein 1-like	6.05525	0.000105643	0.000343404	up
107405029	bifunctional epoxide hydrolase 2-like	6.04883	6.29433e-05	0.000211121	up
107424165	uncharacterized LOC107424165	6.03166	0.000166986	0.000526249	up
novel.1204	-	6.03119	7.75982e-05	0.00025679	up
107426820	uncharacterized LOC107426820	6.02324	0	0	up
107416508	basic leucine zipper 43	6.01684	1.0068e-29	1.5663e-28	up
novel.955	-	5.99902	9.40794e-11	5.67732e-10	up
107415278	UDP-glycosyltransferase 79B9-like	5.99698	5.15607e-05	0.000175154	up
novel.1660	PF14392:Zinc knuckle|PF14111:Domain of unknown function (DUF4283)	5.99626	5.34962e-05	0.000181187	up
novel.1272	-	5.99585	5.31833e-05	0.000180213	up
107412289	polygalacturonase At1g48100-like	5.98568	1.52559e-23	1.89851e-22	up
107433745	transcription factor ORG3-like transcript variant X1	5.98371	2.22139e-29	3.39637e-28	up
107426953	ADP-ribosylation factor 1	5.97258	1.05768e-07	4.90094e-07	up
107429739	defensin Ec-AMP-D1-like	5.96336	1.76506e-07	7.99114e-07	up
107420246	abscisic acid 8'-hydroxylase 2-like	5.96315	9.88602e-12	6.42704e-11	up
107422342	disease resistance protein RPM1-like	5.9617	6.77104e-05	0.000226229	up
107406403	receptor-like protein 12	5.95393	3.51809e-07	1.54551e-06	up
107423826	protein LHY-like	5.94969	0	0	up
107412774	uncharacterized LOC107412774 transcript variant X3	5.94816	0	0	up
107431031	-	5.94703	0.000117153	0.000378048	up
107434630	probable beta-D-xylosidase 5	5.94015	1.10719e-05	4.09709e-05	up
107411236	probable carboxylesterase 12	5.92823	0.000100161	0.000326477	up
107432598	bidirectional sugar transporter SWEET2-like transcript variant X2	5.92588	9.70358e-35	1.78284e-33	up
novel.1595	-	5.91318	0.000124529	0.000399575	up
107417708	-	5.91183	1.02773e-25	1.39967e-24	up
107403566	uncharacterized LOC107403566	5.90621	1.88047e-09	1.02845e-08	up
107414320	alpha-amylase/subtilisin inhibitor-like	5.88215	0.000157899	0.000499495	up
107412361	wall-associated receptor kinase-like 1	5.88068	0.000123291	0.000395877	up
107412051	uncharacterized LOC107412051	5.8726	0.000124541	0.000399575	up
novel.1056	-	5.8691	0.000126946	0.000406924	up
107420105	putative nuclease HARBI1	5.86646	3.38416e-28	4.989e-27	up
107422940	1-aminocyclopropane-1-carboxylate oxidase homolog 1-like	5.85578	2.68109e-10	1.56993e-09	up
107431947	UDP-glycosyltransferase 86A1-like	5.83415	0.000119372	0.000384205	up
107416109	uncharacterized mitochondrial protein AtMg00810-like	5.82365	0.000189501	0.000591109	up
novel.373	-	5.82162	2.3451e-07	1.04704e-06	up
107435144	COP9 signalosome complex subunit 7-like transcript variant X1	5.7994	4.28297e-09	2.27202e-08	up
107406199	AAA-ATPase ASD mitochondrial-like	5.79587	5.25512e-10	3.00536e-09	up
107410511	vacuolar-processing enzyme alpha-isozyme-like	5.79324	0	0	up
107411232	protein DMR6-LIKE OXYGENASE 1-like	5.78964	0.000269299	0.000819605	up
107406595	UDP-glucose flavonoid 3-O-glucosyltransferase 7-like	5.78943	0.000159771	0.00050508	up
107406756	uncharacterized LOC107406756	5.78679	4.17009e-10	2.4037e-09	up
107433715	serine carboxypeptidase-like 1 transcript variant X2	5.78591	3.83002e-06	1.49288e-05	up
107435871	transcription factor ORG3 transcript variant X1	5.78226	9.61966e-33	1.66618e-31	up
107433848	GDSL esterase/lipase 2-like	5.78052	1.93477e-05	6.94694e-05	up
107420098	probable protein phosphatase 2C 72	5.76895	4.51542e-07	1.96181e-06	up
107412709	transcription factor bHLH122-like	5.76455	1.55887e-49	4.15256e-48	up
107432451	stem-specific protein TSJT1-like	5.75126	7.36765e-44	1.73641e-42	up
novel.1236	-	5.74606	0.000189947	0.000592342	up
107434946	ethylene-responsive transcription factor ERF024	5.74575	5.93215e-56	1.84273e-54	up
107412764	uncharacterized LOC107412764	5.74462	0.000205198	0.00063637	up
107413443	zeatin O-xylosyltransferase-like	5.74339	0.000178152	0.000558282	up
107426523	auxin-induced protein X10A-like	5.73985	0.00019114	0.000595763	up
107405737	-	5.7385	0.000206319	0.000639518	up
107422428	uncharacterized LOC107422428 transcript variant X1	5.73474	1.30117e-09	7.2036e-09	up
107413111	-	5.7345	0.000246053	0.000752726	up
107414862	laccase-15-like	5.73332	1.7762e-12	1.22033e-11	up
107427281	transcription factor ABORTED MICROSPORES	5.733	2.68775e-05	9.48403e-05	up
107435650	AAA-ATPase ASD mitochondrial-like	5.72782	1.03929e-23	1.30246e-22	up
107406363	WAT1-related protein At5g07050-like	5.72765	2.60932e-09	1.40997e-08	up
107407753	D-lactate dehydrogenase [cytochrome] mitochondrial-like	5.72183	1.01121e-23	1.26782e-22	up
107406642	indole-3-acetic acid-induced protein ARG2-like	5.71969	1.38631e-92	7.78715e-91	up
107414387	xyloglucan galactosyltransferase KATAMARI1 homolog	5.71256	3.09104e-160	4.01172e-158	up
107414852	probable calcium-binding protein CML18	5.70798	3.76556e-05	0.000130327	up
107421377	beta-D-glucosyl crocetin beta-16-glucosyltransferase-like	5.70746	4.9019e-07	2.12194e-06	up
107428584	polyadenylate-binding protein 6-like	5.70717	6.50362e-07	2.77098e-06	up
107429153	uncharacterized LOC107429153	5.70344	0.000273249	0.000830203	up
107406639	uncharacterized protein At5g01610-like	5.69854	9.8137e-10	5.48221e-09	up
107430931	probable WRKY transcription factor 70	5.69847	9.36812e-29	1.39995e-27	up
107413178	receptor-like protein 12	5.69382	0.00027013	0.000821408	up
107430864	protein trichome birefringence-like 3	5.69205	6.26807e-07	2.67544e-06	up
107430180	protein LURP-one-related 17-like	5.68862	0.00041155	0.0012157	up
novel.1823	PF06658:Protein of unknown function (DUF1168)	5.68739	1.89778e-12	1.30103e-11	up
novel.399	-	5.67967	7.48451e-07	3.17038e-06	up
107426287	bifunctional epoxide hydrolase 2-like	5.67861	0.000425297	0.00125264	up
107422852	proline-rich extensin-like protein EPR1	5.67173	1.96942e-156	2.4444e-154	up
novel.354	-	5.66185	0.00073359	0.00208071	up
107421527	protein SCARECROW-like	5.65796	3.6868e-05	0.000127746	up
107405949	phospho-2-dehydro-3-deoxyheptonate aldolase 2 chloroplastic-like	5.64702	6.69127e-93	3.77353e-91	up
novel.1349	-	5.62195	0	0	up
107408084	BTB/POZ domain-containing protein POB1-like	5.61649	2.16873e-09	1.17862e-08	up
107409715	gibberellin 20 oxidase 2-like	5.61528	6.60976e-05	0.0002211	up
107406634	uncharacterized LOC107406634	5.60548	1.37868e-06	5.66195e-06	up
novel.161	-	5.60247	3.77168e-09	2.01017e-08	up
107423269	ribonucleoside-diphosphate reductase small chain A-like transcript variant X1	5.6014	2.81227e-08	1.38078e-07	up
107410451	uncharacterized LOC107410451 transcript variant X2	5.59837	1.55656e-06	6.34934e-06	up
107413486	WAT1-related protein At2g39510-like	5.59602	1.48525e-07	6.77614e-07	up
107410915	18.5 kDa class I heat shock protein-like	5.59401	0.00036609	0.00109014	up
107414335	-	5.59101	0.00041525	0.00122561	up
novel.1216	PF01553:Acyltransferase	5.58624	7.74255e-29	1.16191e-27	up
107422129	uncharacterized LOC107422129	5.58558	0.000535808	0.00155337	up
107435470	jacalin-related lectin 3-like	5.585	0.000576539	0.00166213	up
novel.856	PF04434:SWIM zinc finger	5.58439	0.00116272	0.00319319	up
107431277	uncharacterized LOC107431277	5.58356	8.30883e-23	9.97305e-22	up
107414566	uncharacterized LOC107414566	5.58314	1.25383e-154	1.5165e-152	up
107411576	RING-H2 finger protein ATL74-like transcript variant X1	5.58269	6.87987e-05	0.000229515	up
novel.1414	PF13962:Domain of unknown function	5.57675	5.99273e-05	0.000201504	up
107430788	tropinone reductase homolog	5.57565	3.28424e-24	4.20296e-23	up
107406718	palmitoyl-acyl carrier protein thioesterase chloroplastic-like	5.57275	4.50482e-51	1.24796e-49	up
novel.1131	PF03937:Flavinator of succinate dehydrogenase	5.57146	8.49225e-23	1.01846e-21	up
107426067	pentatricopeptide repeat-containing protein At2g30780	5.56106	7.67954e-17	6.94482e-16	up
107428678	uncharacterized LOC107428678	5.55873	3.24366e-14	2.50733e-13	up
novel.1805	-	5.55391	6.22056e-27	8.81831e-26	up
107424168	SPX domain-containing protein 3-like	5.54509	0.000443899	0.00130367	up
107431677	UPF0481 protein At3g47200-like	5.54454	0.000467005	0.00136617	up
107429166	-	5.54356	0.000452665	0.0013275	up
107433397	probable disease resistance protein At4g27220	5.54258	0.000453361	0.00132926	up
107421994	cytochrome P450 CYP749A22-like	5.53272	1.59699e-06	6.51144e-06	up
107429756	putative disease resistance protein At4g11170	5.52525	0.0012636	0.00344346	up
107428186	uncharacterized LOC107428186	5.50048	8.96664e-05	0.000293955	up
107432672	agamous-like MADS-box protein AGL6	5.49688	7.61106e-05	0.00025222	up
107425206	-	5.49628	8.34009e-05	0.000274745	up
107417582	protein DETOXIFICATION 43	5.49547	9.58256e-102	6.21838e-100	up
107412647	zinc finger CCCH domain-containing protein 14-like	5.48216	1.05934e-60	3.58875e-59	up
107434534	disease resistance protein RPM1-like	5.4803	4.11476e-21	4.57208e-20	up
107435874	haloacid dehalogenase-like hydrolase domain-containing protein 3	5.47852	9.48409e-13	6.65925e-12	up
107414864	uncharacterized LOC107414864	5.46357	0.000117301	0.000378395	up
107418445	-	5.45289	0.00142681	0.00384581	up
107404272	disease resistance protein At4g27190-like	5.44713	9.97513e-05	0.000325291	up
107420017	glutamate receptor 2.9-like	5.44521	9.4051e-05	0.000307619	up
107415379	-	5.44487	2.14778e-15	1.7829e-14	up
107407392	nuclear transcription factor Y subunit B-6-like	5.44295	0.00010876	0.000352976	up
novel.129	PF08263:Leucine rich repeat N-terminal domain	5.44265	0.00117707	0.00322777	up
107410154	putative pentatricopeptide repeat-containing protein At3g08820	5.43931	0.000778737	0.0022002	up
107422121	probable LRR receptor-like serine/threonine-protein kinase At4g08850	5.43579	0.000118561	0.000381939	up
novel.491	PF01237:Oxysterol-binding protein	5.43233	0.000871586	0.00244407	up
novel.135	-	5.42606	0.00102008	0.00282921	up
107425761	cruciferin CRU1-like	5.42029	0.00158852	0.00424746	up
107406531	thioredoxin H-type-like	5.41874	0.00012064	0.000387846	up
107404949	uncharacterized LOC107404949	5.41051	0	0	up
novel.726	-	5.40892	0.000120667	0.000387889	up
107435583	pre-mRNA-processing protein 40A-like	5.40592	1.14002e-07	5.26532e-07	up
107415581	uncharacterized LOC107415581	5.39887	3.6189e-06	1.41466e-05	up
107417329	uncharacterized LOC107417329	5.39295	1.05797e-42	2.41919e-41	up
107413922	tyrosine/DOPA decarboxylase 1-like	5.39219	2.63926e-10	1.54608e-09	up
novel.1366	-	5.38194	5.22913e-10	2.9923e-09	up
107417027	probable terpene synthase 9	5.37587	1.86649e-17	1.74626e-16	up
107405583	calcium-binding protein 39-like	5.37517	0.0009242	0.00258066	up
107410003	uncharacterized LOC107410003	5.37278	0.000202545	0.000628854	up
novel.1210	-	5.36988	3.99204e-13	2.88277e-12	up
107420901	patatin-like protein 2	5.36627	2.07442e-12	1.41768e-11	up
novel.363	-	5.3625	0.00300626	0.00762444	up
107434637	dual-specificity RNA methyltransferase RlmN-like	5.34925	1.05555e-42	2.41562e-41	up
107430826	-	5.32778	0.00168621	0.00448701	up
107431527	WAT1-related protein At5g07050-like	5.32361	1.39977e-23	1.74422e-22	up
novel.1797	-	5.3235	0.00174068	0.0046217	up
107432420	39-dihydroxypterocarpan 6A-monooxygenase-like	5.31819	0.000163438	0.000515925	up
107406943	39-dihydroxypterocarpan 6A-monooxygenase-like	5.31545	0.000177885	0.000557567	up
107432715	uncharacterized LOC107432715 transcript variant X2	5.3048	0.00187452	0.00494841	up
107409253	basic 7S globulin-like	5.29045	6.76427e-06	2.56656e-05	up
107420185	putative pectinesterase 11	5.28921	0.000199979	0.000621452	up
107417631	auxin-responsive protein SAUR40-like	5.28471	8.49227e-24	1.06993e-22	up
107426285	U1 small nuclear ribonucleoprotein A	5.28336	3.62527e-21	4.03924e-20	up
novel.221	-	5.27976	6.46431e-06	2.46195e-05	up
107426892	BURP domain protein USPL1-like transcript variant X1	5.27918	3.2847e-111	2.41243e-109	up
107409660	putative protein FAR1-RELATED SEQUENCE 10	5.27616	0.0056064	0.0134815	up
107426779	NADP-dependent glyceraldehyde-3-phosphate dehydrogenase	5.26594	0	0	up
107426657	uncharacterized LOC107426657	5.26193	0.00218642	0.0056909	up
107431232	-	5.26176	1.25882e-45	3.07382e-44	up
novel.795	PF07200:Modifier of rudimentary (Mod(r)) protein	5.2602	0.000233927	0.000718336	up
107408043	probable receptor-like protein kinase At5g24010	5.25584	0.0022121	0.00575195	up
107408259	pre-mRNA-splicing factor ATP-dependent RNA helicase DEAH1-like	5.25038	0.0128145	0.028402	up
107404426	-	5.2437	0.00198918	0.00522538	up
107427037	UDP-glucose flavonoid 3-O-glucosyltransferase 7-like	5.24249	0.00192155	0.00505986	up
107415644	ankyrin repeat-containing protein At5g02620-like	5.2357	8.54461e-06	3.19768e-05	up
107414863	laccase-15-like	5.21972	8.76869e-06	3.27808e-05	up
107406335	indole-3-acetic acid-induced protein ARG2-like	5.2194	0.00025878	0.000790028	up
107421162	heparanase-like protein 3 transcript variant X2	5.21656	0.000261975	0.000799111	up
107407141	AP-5 complex subunit mu-like	5.21511	6.37446e-14	4.84054e-13	up
107426690	auxin-induced protein 15A-like	5.21063	5.73503e-24	7.28033e-23	up
107403369	transcription initiation factor TFIID subunit 9-like	5.20949	1.87985e-16	1.66815e-15	up
novel.1608	PF04576:Zein-binding	5.20943	1.4646e-273	4.7305e-271	up
107411115	17.6 kDa class I heat shock protein 3-like	5.20343	0	0	up
107434336	vacuolar amino acid transporter 1-like	5.198	1.32989e-30	2.13556e-29	up
107409131	oleosin 1-like	5.19615	6.32907e-13	4.52215e-12	up
107404151	protein NRT1/ PTR FAMILY 2.3-like	5.19615	0.0108984	0.024567	up
107426404	aluminum-activated malate transporter 8-like	5.18861	5.12152e-65	1.89296e-63	up
107428778	-	5.18832	0.00233569	0.00604677	up
novel.477	-	5.18807	0.000297915	0.000899761	up
novel.731	PF01722:BolA-like protein	5.18703	0.00212797	0.00555096	up
107415504	-	5.18648	0.00216288	0.00563428	up
novel.648	-	5.18634	0.00240617	0.00621282	up
107405429	putative cyclic nucleotide-gated ion channel 15	5.18207	0.00365164	0.00912684	up
107435944	uncharacterized LOC107435944	5.1811	0.00247685	0.00637849	up
107416510	uncharacterized LOC107416510 transcript variant X2	5.1783	3.76346e-05	0.000130275	up
107406330	U1 small nuclear ribonucleoprotein A-like	5.17141	0.00261014	0.00669869	up
107407508	bifunctional epoxide hydrolase 2-like	5.17064	8.51935e-06	3.1899e-05	up
107434105	RING-H2 finger protein ATL74-like	5.16866	1.13852e-13	8.50913e-13	up
107428276	uncharacterized LOC107428276	5.15215	7.15772e-47	1.79721e-45	up
107427126	basic form of pathogenesis-related protein 1-like	5.14757	4.44413e-05	0.000152224	up
107430166	heat shock protein 82	5.13431	1.17085e-73	5.10413e-72	up
107406475	leucine carboxyl methyltransferase 1	5.12853	1.39941e-26	1.96325e-25	up
107403656	adagio protein 1	5.1285	4.00373e-34	7.22986e-33	up
novel.722	-	5.12548	0.0040928	0.0101244	up
107422939	1-aminocyclopropane-1-carboxylate oxidase homolog 3-like	5.12464	0.000512216	0.00148954	up
107411845	trans-resveratrol di-O-methyltransferase-like	5.11998	5.68008e-66	2.12988e-64	up
107423688	uncharacterized LOC107423688	5.11638	0.00299722	0.00760557	up
107408298	uncharacterized LOC107408298	5.11371	0.00263232	0.00675134	up
107425200	uncharacterized LOC107425200	5.10823	0.00278046	0.00709863	up
novel.1584	-	5.09993	0.00357214	0.00894704	up
107418336	cytochrome P450 71A26-like	5.09839	0	0	up
107424466	beta-galactosidase 13-like	5.09784	0.00446883	0.0109829	up
107406637	bifunctional epoxide hydrolase 2-like	5.09769	0.00432168	0.0106489	up
novel.455	PF03140:Plant protein of unknown function	5.09442	1.99587e-09	1.08884e-08	up
novel.516	PF03478:Protein of unknown function (DUF295)	5.09423	0.00516099	0.0125099	up
novel.34	PF00931:NB-ARC domain	5.0753	0.00053071	0.00153938	up
107412698	lachrymatory-factor synthase-like	5.07215	0.000501167	0.00145845	up
107433341	cytochrome P450 71D9-like	5.07197	9.37827e-21	1.03038e-19	up
107409951	cell cycle checkpoint protein RAD17-like	5.06264	0.00905773	0.0207252	up
107411627	uncharacterized LOC107411627	5.06161	2.16397e-25	2.90537e-24	up
107429840	cellulose synthase-like protein G3	5.05769	3.05418e-05	0.000106842	up
107412707	uncharacterized LOC107412707	5.05512	0.00769461	0.0179206	up
107413042	putative disease resistance protein RGA3	5.05323	1.33136e-20	1.45208e-19	up
107419788	cinnamoyl-CoA reductase 2-like	5.05171	0.00447011	0.0109851	up
107407819	uncharacterized LOC107407819	5.05087	3.06266e-101	1.97392e-99	up
107427396	uncharacterized LOC107427396	5.04578	0.00520648	0.0126094	up
107411800	OPA3-like protein	5.04419	5.15623e-12	3.41701e-11	up
107404250	-	5.03927	0.00360336	0.00901808	up
107419253	protein PHYTOCHROME KINASE SUBSTRATE 3	5.03726	0.00382253	0.00951631	up
107404540	-	5.03648	0.00347551	0.00872423	up
107422955	1-aminocyclopropane-1-carboxylate oxidase homolog 3-like	5.03099	3.21227e-16	2.80758e-15	up
107434026	uncharacterized LOC107434026	5.03068	0.00387164	0.0096276	up
107424383	thaumatin-like protein 1b transcript variant X1	5.02719	5.7373e-51	1.58015e-49	up
novel.264	-	5.027	0.00443055	0.0108936	up
107409308	vegetative cell wall protein gp1-like	5.02365	0.00206166	0.00539831	up
107434286	uncharacterized LOC107434286	5.02321	0.00544121	0.0131164	up
novel.165	PF01722:BolA-like protein	5.02235	0.0166833	0.0359779	up
107435152	TMV resistance protein N-like	5.01534	6.114e-11	3.74603e-10	up
107424060	ankyrin repeat-containing protein At5g02620-like	5.01008	0.000835669	0.00234868	up
107430765	-	5.01005	1.09093e-08	5.57286e-08	up
107419618	adenine nucleotide transporter BT1 chloroplastic/mitochondrial-like	4.99784	1.49502e-27	2.16249e-26	up
107422038	probable leucine-rich repeat receptor-like protein kinase At1g35710 transcript variant X1	4.9946	4.75686e-05	0.000162252	up
107407780	probable WRKY transcription factor 61	4.98383	0.0107668	0.0242993	up
107413480	-	4.97594	1.29132e-37	2.57929e-36	up
107408712	ABC transporter G family member 22-like	4.97389	0.00574645	0.0137809	up
107418333	cytochrome P450 71A26-like transcript variant X2	4.96935	1.19395e-152	1.35742e-150	up
107412701	leucine-rich repeat receptor-like serine/threonine-protein kinase BAM3	4.96846	0.00642866	0.0152663	up
107435551	cytochrome P450 82C4-like	4.96819	2.54004e-18	2.48522e-17	up
107429839	cellulose synthase-like protein G3	4.965	1.36471e-24	1.77688e-23	up
107403297	-	4.96243	0.00461969	0.0113148	up
107435972	uncharacterized LOC107435972	4.96243	0.00461969	0.0113148	up
107433414	probable serine/threonine-protein kinase At5g41260	4.96078	0.00520549	0.0126081	up
107414147	putative kinase-like protein TMKL1	4.96013	0.00453765	0.0111338	up
107429164	putative disease resistance protein At3g14460	4.96013	0.00453765	0.0111338	up
107423273	basic 7S globulin 2-like	4.95973	0.000717604	0.00203781	up
107414806	-	4.9555	0.000730881	0.00207324	up
107411907	receptor-like protein 12	4.95355	5.11634e-05	0.000173866	up
107404871	uncharacterized LOC107404871 transcript variant X1	4.94223	3.80457e-14	2.93214e-13	up
107435534	-	4.94188	8.33217e-40	1.78198e-38	up
107421420	beta-D-glucosyl crocetin beta-16-glucosyltransferase-like transcript variant X1	4.94067	6.01819e-10	3.42521e-09	up
107403432	protein DETOXIFICATION 56-like	4.92895	6.82831e-05	0.000227982	up
107433807	putative disease resistance protein RGA3	4.92617	0.00136583	0.00370183	up
107416529	uncharacterized LOC107416529	4.92581	1.03083e-68	4.13249e-67	up
107434021	uncharacterized LOC107434021	4.92357	4.13882e-05	0.000142384	up
novel.1177	-	4.9209	8.37317e-05	0.000275759	up
107409939	glutamate receptor 3.2-like	4.9197	2.78139e-10	1.62699e-09	up
107414559	cyclic nucleotide-gated ion channel 1-like	4.91766	2.45241e-17	2.27645e-16	up
107415878	-	4.91386	5.37794e-05	0.000182103	up
107406061	calcium-transporting ATPase 12 plasma membrane-type-like	4.9111	1.24825e-232	2.93214e-230	up
107405151	ATP-dependent zinc metalloprotease FTSH 6 chloroplastic-like	4.90823	0.000987462	0.00274544	up
107414580	bidirectional sugar transporter SWEET3	4.9052	1.44745e-77	6.77772e-76	up
107419865	protein ASPARTIC PROTEASE IN GUARD CELL 2-like	4.89562	0.0220071	0.046078	up
107427586	dirigent protein 22-like	4.89543	2.61731e-205	5.16609e-203	up
107421157	ER membrane protein complex subunit 7 homolog	4.89367	3.57053e-36	6.84785e-35	up
107432664	two-component response regulator ORR23-like	4.89097	0.00771114	0.0179533	up
107418094	NAC domain-containing protein 83-like	4.88903	0.00440358	0.0108329	up
107405610	L-ascorbate peroxidase 3 peroxisomal-like	4.88815	9.26159e-27	1.30577e-25	up
107430186	disease resistance protein RPM1-like	4.88702	1.47708e-08	7.4544e-08	up
107422933	1-aminocyclopropane-1-carboxylate oxidase homolog 1-like	4.88659	2.58827e-84	1.30901e-82	up
107404073	uncharacterized LOC107404073	4.87952	0.00604027	0.0144298	up
107411834	trans-resveratrol di-O-methyltransferase-like	4.87939	1.83565e-29	2.82025e-28	up
107406581	uncharacterized LOC107406581	4.87641	0.00105871	0.00292806	up
107410998	xyloglucan galactosyltransferase KATAMARI1 homolog	4.8764	0.00149821	0.00402607	up
107418343	cytochrome P450 71A26-like	4.87516	2.91488e-66	1.0988e-64	up
107427352	(RS)-norcoclaurine 6-O-methyltransferase-like	4.87215	0.0074326	0.0173626	up
107434524	protein NRT1/ PTR FAMILY 5.10-like	4.86901	0.00706977	0.0166111	up
novel.1	-	4.86645	0.00834782	0.0192683	up
107425620	uncharacterized LOC107425620	4.86549	0.00128215	0.00349001	up
107419505	uncharacterized LOC107419505	4.86457	9.57811e-05	0.000313098	up
107406772	vacuolar iron transporter homolog 4-like	4.86215	5.86856e-89	3.13538e-87	up
107423565	uncharacterized LOC107423565 transcript variant X2	4.85985	3.71066e-10	2.15153e-09	up
novel.601	-	4.85507	9.58809e-14	7.20768e-13	up
107425236	fasciclin-like arabinogalactan protein 12	4.85474	1.19927e-59	4.01021e-58	up
novel.1230	-	4.85226	0.0253293	0.0521919	up
107434620	uncharacterized LOC107434620	4.84334	7.13769e-10	4.03089e-09	up
107422091	-	4.83927	2.46474e-11	1.55368e-10	up
107404682	-	4.83866	2.57971e-06	1.02823e-05	up
107410114	pentatricopeptide repeat-containing protein At4g22760-like	4.83056	0.00136717	0.00370509	up
107420306	uncharacterized LOC107420306	4.82862	3.83699e-08	1.86202e-07	up
107413790	uncharacterized protein At1g04910-like	4.82539	0.00182237	0.00482328	up
107404370	WAT1-related protein At5g07050-like	4.82097	0.00135408	0.00367207	up
107406345	probable LRR receptor-like serine/threonine-protein kinase At5g63710	4.81905	4.55336e-21	5.0535e-20	up
107423215	mediator of RNA polymerase II transcription subunit 33A-like	4.81236	9.31326e-05	0.000304826	up
107430531	glycine-rich cell wall structural protein 1.8-like	4.81104	1.28507e-09	7.11858e-09	up
107430814	uncharacterized LOC107430814	4.81022	3.53418e-08	1.71969e-07	up
107407347	-	4.79957	0.00684654	0.0161346	up
107411274	protein NRT1/ PTR FAMILY 2.6-like	4.79785	5.07148e-18	4.88799e-17	up
107414931	small heat shock protein chloroplastic-like	4.79483	7.3777e-13	5.24241e-12	up
107429177	uncharacterized LOC107429177	4.79156	0.0084161	0.0194101	up
107418865	uncharacterized LOC107418865	4.78989	0.00807373	0.0187055	up
107405612	heavy metal-associated isoprenylated plant protein 26-like	4.7873	0.00848577	0.0195502	up
novel.1687	-	4.78639	0.00147836	0.00397534	up
107419055	uncharacterized LOC107419055	4.77931	0.0293907	0.0594614	up
107406284	rhodanese-like domain-containing protein 7	4.77414	1.33158e-09	7.37051e-09	up
107409226	uncharacterized LOC107409226	4.76308	1.6435e-09	9.02847e-09	up
107412191	polycomb group protein Pc-like	4.75424	9.61344e-17	8.63326e-16	up
107414231	-	4.75347	3.59321e-06	1.40539e-05	up
107427434	-	4.74323	1.01958e-10	6.13323e-10	up
107404998	protein SRG1-like	4.73685	3.18396e-07	1.40416e-06	up
novel.1736	-	4.7347	0.00229551	0.00595195	up
novel.194	PF00234:Protease inhibitor/seed storage/LTP family	4.73288	2.79743e-26	3.8786e-25	up
107422717	trichohyalin-like	4.73161	4.24373e-06	1.64489e-05	up
107430002	dihydroflavonol-4-reductase-like transcript variant X2	4.72923	3.23891e-11	2.02685e-10	up
107423549	protein DETOXIFICATION 35-like	4.7277	0.00188905	0.00498351	up
107423205	primary amine oxidase-like	4.72405	2.45551e-285	9.06403e-283	up
107428171	-	4.71749	4.44638e-09	2.35387e-08	up
107428046	-	4.71636	6.04424e-11	3.70488e-10	up
107429251	uncharacterized LOC107429251	4.70956	1.35617e-05	4.96411e-05	up
107433984	65-kDa microtubule-associated protein 8-like	4.70928	0.000132428	0.000423154	up
107432218	uncharacterized LOC107432218	4.70924	2.00034e-18	1.97005e-17	up
107403843	wall-associated receptor kinase-like 6	4.70264	0.0117129	0.0261933	up
107420073	17.6 kDa class II heat shock protein-like	4.69986	0.0109187	0.0246069	up
107418550	uncharacterized LOC107418550	4.6981	0.0116275	0.026031	up
107410047	probable WRKY transcription factor 14	4.6961	0.0114494	0.0256886	up
107430008	-	4.69331	0.0125275	0.027844	up
107435555	transmembrane protein 45B	4.69327	4.12008e-92	2.28275e-90	up
107422087	Werner Syndrome-like exonuclease	4.69321	3.76364e-06	1.46761e-05	up
107408408	protein TIC 21 chloroplastic-like	4.69046	0.0145118	0.0316869	up
107407233	probable 2-oxoglutarate-dependent dioxygenase AOP1	4.68869	0.013819	0.0303536	up
novel.1247	-	4.68572	0.0177145	0.037957	up
novel.1529	-	4.68238	0.0160273	0.034686	up
107422850	early nodulin-75-like	4.67153	0	0	up
107407067	serine--tRNA ligase-like	4.6648	0.00191588	0.00504681	up
novel.189	-	4.66132	0.00606635	0.0144882	up
107435489	uncharacterized LOC107435489 transcript variant X2	4.66094	2.10634e-24	2.7139e-23	up
107412811	WAT1-related protein At5g07050	4.65195	0	0	up
novel.699	PF13499:EF-hand domain pair	4.65055	2.73812e-268	8.64729e-266	up
107411857	receptor-like protein 12	4.64902	0.000293211	0.000886211	up
107415480	uncharacterized LOC107415480	4.64806	1.99147e-07	8.97188e-07	up
107426157	uncharacterized LOC107426157 transcript variant X1	4.6448	5.24324e-06	2.01581e-05	up
107425526	ankyrin repeat-containing protein At5g02620-like	4.63993	1.06576e-20	1.16875e-19	up
107430533	uncharacterized LOC107430533	4.63486	0.000178641	0.000559752	up
novel.1259	-	4.63372	0.00241944	0.00624424	up
107428060	putative UDP-sugar transporter DDB_G0278631 transcript variant X2	4.63285	1.87253e-07	8.4615e-07	up
107408755	ras-related protein RABC2a-like transcript variant X2	4.63213	0.00281952	0.00719253	up
107413614	protein NRT1/ PTR FAMILY 2.3-like	4.62889	6.08028e-10	3.45916e-09	up
107427884	guanosine nucleotide diphosphate dissociation inhibitor At5g09550	4.62755	8.9423e-15	7.15761e-14	up
107433679	serine carboxypeptidase-like 7	4.62664	0.0431036	0.0831362	up
107431234	receptor-like protein 12	4.62144	0.00357695	0.00895828	up
107422765	probable glutathione S-transferase	4.6147	0.0209186	0.0440552	up
107419862	uncharacterized LOC107419862	4.61182	3.33989e-17	3.08514e-16	up
107427527	-	4.60643	2.02128e-07	9.10039e-07	up
novel.1744	PF00641:Zn-finger in Ran binding protein and others	4.60276	0.014699	0.0320637	up
107434791	-	4.59685	0.0148649	0.0323809	up
107403736	disease resistance protein RPM1-like	4.59632	1.67625e-47	4.29227e-46	up
107418338	cytochrome P450 71A1-like	4.59387	0.0159978	0.0346258	up
107429918	uncharacterized LOC107429918	4.59348	0.0319582	0.0640088	up
107424055	disease resistance protein RRS1-like	4.58893	0.0175586	0.0376599	up
107413967	putative F-box protein At3g16210	4.58661	4.68356e-17	4.28454e-16	up
107427270	probable E3 ubiquitin-protein ligase ARI8	4.58508	0.0176847	0.0379081	up
107426416	ent-copalyl diphosphate synthase chloroplastic-like	4.57984	4.88167e-25	6.46258e-24	up
107422140	leucine-rich repeat receptor-like serine/threonine-protein kinase At1g17230 transcript variant X2	4.57904	0.0225575	0.0470847	up
107426712	probable methionine--tRNA ligase	4.57553	4.85526e-97	2.8931e-95	up
107406664	gibberellin 3-beta-dioxygenase 1	4.57551	1.29388e-20	1.41229e-19	up
107433149	uncharacterized LOC107433149	4.56876	0.000554954	0.00160446	up
107428487	uncharacterized WD repeat-containing protein all2124	4.55243	3.18742e-12	2.14378e-11	up
107411626	-	4.55097	3.01346e-11	1.88951e-10	up
107410793	probable carboxylesterase 18	4.54477	1.45652e-30	2.33626e-29	up
107429175	cinnamoyl-CoA reductase 1-like	4.54338	0.00041359	0.0012213	up
107424631	-	4.53574	8.74912e-10	4.90776e-09	up
107431247	60S ribosomal protein L32-1	4.53428	6.01418e-55	1.82434e-53	up
107429528	B-box zinc finger protein 32	4.5326	5.16285e-138	5.35561e-136	up
107418731	protein DETOXIFICATION 16-like	4.52797	0.000302217	0.000912365	up
107426982	uncharacterized LOC107426982	4.52722	5.52461e-07	2.3781e-06	up
novel.1175	-	4.52533	0.00375635	0.00936467	up
107419770	uncharacterized LOC107419770	4.52523	1.20517e-05	4.44346e-05	up
107412190	AT-hook motif nuclear-localized protein 20-like	4.52478	5.15999e-22	5.96674e-21	up
107432890	proline iminopeptidase-like transcript variant X1	4.51055	6.10796e-14	4.65184e-13	up
107420096	GPI-anchored CFEM domain protein A-like	4.50571	1.65317e-90	8.96717e-89	up
novel.1296	-	4.49974	0.0266984	0.0547115	up
107428562	zinc phosphodiesterase ELAC protein 2-like transcript variant X2	4.49873	1.47232e-29	2.2731e-28	up
107434180	beta-amyrin 28-oxidase-like transcript variant X1	4.49579	1.34087e-06	5.51542e-06	up
107432296	probable strigolactone esterase D14 homolog	4.49463	0.0220821	0.0462248	up
107409832	jacalin-related lectin 3-like	4.49344	0.0195009	0.0413637	up
novel.1074	PF08799:pre-mRNA processing factor 4 (PRP4) like	4.49261	0.0267634	0.054825	up
107414526	ABC transporter C family member 10-like	4.49178	2.15493e-08	1.07136e-07	up
107419594	probable aquaporin TIP-type alpha	4.49027	2.05118e-08	1.02175e-07	up
107403807	alkane hydroxylase MAH1-like	4.48936	0.0222953	0.0466058	up
107412799	ankyrin repeat-containing protein At3g12360-like	4.48911	0.0218976	0.0458722	up
novel.1009	-	4.48792	0.0272286	0.0556335	up
107413142	uncharacterized LOC107413142	4.48729	1.37134e-84	6.96027e-83	up
107411156	uncharacterized LOC107411156	4.48706	0.0207182	0.0436623	up
107418132	-	4.48706	0.0207182	0.0436623	up
107428481	small heat shock protein chloroplastic-like	4.48342	7.71811e-07	3.26252e-06	up
107407566	zinc finger A20 and AN1 domain-containing stress-associated protein 8-like	4.48196	1.2327e-93	6.99342e-92	up
107405508	glutathione S-transferase U9-like	4.47969	0.022693	0.0473259	up
107414077	casein kinase II subunit beta-like	4.47838	0.0277299	0.0565319	up
107430063	SNW/SKI-interacting protein-like	4.47634	0.00415059	0.0102594	up
107417766	putative disease resistance RPP13-like protein 1	4.47629	0.0275471	0.0561833	up
107406743	equilibrative nucleotide transporter 3-like transcript variant X2	4.47472	0.00413855	0.0102323	up
107406139	gibberellin 3-beta-dioxygenase 1-like	4.47455	3.70549e-22	4.31644e-21	up
107422008	crocetin glucosyltransferase chloroplastic-like	4.4679	0.000398839	0.00117987	up
107427326	endochitinase-like	4.46787	0.00478767	0.0116907	up
107411241	peroxidase 10	4.467	1.06442e-05	3.94704e-05	up
107430216	UPF0481 protein At3g47200-like	4.45972	8.30213e-08	3.89007e-07	up
107414150	ankyrin repeat-containing protein At3g12360-like	4.45678	0.00644084	0.0152913	up
novel.136	PF14223:gag-polypeptide of LTR copia-type	4.4564	2.52943e-10	1.48327e-09	up
107419712	UDP-glycosyltransferase 91C1-like	4.45323	9.26333e-24	1.16346e-22	up
107428796	protein NRT1/ PTR FAMILY 2.13-like	4.45206	0	0	up
107423391	receptor-like protein 12	4.45202	0.00833522	0.0192455	up
107431385	probable inactive receptor kinase At5g58300	4.43613	2.03933e-24	2.62875e-23	up
novel.845	PF14223:gag-polypeptide of LTR copia-type	4.43525	2.15183e-38	4.40645e-37	up
107406318	uncharacterized LOC107406318	4.43309	1.48508e-08	7.49077e-08	up
107429497	lysine histidine transporter-like 6	4.42999	1.03746e-45	2.53767e-44	up
107413029	probable aspartyl aminopeptidase	4.42164	0.000596838	0.00171648	up
107425588	uncharacterized LOC107425588 transcript variant X2	4.42127	0.00563769	0.0135507	up
107409332	glucose-1-phosphate adenylyltransferase large subunit 3 chloroplastic-like	4.42101	0	0	up
107404101	uncharacterized LOC107404101	4.42018	3.50591e-05	0.00012176	up
novel.873	PF04043:Plant invertase/pectin methylesterase inhibitor|PF07727:Reverse transcriptase (RNA-dependent DNA polymerase)	4.41936	4.07425e-51	1.1331e-49	up
107423867	14 kDa proline-rich protein DC2.15-like	4.41862	1.43343e-38	2.94168e-37	up
107418342	-	4.4142	8.5136e-32	1.42762e-30	up
107432115	23 kDa jasmonate-induced protein-like	4.41228	0.00495776	0.0120667	up
107424423	cell cycle checkpoint protein RAD17-like	4.41228	0.00497825	0.0121113	up
107431110	cation/H(+) antiporter 20-like	4.40936	2.39192e-22	2.8163e-21	up
107418983	DELLA protein RGL1-like	4.40526	1.07132e-11	6.93308e-11	up
107423891	flavonoid 3'-monooxygenase-like	4.40479	1.52739e-277	5.1074e-275	up
107434039	-	4.39606	3.5726e-10	2.07614e-09	up
107417523	polygalacturonase-like	4.39361	0.0329574	0.0657886	up
107429598	isoeugenol synthase 1-like transcript variant X2	4.38242	8.26742e-69	3.319e-67	up
107429111	fe(2+) transport protein 1	4.37995	0.0342409	0.0680675	up
107433387	uncharacterized LOC107433387	4.37961	0.0292882	0.0592708	up
novel.1586	-	4.37469	3.54568e-09	1.89434e-08	up
novel.1633	-	4.37295	0.0271878	0.0555688	up
novel.272	-	4.37171	0.0272494	0.0556681	up
107421045	WAT1-related protein At2g39510-like	4.37042	0.0312687	0.062756	up
107420641	putative RING-H2 finger protein ATL12	4.36949	0.0273581	0.0558376	up
107408437	pentatricopeptide repeat-containing protein At1g19720-like	4.36821	0.0298858	0.0603428	up
107407667	uncharacterized LOC107407667	4.36725	0.0286505	0.0581168	up
107412362	protein PELOTA 1-like	4.36553	2.68436e-17	2.48932e-16	up
novel.15	-	4.36256	0.0378347	0.0742816	up
novel.1164	-	4.36233	0.0352896	0.0698931	up
novel.482	-	4.36089	0.00660407	0.0156241	up
107430214	homeobox protein BEL1 homolog	4.35959	2.08233e-72	8.90018e-71	up
107424422	L-ascorbate peroxidase 3 peroxisomal-like	4.35393	0.00610466	0.0145736	up
novel.1114	PF01237:Oxysterol-binding protein	4.35303	0.0417441	0.0808403	up
107419085	salicylate carboxymethyltransferase-like	4.35238	5.40284e-06	2.07464e-05	up
107404654	uncharacterized LOC107404654	4.34991	0.00652619	0.0154604	up
107411299	fasciclin-like arabinogalactan protein 11	4.34975	6.85911e-112	5.11697e-110	up
107435772	proteasome assembly chaperone 2-like transcript variant X2	4.34726	2.12564e-14	1.66118e-13	up
107422659	carotenoid cleavage dioxygenase 7 chloroplastic	4.34712	1.92077e-08	9.59136e-08	up
107425971	auxin-binding protein T85	4.34225	0.00717031	0.0168139	up
107415409	metalloendoproteinase 2-MMP-like	4.34133	2.64863e-10	1.55125e-09	up
107432651	subtilisin-like protease SBT4.14	4.33031	3.34961e-16	2.92581e-15	up
107422936	1-aminocyclopropane-1-carboxylate oxidase homolog 3-like	4.3233	1.35291e-34	2.47132e-33	up
107435268	cytochrome P450 CYP749A22-like transcript variant X1	4.32065	1.65367e-08	8.30575e-08	up
107424098	uncharacterized LOC107424098	4.31569	1.02025e-08	5.23532e-08	up
107406610	vacuolar protein sorting-associated protein 51 homolog	4.31471	9.09555e-27	1.28363e-25	up
107412217	uncharacterized LOC107412217 transcript variant X4	4.31399	6.8455e-21	7.5561e-20	up
107425406	uncharacterized LOC107425406	4.31301	9.6477e-05	0.000315264	up
107413399	-	4.3033	5.99574e-11	3.67754e-10	up
107420085	inorganic pyrophosphatase 3-like	4.30104	1.29432e-126	1.19057e-124	up
107421641	uncharacterized LOC107421641	4.29268	3.9064e-08	1.89248e-07	up
107421901	-	4.29122	2.61378e-06	1.04122e-05	up
107414582	uncharacterized LOC107414582 transcript variant X1	4.28778	0.00525931	0.012718	up
107406503	protein NBR1 homolog	4.2874	7.25126e-248	1.87366e-245	up
107422780	pentatricopeptide repeat-containing protein At2g13600-like	4.28656	0.0109308	0.0246322	up
107407776	uncharacterized LOC107407776	4.28344	8.22647e-39	1.70175e-37	up
107413455	zeatin O-xylosyltransferase-like	4.28211	1.02411e-14	8.17189e-14	up
107406166	purple acid phosphatase 3-like	4.28009	0.00976763	0.0222296	up
107418965	uncharacterized LOC107418965	4.27992	4.08679e-30	6.44969e-29	up
novel.94	PF00067:Cytochrome P450	4.27913	0.000959188	0.00267258	up
107422591	receptor-like protein 12 transcript variant X1	4.27683	8.1931e-99	5.05146e-97	up
107410788	BURP domain-containing protein 3-like	4.27601	0	0	up
107421881	uncharacterized LOC107421881 transcript variant X2	4.27197	0.00106073	0.00293337	up
107426750	cysteine-rich repeat secretory protein 55	4.26621	2.27575e-147	2.49744e-145	up
107414337	-	4.26503	0.0438922	0.0844536	up
107422142	MLP-like protein 31	4.26244	6.0396e-06	2.30576e-05	up
novel.79	-	4.26122	0.0436425	0.0840358	up
107426754	auxin-induced protein 15A-like	4.25908	0.00144221	0.00388329	up
107432282	uncharacterized LOC107432282	4.25673	1.91535e-12	1.31181e-11	up
107405871	salicylate carboxymethyltransferase-like	4.25625	0.0366703	0.0722945	up
107435586	probable zinc metallopeptidase EGY3 chloroplastic	4.25525	5.13697e-15	4.16096e-14	up
novel.1399	-	4.25386	0.0383174	0.0750842	up
107424232	leucine-rich repeat receptor-like protein kinase TDR	4.25386	0.0383174	0.0750842	up
107405334	sucrose synthase 6-like	4.25363	0.0464522	0.0887426	up
107403847	uncharacterized LOC107403847	4.25249	0.036073	0.071261	up
107421406	beta-D-glucosyl crocetin beta-16-glucosyltransferase-like	4.25115	0.0398683	0.0776835	up
107427453	uncharacterized LOC107427453 transcript variant X2	4.25115	0.0398683	0.0776835	up
107425544	probable leucine-rich repeat receptor-like protein kinase At5g63930	4.25009	0.036224	0.0715145	up
107431321	-	4.25009	0.036224	0.0715145	up
107404752	small heat shock protein chloroplastic-like	4.24873	0.0371518	0.0731127	up
107430359	dynein light chain LC6 flagellar outer arm	4.24395	0.0163575	0.035337	up
novel.591	PF07727:Reverse transcriptase (RNA-dependent DNA polymerase)	4.24246	3.98787e-37	7.84954e-36	up
novel.1373	-	4.24143	0.04053	0.078752	up
107404324	uncharacterized LOC107404324 transcript variant X2	4.23762	0.0407934	0.0792151	up
107431008	-	4.23762	0.0407934	0.0792151	up
107405939	ATP-dependent Clp protease proteolytic subunit 2 mitochondrial-like transcript variant X2	4.23496	3.73629e-76	1.69643e-74	up
novel.1343	-	4.21612	0.0105391	0.0238231	up
107420786	fasciclin-like arabinogalactan protein 14	4.21498	1.93071e-29	2.9615e-28	up
107419061	trans-resveratrol di-O-methyltransferase-like	4.21403	7.03636e-276	2.29879e-273	up
107411302	fasciclin-like arabinogalactan protein 12	4.20915	4.07531e-62	1.42651e-60	up
107434611	serine carboxypeptidase-like 45 transcript variant X2	4.20735	3.5066e-29	5.32415e-28	up
107412860	CASP-like protein 2C1	4.19715	2.13598e-09	1.16126e-08	up
107422382	putative disease resistance RPP13-like protein 1	4.18924	1.23009e-23	1.5348e-22	up
107406858	20 kDa chaperonin chloroplastic-like	4.18365	1.83731e-26	2.56366e-25	up
107412742	putative disease resistance protein RGA3	4.18069	5.18893e-06	1.99682e-05	up
107407097	D-lactate dehydrogenase [cytochrome] mitochondrial-like	4.17823	2.64663e-13	1.93133e-12	up
107430855	PHD finger protein ALFIN-LIKE 1-like	4.17789	5.72829e-53	1.658e-51	up
107423266	adenylate isopentenyltransferase 5 chloroplastic	4.17618	5.293e-31	8.62137e-30	up
107408939	uncharacterized LOC107408939	4.17105	7.52226e-41	1.65228e-39	up
107435805	disease resistance protein RPM1-like	4.16663	0.0024343	0.00627915	up
107413947	tyrosine decarboxylase 1-like	4.16436	0.00404418	0.0100172	up
107434643	organ-specific protein P4-like	4.16407	0.000126833	0.000406607	up
107419950	abscisic acid 8'-hydroxylase 3-like	4.16177	8.44815e-71	3.51569e-69	up
107421922	disease resistance protein At4g27190-like	4.15425	9.46706e-07	3.96643e-06	up
107411093	methyl-CpG-binding domain-containing protein 5-like transcript variant X2	4.15079	8.07525e-11	4.90119e-10	up
107404185	ABC transporter G family member 28	4.15048	0.00159417	0.00425936	up
107404109	phosphate transporter PHO1	4.15021	1.07947e-135	1.08035e-133	up
107419916	UDP-glycosyltransferase 74B1-like	4.14611	7.46077e-35	1.3761e-33	up
107426997	uncharacterized LOC107426997	4.1446	0.000313827	0.000944705	up
107414383	transcription factor bHLH118-like	4.14126	3.08025e-12	2.07612e-11	up
107435574	G-type lectin S-receptor-like serine/threonine-protein kinase At5g35370	4.1352	0.0192218	0.0408449	up
107435969	pentatricopeptide repeat-containing protein At4g02750-like	4.13518	0.000129722	0.000415306	up
107403981	zinc finger protein 4-like	4.13006	2.76672e-11	1.73748e-10	up
107410518	uncharacterized LOC107410518	4.1285	9.07436e-35	1.67047e-33	up
107435207	inositol-phosphate phosphatase-like	4.12811	0.00297682	0.00755651	up
107412746	putative disease resistance protein RGA3	4.12685	1.14797e-06	4.75844e-06	up
107429174	probable LRR receptor-like serine/threonine-protein kinase At4g36180 transcript variant X2	4.12392	2.55809e-16	2.25034e-15	up
107425820	probable LRR receptor-like serine/threonine-protein kinase At4g08850 transcript variant X2	4.12111	4.87114e-21	5.40407e-20	up
107406141	probable 2-oxoglutarate-dependent dioxygenase AOP1	4.11802	0.000166073	0.000523661	up
107417141	protein NRT1/ PTR FAMILY 6.4	4.10635	2.78736e-57	8.8917e-56	up
107423603	E3 ubiquitin-protein ligase At1g63170-like	4.09914	1.05678e-29	1.64225e-28	up
107425416	-	4.09288	0.000317157	0.000953821	up
107428268	uncharacterized LOC107428268	4.09039	3.98982e-17	3.66524e-16	up
novel.1734	PF14383:DUF761-associated sequence motif	4.08659	3.76887e-08	1.82928e-07	up
107433200	major allergen Mal d 1-like	4.08432	2.37684e-06	9.50567e-06	up
107414352	probable 2-oxoglutarate-dependent dioxygenase AOP1	4.08094	0.0143083	0.0313028	up
107431736	pentatricopeptide repeat-containing protein At1g31430	4.08006	0	0	up
107420991	uncharacterized LOC107420991 transcript variant X1	4.07711	0.0363258	0.0716756	up
107425136	UDP-glycosyltransferase 91A1-like	4.07351	6.94845e-13	4.94977e-12	up
107411102	metallothionein-like protein type 2	4.07292	1.28962e-295	5.47089e-293	up
107433177	translocator protein homolog	4.07268	0.0181496	0.0387579	up
107410578	putative glycerol-3-phosphate transporter 5	4.06685	0.0158358	0.034317	up
107430956	methanol O-anthraniloyltransferase-like	4.06683	9.44918e-13	6.63652e-12	up
107411946	mannosylglycoprotein endo-beta-mannosidase-like	4.0662	0.00482084	0.0117636	up
107408240	glutamate receptor 3.2-like	4.06279	5.96745e-34	1.07282e-32	up
107417764	putative disease resistance RPP13-like protein 1	4.04072	1.42415e-21	1.61786e-20	up
107412645	chaperone protein ClpC chloroplastic-like	4.04037	7.07146e-35	1.30769e-33	up
107420384	uncharacterized LOC107420384	4.0395	2.27226e-08	1.12792e-07	up
107413028	nifU-like protein 4 mitochondrial	4.03927	4.09099e-26	5.6309e-25	up
107423358	pyruvate phosphate dikinase chloroplastic	4.03495	3.10122e-27	4.44061e-26	up
107427540	sulfate transporter 1.3-like transcript variant X1	4.02748	0	0	up
novel.733	-	4.01848	0.00287269	0.00731504	up
107433241	major allergen Pru av 1-like	4.01638	2.49819e-15	2.06293e-14	up
107416776	7-deoxyloganetin glucosyltransferase-like	4.01205	0	0	up
107408850	squamosa promoter-binding-like protein 13A transcript variant X2	4.01183	1.34e-18	1.33217e-17	up
107423617	uncharacterized LOC107423617	4.00718	0.0184309	0.0392932	up
107412642	G-type lectin S-receptor-like serine/threonine-protein kinase RLK1	4.00655	8.17192e-07	3.44156e-06	up
107435475	uncharacterized LOC107435475	4.00553	0.000257361	0.000785879	up
107411072	WUSCHEL-related homeobox 2-like	4.00199	0.0166146	0.0358433	up
107407589	-	3.99397	0.0191614	0.0407349	up
107415977	uncharacterized LOC107415977	3.9926	0.00448172	0.0110118	up
107430780	uncharacterized LOC107430780	3.99064	1.06666e-12	7.46189e-12	up
novel.1291	PF00931:NB-ARC domain	3.98795	0.0195302	0.0414104	up
107435225	glycerophosphodiester phosphodiesterase GDPD1 chloroplastic-like	3.97789	0.000428296	0.00126072	up
107407943	uncharacterized LOC107407943	3.97627	0.000315267	0.000948637	up
107430972	ubiquinol oxidase 2 mitochondrial-like	3.96742	2.37678e-14	1.85235e-13	up
107420237	anthocyanidin 3-O-glucosyltransferase 5-like	3.96028	9.63213e-24	1.20925e-22	up
novel.1333	-	3.95968	4.76778e-06	1.84198e-05	up
107432927	ABC transporter B family member 15-like	3.95507	7.56385e-13	5.37065e-12	up
107431650	UPF0481 protein At3g47200-like	3.95432	0.00361287	0.0090371	up
107421756	protein ACCELERATED CELL DEATH 6-like	3.95299	0.00356883	0.00893953	up
107420890	patatin-like protein 2	3.94748	9.26728e-09	4.77181e-08	up
107426600	protein SULFUR DEFICIENCY-INDUCED 1	3.93939	9.10107e-164	1.23181e-161	up
107427005	cinnamate beta-D-glucosyltransferase-like	3.93931	1.38568e-17	1.30761e-16	up
107403392	cx9C motif-containing protein 4	3.93901	0.0334481	0.066636	up
107421403	uncharacterized protein At5g65660-like	3.93526	2.52681e-34	4.58033e-33	up
107422328	receptor-like protein 12	3.93487	1.12254e-34	2.05579e-33	up
107427007	uncharacterized LOC107427007	3.93082	1.70649e-05	6.16546e-05	up
107433476	14 kDa proline-rich protein DC2.15-like	3.92993	0.000662215	0.00188996	up
107421622	-	3.92782	2.13562e-46	5.3153e-45	up
107433466	zinc transporter 1-like	3.9264	1.10696e-56	3.49203e-55	up
107408656	pentatricopeptide repeat-containing protein At4g22760-like	3.92473	0.0485118	0.0922184	up
107415436	-	3.9234	0.0253126	0.0521649	up
107431406	soyasapogenol B glucuronide galactosyltransferase-like	3.92246	2.42914e-17	2.25706e-16	up
107404753	uncharacterized LOC107404753	3.92241	0.0214006	0.0449406	up
novel.600	PF07727:Reverse transcriptase (RNA-dependent DNA polymerase)	3.90924	2.40458e-92	1.34274e-90	up
107434595	serine carboxypeptidase-like 45	3.90897	0.0231421	0.0481664	up
107412591	extensin-2-like transcript variant X1	3.90533	7.59806e-34	1.3608e-32	up
107419933	glycine-rich cell wall structural protein-like	3.9035	2.66686e-138	2.77656e-136	up
107422205	-	3.89508	0.0345647	0.0686728	up
107413196	ultraviolet-B receptor UVR8-like transcript variant X3	3.89015	2.00401e-122	1.71566e-120	up
107403489	transcription initiation factor TFIID subunit 15-like	3.88972	0.0253283	0.0521919	up
107420008	zinc-regulated protein 8 transcript variant X2	3.88469	4.17985e-70	1.70941e-68	up
107405884	(R)-mandelonitrile lyase 2-like	3.8804	6.00359e-45	1.44733e-43	up
107407007	probable 2-oxoglutarate-dependent dioxygenase At3g49630	3.87758	0.00480983	0.0117398	up
107422723	probable leucine-rich repeat receptor-like protein kinase At1g35710 transcript variant X1	3.87557	1.45486e-24	1.89079e-23	up
novel.93	-	3.87319	0.00606559	0.0144876	up
107426687	auxin-induced protein 15A-like	3.86983	0.00418064	0.0103238	up
107422611	probable indole-3-pyruvate monooxygenase YUCCA7	3.86705	0.00101353	0.00281296	up
107431282	wound-induced protein 1-like	3.85784	1.57281e-05	5.71298e-05	up
107407249	cysteine synthase-like transcript variant X2	3.85784	1.04544e-25	1.42175e-24	up
novel.183	-	3.8561	5.75639e-05	0.000194016	up
107414616	splicing factor 3A subunit 3-like	3.85526	4.84035e-39	1.00789e-37	up
107406288	WRKY transcription factor 55-like	3.85315	0.000234314	0.000719367	up
107424697	peroxidase 10-like	3.85051	0.0046287	0.0113356	up
107421119	1-aminocyclopropane-1-carboxylate oxidase 5	3.84957	0.00108992	0.00300679	up
novel.816	PF00289:Biotin carboxylase, N-terminal domain	3.84707	1.15222e-11	7.43802e-11	up
107416024	cellulose synthase-like protein E6	3.84679	1.75731e-15	1.47209e-14	up
107410590	GDSL esterase/lipase At5g22810	3.84074	2.67075e-09	1.44207e-08	up
107404152	protein NRT1/ PTR FAMILY 2.3-like	3.83992	0.0354582	0.070182	up
107431179	probable purine permease 9	3.83957	1.31058e-120	1.09239e-118	up
107420811	protein FAM32A-like	3.83933	5.08368e-10	2.91169e-09	up
107413778	probable LRR receptor-like serine/threonine-protein kinase At3g47570	3.83789	1.23541e-07	5.68283e-07	up
107428213	G-type lectin S-receptor-like serine/threonine-protein kinase RKS1	3.83571	9.2577e-15	7.40799e-14	up
107425231	fasciclin-like arabinogalactan protein 12	3.83297	0	0	up
novel.284	-	3.83222	0.0259567	0.0533339	up
107411157	chitinase 2-like	3.82881	0.0293172	0.0593253	up
107424983	DUF21 domain-containing protein At2g14520-like	3.82823	2.27627e-12	1.54966e-11	up
novel.715	-	3.82738	0.0273855	0.0558819	up
107427436	-	3.82574	0.0308205	0.0619746	up
novel.1541	-	3.82391	2.75652e-21	3.0952e-20	up
107416584	transcription factor JUNGBRUNNEN 1	3.82322	0.0281535	0.0572763	up
107420897	-	3.82223	0.0076918	0.0179171	up
107429011	cyclic dof factor 1	3.82114	1.30505e-97	7.8256e-96	up
107423108	early light-induced protein 1 chloroplastic	3.82051	1.15812e-179	1.8918e-177	up
107431573	probable terpene synthase 2	3.81612	1.26804e-21	1.44223e-20	up
107426886	organ-specific protein P4-like	3.80607	1.1048e-23	1.38212e-22	up
novel.1196	-	3.80514	0.000573764	0.00165464	up
107405210	probable sulfate transporter 3.4	3.80509	3.74642e-131	3.57331e-129	up
novel.37	-	3.80356	0.000192516	0.000599725	up
107435696	methylsterol monooxygenase 1-1-like	3.80164	5.10004e-14	3.90092e-13	up
107415376	UDP-glycosyltransferase 90A1-like	3.80055	6.14508e-19	6.20247e-18	up
107435222	delta(35)-Delta(24)-dienoyl-CoA isomerase peroxisomal-like	3.79869	2.01751e-14	1.57755e-13	up
107418493	protein NUCLEAR FUSION DEFECTIVE 4-like	3.79809	2.25356e-17	2.09803e-16	up
107422146	organ-specific protein P4-like	3.79564	0.000790651	0.00223032	up
107432493	UDP-glycosyltransferase 79B9-like	3.79342	1.60045e-21	1.81451e-20	up
107407282	probable calcium-binding protein CML10	3.78871	6.6612e-22	7.64049e-21	up
107426056	probable LRR receptor-like serine/threonine-protein kinase RKF3	3.78702	5.41178e-16	4.67393e-15	up
107430431	eukaryotic translation initiation factor 3 subunit B-like	3.78278	2.7662e-48	7.18681e-47	up
107429810	uncharacterized LOC107429810	3.78213	5.69222e-63	2.02237e-61	up
107424113	TMV resistance protein N-like transcript variant X1	3.77527	6.76873e-114	5.22792e-112	up
107412595	extensin-2-like	3.76806	0.00622414	0.0148239	up
107430554	uncharacterized LOC107430554	3.76622	1.27228e-20	1.38924e-19	up
107426403	ent-copalyl diphosphate synthase chloroplastic-like	3.76459	6.55559e-16	5.63781e-15	up
107406250	chaperone protein DnaJ-like	3.76412	2.89052e-05	0.000101491	up
107419533	uncharacterized protein At4g15970-like	3.76321	7.64128e-14	5.77935e-13	up
107413785	pleckstrin homology domain-containing protein 1	3.75477	3.73394e-23	4.55297e-22	up
107419456	receptor-like protein 12	3.75387	1.29291e-33	2.29677e-32	up
107413175	CBL-interacting serine/threonine-protein kinase 4	3.7441	0.0333009	0.0663846	up
107403934	dnaJ protein homolog ANJ1-like	3.74374	8.18408e-73	3.52449e-71	up
107406609	PH-interacting protein-like	3.74052	0.0373019	0.0733623	up
novel.1716	-	3.73964	0.0457865	0.087618	up
novel.368	-	3.73825	5.05356e-11	3.11916e-10	up
107410486	uncharacterized LOC107410486	3.73781	0.0386469	0.0756059	up
107428541	G-type lectin S-receptor-like serine/threonine-protein kinase B120	3.73715	0.000168274	0.000529955	up
107421495	hydroxypyruvate reductase transcript variant X2	3.73566	3.46794e-22	4.05468e-21	up
107431618	protein MIZU-KUSSEI 1	3.73139	1.8635e-27	2.68864e-26	up
107409304	RING-H2 finger protein ATL66-like	3.7288	5.46741e-19	5.53223e-18	up
107434699	pollen receptor-like kinase 3	3.7282	0.0444452	0.0853384	up
107426280	-	3.72597	0.00130687	0.00355523	up
107412454	glucan endo-13-beta-glucosidase-like	3.72282	8.1976e-23	9.8437e-22	up
107419880	uncharacterized mitochondrial protein AtMg00810-like	3.72185	0.0381107	0.0747409	up
107403382	protein NRT1/ PTR FAMILY 7.1-like	3.71753	5.74713e-05	0.00019375	up
107405384	uncharacterized LOC107405384	3.71742	0.0011332	0.00311709	up
107414099	GTP-binding protein YPTM2-like	3.71249	2.17568e-05	7.76389e-05	up
107432912	protein REVEILLE 8 transcript variant X1	3.71182	1.39904e-158	1.76733e-156	up
107424984	DUF21 domain-containing protein At4g33700-like	3.71119	0.00820408	0.0189689	up
107421872	putative leucine-rich repeat receptor-like serine/threonine-protein kinase At2g24130	3.70702	2.13323e-10	1.25716e-09	up
107406100	putative ion channel POLLUX-like 2	3.70157	2.5694e-19	2.63932e-18	up
107430943	methanol O-anthraniloyltransferase-like	3.69231	9.51591e-08	4.42524e-07	up
107425912	uncharacterized LOC107425912	3.68814	4.18859e-05	0.000143905	up
107423702	acidic endochitinase-like	3.68614	2.1356e-09	1.16126e-08	up
107429661	heavy metal-associated isoprenylated plant protein 26-like	3.67954	7.02416e-18	6.71762e-17	up
107424185	uncharacterized LOC107424185	3.66965	6.44385e-10	3.65649e-09	up
107424379	B-box zinc finger protein 18-like transcript variant X3	3.66611	1.56609e-98	9.63482e-97	up
107426221	uncharacterized LOC107426221	3.66144	1.34446e-22	1.59622e-21	up
novel.957	-	3.65857	2.27181e-28	3.36486e-27	up
107421716	G-type lectin S-receptor-like serine/threonine-protein kinase At1g61500 transcript variant X2	3.6564	3.447e-45	8.33821e-44	up
107410065	probably inactive leucine-rich repeat receptor-like protein kinase At3g28040	3.65639	7.06563e-09	3.67007e-08	up
novel.844	-	3.65586	3.12611e-14	2.42042e-13	up
107419989	uncharacterized acetyltransferase At3g50280-like transcript variant X2	3.65397	7.53485e-06	2.843e-05	up
novel.1934	-	3.6518	8.13808e-17	7.34547e-16	up
107435264	disease resistance protein TAO1-like	3.64667	0.0454334	0.0870301	up
107435308	cationic amino acid transporter 2 vacuolar-like	3.64648	3.10575e-36	5.9645e-35	up
107411634	GDSL esterase/lipase At2g30310-like transcript variant X3	3.64625	4.15597e-24	5.28998e-23	up
107431434	protein NRT1/ PTR FAMILY 4.3-like	3.64548	2.19536e-37	4.35746e-36	up
107428530	G-type lectin S-receptor-like serine/threonine-protein kinase At1g67520	3.64449	2.6922e-08	1.32457e-07	up
107405947	serine carboxypeptidase-like 7	3.64366	3.68951e-41	8.1545e-40	up
107426853	-	3.64056	2.07086e-10	1.22116e-09	up
107430991	scopoletin glucosyltransferase-like	3.639	0.0423217	0.0817661	up
107427956	probable F-box protein At4g22165	3.63855	0.0121907	0.0271549	up
107416710	uncharacterized LOC107416710	3.63853	1.48787e-153	1.73319e-151	up
107430933	-	3.63691	0.0421643	0.0815262	up
novel.1190	-	3.63677	1.53529e-05	5.58598e-05	up
107421553	glutathione S-transferase U9-like	3.6317	0.0118048	0.0263738	up
107419982	transcription factor HEC2-like	3.62631	0.000144605	0.000460104	up
107426176	aquaporin NIP3-1-like	3.61793	0	0	up
107430738	uncharacterized LOC107430738	3.61498	0.00986115	0.0224298	up
107422243	probable aldo-keto reductase 2	3.61127	0.0242662	0.0502489	up
107409612	inactive LRR receptor-like serine/threonine-protein kinase BIR2	3.60882	1.67334e-19	1.73265e-18	up
107421320	uncharacterized LOC107421320	3.60591	6.51499e-47	1.64454e-45	up
107413526	probable purine permease 9	3.60312	1.0108e-09	5.64217e-09	up
107429288	NAD(P)H-quinone oxidoreductase subunit L chloroplastic-like	3.60261	0.00192628	0.00507138	up
107406347	regulator of nonsense transcripts UPF3-like transcript variant X1	3.60172	3.56516e-07	1.5645e-06	up
107429287	-	3.60128	2.74282e-09	1.47902e-08	up
107433105	serine/threonine-protein kinase-like protein CCR1	3.59853	9.39307e-11	5.67103e-10	up
107404581	ankyrin repeat-containing protein At5g02620-like	3.59614	0.00150968	0.00405419	up
novel.701	-	3.59495	2.38997e-05	8.47537e-05	up
107433038	protein-lysine N-methyltransferase n6amt2-like	3.59421	1.43548e-12	9.93925e-12	up
novel.653	PF07727:Reverse transcriptase (RNA-dependent DNA polymerase)	3.59327	7.02317e-10	3.96937e-09	up
107421424	agamous-like MADS-box protein AGL11	3.58973	4.33865e-18	4.19447e-17	up
novel.1914	-	3.58885	1.33077e-08	6.74111e-08	up
novel.1465	-	3.58833	2.12677e-23	2.62025e-22	up
107413541	WAT1-related protein At2g39510-like	3.57917	3.10782e-164	4.28804e-162	up
107430281	probable glycosyltransferase At5g03795 transcript variant X1	3.57748	0.0118377	0.0264412	up
107419967	WAT1-related protein At4g30420-like transcript variant X3	3.57471	3.02806e-11	1.89783e-10	up
107404435	zinc finger protein 7-like	3.57461	1.52656e-50	4.14814e-49	up
107418146	probable leucine-rich repeat receptor-like protein kinase At1g35710	3.57255	1.2139e-13	9.06537e-13	up
107433206	major allergen Mal d 1-like	3.57221	0.00242886	0.0062674	up
107406936	xyloglucan endotransglucosylase/hydrolase protein 22-like	3.56836	2.04242e-16	1.80733e-15	up
107424376	uncharacterized LOC107424376	3.56641	3.86565e-30	6.11087e-29	up
107415779	universal stress protein A-like protein	3.56518	4.66684e-53	1.35215e-51	up
novel.528	PF00069:Protein kinase domain|PF08263:Leucine rich repeat N-terminal domain	3.56514	1.06365e-12	7.44281e-12	up
107415391	AAA-ATPase ASD mitochondrial-like	3.56499	0.00225653	0.00585568	up
107421486	BAHD acyltransferase At5g47980-like	3.56389	3.67614e-08	1.78671e-07	up
107406972	uncharacterized LOC107406972	3.56023	0.0348469	0.0691464	up
107406546	uncharacterized GPI-anchored protein At1g61900-like transcript variant X4	3.55544	0.00159047	0.00425188	up
107417201	trans-resveratrol di-O-methyltransferase-like	3.5537	0	0	up
107404336	uncharacterized LOC107404336 transcript variant X3	3.54751	1.3093e-41	2.91876e-40	up
107412785	ankyrin repeat-containing protein At5g02620-like	3.54304	0.0176708	0.0378834	up
107412740	uncharacterized LOC107412740	3.53585	0.0235294	0.048856	up
107430456	protein NRT1/ PTR FAMILY 7.3	3.53484	1.04788e-178	1.6827e-176	up
107412146	xyloglucan endotransglucosylase/hydrolase protein 22-like	3.53415	7.22915e-172	1.06463e-169	up
107417401	uncharacterized LOC107417401	3.53055	0.0143962	0.0314707	up
107412124	peptide-N(4)-(N-acetyl-beta-glucosaminyl)asparagine amidase-like	3.53002	0.00748914	0.0174837	up
107424293	probable acyl-activating enzyme 1 peroxisomal	3.5276	2.27428e-15	1.88461e-14	up
107427004	cinnamate beta-D-glucosyltransferase-like	3.5233	2.13929e-10	1.26021e-09	up
107419169	protein SUPPRESSOR OF npr1-1 CONSTITUTIVE 1-like	3.52032	1.96057e-05	7.03514e-05	up
107404846	subtilisin-like protease SBT1.9	3.51918	8.59008e-08	4.01903e-07	up
107427321	lysine histidine transporter-like 8	3.51836	1.54935e-05	5.63497e-05	up
107417495	cinnamoyl-CoA reductase 1-like	3.5116	0.00898592	0.0205857	up
107411854	receptor-like protein 12	3.51092	5.68354e-19	5.74683e-18	up
novel.1105	PF07727:Reverse transcriptase (RNA-dependent DNA polymerase)	3.50673	1.53325e-47	3.92962e-46	up
107404631	WAT1-related protein At4g08290-like	3.50475	1.67562e-19	1.73438e-18	up
novel.984	PF02519:Auxin responsive protein	3.50121	6.55302e-05	0.000219306	up
107417072	protein DETOXIFICATION 40 transcript variant X2	3.49905	6.97595e-287	2.6437e-284	up
novel.1181	-	3.49788	7.35812e-89	3.92383e-87	up
107415360	glutamic acid-rich protein-like	3.49535	1.56297e-16	1.39174e-15	up
107428766	uncharacterized LOC107428766	3.49457	8.51116e-14	6.42189e-13	up
107423577	(+)-neomenthol dehydrogenase-like	3.49092	4.72338e-74	2.07821e-72	up
107434259	protein LURP-one-related 11-like	3.48406	5.78432e-07	2.48125e-06	up
107433808	disease resistance protein RGA2-like	3.47732	4.61752e-24	5.86957e-23	up
107431055	abscisic acid receptor PYL4	3.47699	3.20531e-175	4.84598e-173	up
107419580	TMV resistance protein N-like	3.47611	5.64196e-05	0.000190408	up
107426164	probable beta-D-xylosidase 2	3.47471	0.000102102	0.000332462	up
107420706	protein PEROXIN-4-like	3.46895	0.0107816	0.0243288	up
107406173	uncharacterized LOC107406173	3.46827	4.00228e-07	1.74688e-06	up
107406029	ethylene-responsive transcription factor ERF014	3.45547	1.97894e-16	1.75334e-15	up
107416995	uncharacterized LOC107416995	3.45254	2.78281e-73	1.20573e-71	up
107422242	LOB domain-containing protein 24-like	3.45224	2.34176e-25	3.13665e-24	up
107404635	WAT1-related protein At4g08300-like	3.44627	2.96903e-304	1.29829e-301	up
107431168	probable purine permease 9	3.44428	0	0	up
107423212	-	3.43987	0.00758617	0.0176913	up
107422340	paired amphipathic helix protein Sin3-like 2	3.43812	0.0265482	0.054443	up
107427328	endochitinase-like transcript variant X2	3.42979	1.18331e-15	9.99501e-15	up
107419897	protein ASPARTIC PROTEASE IN GUARD CELL 2-like	3.42809	0	0	up
107431015	non-specific lipid-transfer protein 1-like	3.4255	0.0209869	0.0441893	up
107422782	TMV resistance protein N-like	3.42466	1.8637e-122	1.60036e-120	up
107427748	uncharacterized LOC107427748	3.42422	0.0220757	0.0462147	up
107425833	LOB domain-containing protein 29-like	3.41898	0.0241096	0.0499402	up
107432326	uncharacterized LOC107432326	3.41881	0.00488148	0.0118942	up
107432941	ferric reduction oxidase 2-like	3.41729	9.58867e-153	1.09453e-150	up
107433540	TMV resistance protein N-like transcript variant X1	3.4121	6.49216e-10	3.6817e-09	up
107419503	uncharacterized protein At4g15970-like	3.40868	7.99212e-30	1.24882e-28	up
107417701	putative disease resistance protein At3g14460	3.40473	3.90071e-09	2.07699e-08	up
107405537	ethylene-responsive transcription factor ERF098-like	3.40413	0.00483996	0.0118042	up
107411860	protein DMR6-LIKE OXYGENASE 2-like	3.40332	0.00134536	0.00364981	up
107415847	uncharacterized LOC107415847	3.40269	4.15074e-40	8.94439e-39	up
107407974	probable WRKY transcription factor 61	3.39701	0.0182218	0.0388885	up
107417510	30S ribosomal protein 3 chloroplastic-like	3.39353	4.20291e-32	7.14042e-31	up
107408621	mediator of RNA polymerase II transcription subunit 15a-like	3.39338	3.14018e-22	3.68359e-21	up
107416035	cinnamoyl-CoA reductase 2-like	3.3919	0.024024	0.0497874	up
107409395	probable carotenoid cleavage dioxygenase 4 chloroplastic	3.39181	3.56216e-90	1.92485e-88	up
107429982	ethylene-responsive transcription factor ERF061-like	3.38621	4.57707e-06	1.77023e-05	up
107433108	fasciclin-like arabinogalactan protein 11	3.38578	5.74442e-116	4.58634e-114	up
107434391	dirigent protein 2-like	3.38365	1.91603e-05	6.88487e-05	up
107422007	crocetin glucosyltransferase chloroplastic-like	3.38064	2.80004e-09	1.50902e-08	up
107417783	mannan endo-14-beta-mannosidase 2-like	3.38037	9.16027e-25	1.20093e-23	up
107421305	molybdate transporter 1	3.38011	2.27945e-08	1.13109e-07	up
novel.63	-	3.37811	0.00132135	0.00359154	up
107416647	non-specific lipid-transfer protein A-like	3.37741	4.47249e-22	5.19076e-21	up
107413003	very-long-chain enoyl-CoA reductase-like	3.37668	1.66957e-05	6.03975e-05	up
107409779	cadmium/zinc-transporting ATPase HMA2-like	3.3748	9.34181e-103	6.13215e-101	up
107431651	UPF0481 protein At3g47200-like	3.3721	6.52092e-07	2.77794e-06	up
107411603	vacuolar protein sorting-associated protein 24 homolog 1-like	3.37015	4.3977e-10	2.52926e-09	up
107428620	probable xyloglucan endotransglucosylase/hydrolase protein 33	3.36848	2.55309e-29	3.88888e-28	up
107424418	histidine kinase 1 transcript variant X1	3.36752	6.07085e-129	5.67605e-127	up
107431846	probable LRR receptor-like serine/threonine-protein kinase At3g47570	3.36726	1.7231e-12	1.18585e-11	up
107435356	uncharacterized LOC107435356	3.36347	8.20293e-12	5.36105e-11	up
107432652	subtilisin-like protease SBT4.14	3.36238	7.06181e-32	1.18698e-30	up
107427146	UDP-glycosyltransferase 74G1-like	3.35749	2.85569e-22	3.35403e-21	up
107404743	putative UDP-sugar transporter DDB_G0278631 transcript variant X1	3.3551	2.71591e-08	1.33554e-07	up
107404090	uncharacterized LOC107404090	3.35438	5.74722e-07	2.46608e-06	up
107420781	cryptochrome DASH chloroplastic/mitochondrial	3.35399	1.19238e-39	2.54438e-38	up
107426055	autophagy-related protein 18g-like transcript variant X2	3.35353	5.93268e-66	2.22167e-64	up
107411660	peroxidase 5-like	3.35344	1.22808e-12	8.55953e-12	up
107433263	major allergen Pru av 1-like	3.35299	4.54262e-41	1.00089e-39	up
107429390	uncharacterized LOC107429390	3.35244	7.81114e-16	6.67718e-15	up
107418323	cytochrome P450 71A1-like	3.35206	1.65644e-07	7.51734e-07	up
107434659	probable esterase KAI2	3.34992	6.44278e-05	0.000215794	up
107412298	-	3.34932	0.000636601	0.00182125	up
107431945	UDP-glycosyltransferase 86A1-like	3.34454	5.43261e-37	1.06417e-35	up
107433709	U3 small nucleolar RNA-associated protein 4-like	3.34407	0.00058328	0.00168038	up
107430739	uncharacterized LOC107430739	3.34082	5.00683e-08	2.39982e-07	up
novel.842	-	3.34	5.75339e-19	5.81539e-18	up
107427630	WAT1-related protein At1g25270-like	3.33894	1.30111e-06	5.3643e-06	up
novel.1354	-	3.33718	7.78722e-10	4.38724e-09	up
107417707	protein RETICULATA-RELATED 4 chloroplastic-like	3.33498	1.23312e-166	1.72655e-164	up
novel.542	PF07727:Reverse transcriptase (RNA-dependent DNA polymerase)	3.33382	4.97877e-75	2.22153e-73	up
107435294	uncharacterized LOC107435294 transcript variant X2	3.33276	3.07331e-112	2.29875e-110	up
107407047	peroxidase 21-like	3.33159	1.51145e-26	2.11626e-25	up
107415410	metalloendoproteinase 3-MMP-like	3.33031	0.00678417	0.0160009	up
107432425	uncharacterized LOC107432425	3.32674	0.000444357	0.00130488	up
107415898	uncharacterized LOC107415898 transcript variant X1	3.32555	4.0629e-18	3.93324e-17	up
107423599	uncharacterized LOC107423599	3.32193	0.0284256	0.0577405	up
107427691	RNA-binding protein 12-like	3.32127	6.93693e-10	3.92453e-09	up
107420666	aquaporin TIP4-1	3.31971	4.75514e-66	1.78777e-64	up
107429171	cinnamoyl-CoA reductase 1-like transcript variant X3	3.31889	3.6509e-05	0.000126533	up
107405848	putative methylesterase 11 chloroplastic	3.31753	0.000424504	0.00125059	up
107435642	ATPase 11 plasma membrane-type-like	3.31708	1.10071e-09	6.12601e-09	up
novel.416	PF04970:Lecithin retinol acyltransferase	3.31428	1.8151e-07	8.21113e-07	up
107419168	TMV resistance protein N-like	3.31419	0.000377804	0.00112208	up
107434365	short-chain dehydrogenase TIC 32 chloroplastic-like	3.31372	8.54366e-07	3.59066e-06	up
107410012	probable serine/threonine-protein kinase WNK4 transcript variant X2	3.31107	4.84704e-188	8.40045e-186	up
107404757	uncharacterized LOC107404757 transcript variant X1	3.311	6.52844e-06	2.48404e-05	up
107406711	protein DETOXIFICATION 3-like	3.30183	1.46218e-25	1.97714e-24	up
107428557	VHS domain-containing protein At3g16270-like	3.30044	6.48843e-72	2.74435e-70	up
107433348	serine carboxypeptidase-like 33	3.29959	0.000460318	0.00134786	up
107412035	amidase 1-like	3.29714	2.26083e-41	5.02421e-40	up
107416190	uncharacterized LOC107416190	3.29694	0.00190999	0.00503269	up
107424344	dirigent protein 19-like	3.29679	7.52085e-66	2.80532e-64	up
107419058	trans-resveratrol di-O-methyltransferase-like	3.2929	0.000592198	0.00170468	up
107422241	15-cis-zeta-carotene isomerase chloroplastic-like transcript variant X1	3.29126	4.15933e-23	5.05433e-22	up
107418979	glucan endo-13-beta-glucosidase basic vacuolar isoform	3.29012	4.92666e-14	3.77644e-13	up
107407841	uncharacterized LOC107407841	3.28829	3.89011e-05	0.000134283	up
107405609	ENHANCER OF AG-4 protein 2-like	3.28363	7.40399e-70	3.01495e-68	up
107435293	NAC domain-containing protein 100-like	3.28267	3.76575e-09	2.00739e-08	up
107425390	pentatricopeptide repeat-containing protein At1g11290 chloroplastic-like	3.27994	7.11819e-08	3.3569e-07	up
107417164	uncharacterized LOC107417164	3.27816	8.31008e-09	4.29372e-08	up
107414162	uncharacterized LOC107414162	3.278	1.13746e-220	2.44924e-218	up
107429807	uncharacterized LOC107429807	3.27211	9.03949e-48	2.32937e-46	up
107405906	heat shock cognate 70 kDa protein-like	3.27052	4.85502e-14	3.72253e-13	up
107422280	CO(2)-response secreted protease-like transcript variant X2	3.27027	2.23729e-284	8.15262e-282	up
107421248	polcalcin Bra n 1-like	3.26941	0.0172552	0.0370848	up
107428951	casparian strip membrane protein 1	3.26728	0.0268622	0.05499	up
107419881	formin-like protein 4	3.26442	1.18451e-06	4.90349e-06	up
107422925	1-aminocyclopropane-1-carboxylate oxidase homolog 1-like	3.26205	1.03971e-31	1.73629e-30	up
107426575	G-type lectin S-receptor-like serine/threonine-protein kinase At1g67520	3.25803	6.63149e-07	2.82124e-06	up
107425705	ABC transporter G family member 5 transcript variant X2	3.25663	1.19286e-36	2.31272e-35	up
107434827	2-alkenal reductase (NADP(+)-dependent)-like	3.25599	2.2264e-148	2.46229e-146	up
107428572	uncharacterized LOC107428572	3.2522	1.06582e-20	1.16875e-19	up
107417991	MADS-box transcription factor 6-like	3.25105	3.33217e-124	2.9322e-122	up
107431652	UPF0481 protein At3g47200-like	3.25079	0.0151302	0.0329159	up
novel.671	-	3.24838	0.0297371	0.0600936	up
107416560	cytokinin hydroxylase	3.24661	1.79448e-36	3.46498e-35	up
107431642	21.7 kDa class VI heat shock protein transcript variant X2	3.24486	7.12184e-36	1.35764e-34	up
107408612	mediator of RNA polymerase II transcription subunit 15a-like	3.24451	2.16938e-118	1.76677e-116	up
107405023	uncharacterized LOC107405023	3.24231	3.08539e-175	4.68963e-173	up
novel.515	PF12734:Cysteine-rich TM module stress tolerance	3.24178	1.09344e-21	1.24565e-20	up
novel.545	-	3.24146	0.0370928	0.0730067	up
107433766	nucleolar protein 10-like	3.24104	0.000191431	0.000596607	up
107418236	cytochrome P450 71A1-like	3.23926	3.53902e-30	5.607e-29	up
107412702	cysteine proteinase 15A-like	3.23919	1.91551e-11	1.21827e-10	up
107416172	uncharacterized LOC107416172	3.23842	1.12515e-25	1.52869e-24	up
107404359	transcription factor bHLH123-like	3.23793	3.73916e-17	3.43942e-16	up
107408020	uncharacterized LOC107408020	3.23721	0.0327511	0.0654216	up
107424194	transcription factor UNE10	3.23503	1.59352e-134	1.58365e-132	up
107424700	50S ribosomal protein L25-like	3.23472	2.71749e-26	3.77144e-25	up
107407491	uncharacterized LOC107407491	3.23113	0.0389462	0.0761013	up
107404122	uncharacterized protein At1g51745-like transcript variant X2	3.23095	0.000175487	0.000550599	up
107426467	serine carboxypeptidase 24-like	3.22963	0.00960461	0.0218761	up
107414263	uncharacterized LOC107414263	3.22876	4.10528e-63	1.46221e-61	up
107429801	30S ribosomal protein S6 alpha chloroplastic	3.22771	0.000174216	0.000547034	up
107406251	glucose-6-phosphate isomerase 1 chloroplastic-like	3.22278	9.87169e-20	1.03422e-18	up
107434128	mitochondrial import inner membrane translocase subunit tim16-like transcript variant X1	3.22204	8.30089e-27	1.17323e-25	up
107405615	rac-like GTP-binding protein RHO1 transcript variant X3	3.22185	0.000329691	0.000989317	up
107404330	ribosomal lysine N-methyltransferase 3-like transcript variant X1	3.22182	0.0110375	0.0248549	up
novel.1266	PF00338:Ribosomal protein S10p/S20e	3.22138	7.48682e-32	1.25693e-30	up
107424706	uncharacterized LOC107424706 transcript variant X3	3.22009	9.53169e-14	7.17287e-13	up
107418606	uncharacterized LOC107418606	3.21828	2.13737e-08	1.06393e-07	up
107433107	putative serine/threonine-protein kinase transcript variant X2	3.21816	6.25173e-27	8.85807e-26	up
novel.834	PF00892:EamA-like transporter family	3.21772	0.0184087	0.039255	up
107435906	UDP-glycosyltransferase 91A1-like	3.21295	2.99368e-17	2.77074e-16	up
107423145	homocysteine S-methyltransferase 3	3.21051	4.05891e-180	6.66857e-178	up
107421321	uncharacterized LOC107421321	3.20872	1.68711e-59	5.62166e-58	up
107427672	ABC transporter G family member 11-like	3.20542	8.5071e-10	4.77766e-09	up
novel.1121	-	3.2043	5.54697e-06	2.12711e-05	up
107420159	17.9 kDa class II heat shock protein	3.20266	7.32252e-90	3.94182e-88	up
107419361	uncharacterized LOC107419361 transcript variant X1	3.20249	5.16393e-16	4.4653e-15	up
107422378	glutamate receptor 1.2-like	3.19966	3.32293e-09	1.77901e-08	up
107416494	uncharacterized LOC107416494	3.19963	1.31137e-25	1.77745e-24	up
107418960	cysteine-rich receptor-like protein kinase 26	3.19704	1.43335e-13	1.06343e-12	up
107417257	protein trichome birefringence-like 37	3.19014	2.23413e-05	7.9535e-05	up
107425856	uncharacterized protein PHLOEM PROTEIN 2-LIKE A4-like	3.18951	1.07854e-224	2.37638e-222	up
107428827	uncharacterized LOC107428827 transcript variant X3	3.1833	2.0099e-19	2.0751e-18	up
107412864	calcium and calcium/calmodulin-dependent serine/threonine-protein kinase-like	3.18193	0.0121722	0.0271199	up
107434532	transcription factor MYB113-like	3.18149	0.0119884	0.0267335	up
107406442	thioredoxin H-type-like	3.18122	2.60125e-05	9.19135e-05	up
107411841	asparagine--tRNA ligase cytoplasmic 1-like	3.18083	0.0114684	0.0257234	up
107423687	auxin-responsive protein SAUR32-like	3.18082	2.35376e-15	1.94706e-14	up
107407169	2-alkenal reductase (NADP(+)-dependent)-like	3.18031	0.032469	0.064954	up
107425343	amino acid permease 4	3.1795	9.26197e-35	1.7039e-33	up
107409017	melanoma-associated antigen 8-like	3.1769	0.00041062	0.00121308	up
107410603	probably inactive leucine-rich repeat receptor-like protein kinase At2g25790	3.17607	0.0366904	0.0723148	up
107424491	F-box protein At2g26160-like	3.17274	1.14714e-12	8.01307e-12	up
107421655	beta-amyrin 28-oxidase-like	3.16926	3.09156e-09	1.65983e-08	up
107419491	TMV resistance protein N-like	3.16162	0.000347481	0.00104006	up
107418062	uncharacterized LOC107418062	3.15967	7.64567e-29	1.14859e-27	up
107416076	uncharacterized LOC107416076	3.15391	1.98061e-11	1.25778e-10	up
107423771	caffeic acid 3-O-methyltransferase-like	3.15386	0.00881997	0.0202365	up
107433690	lecithin-cholesterol acyltransferase-like 1	3.14997	0.0245401	0.050757	up
107411259	-	3.14832	2.62572e-11	1.65076e-10	up
107415009	subtilisin-like protease SBT3.18	3.14472	8.37376e-05	0.000275759	up
107426254	beta-glucosidase 11-like	3.1416	5.04053e-09	2.65605e-08	up
107427075	chitotriosidase-1-like	3.13405	0.000451682	0.00132475	up
107431410	acid phosphatase 1 transcript variant X1	3.13181	5.11476e-19	5.18462e-18	up
novel.1132	-	3.12553	0.00031938	0.000960302	up
107404142	protein NRT1/ PTR FAMILY 6.2-like	3.12157	2.02517e-16	1.79342e-15	up
107426842	sodium transporter HKT1-like transcript variant X1	3.11991	1.76026e-17	1.64796e-16	up
107414390	uncharacterized LOC107414390	3.11467	7.13952e-17	6.46881e-16	up
107405692	E3 ubiquitin protein ligase DRIP2-like	3.11396	9.6501e-31	1.56021e-29	up
107422966	AT-hook motif nuclear-localized protein 19	3.11193	1.84373e-14	1.44523e-13	up
107404541	myb-related protein B-like	3.11177	0.0477356	0.090901	up
107420547	2-alkenal reductase (NADP(+)-dependent)-like	3.10991	0.0133044	0.0293573	up
107427566	putative amidase C869.01 transcript variant X1	3.10877	1.25357e-18	1.24843e-17	up
107415281	polygalacturonase At1g48100	3.10755	1.91167e-06	7.73457e-06	up
107403406	RNA-binding protein 1-like	3.10504	0.00535699	0.0129331	up
107414513	cleavage and polyadenylation specificity factor subunit 2-like	3.10407	2.98896e-10	1.74446e-09	up
107415417	WAT1-related protein At5g40240-like	3.10387	1.19113e-05	4.39512e-05	up
107406300	vinorine synthase-like	3.10385	1.63608e-07	7.42612e-07	up
107431137	probable purine permease 9	3.10187	2.14342e-11	1.35836e-10	up
107419023	cytochrome P450 78A5-like	3.10054	4.83032e-79	2.31132e-77	up
novel.1050	PF00389:D-isomer specific 2-hydroxyacid dehydrogenase, catalytic domain	3.0968	6.07272e-27	8.61302e-26	up
107435720	tRNA A64-2'-O-ribosylphosphate transferase-like	3.09415	1.004e-36	1.94922e-35	up
107404670	serine carboxypeptidase-like 33	3.09142	7.66446e-09	3.96951e-08	up
novel.346	-	3.08994	5.43345e-05	0.000183764	up
107425935	uncharacterized LOC107425935	3.08831	5.76689e-10	3.28613e-09	up
107418095	CASP-like protein 1F1	3.08743	7.70903e-14	5.82595e-13	up
107428050	probable LRR receptor-like serine/threonine-protein kinase At3g47570	3.08579	9.23596e-10	5.17473e-09	up
107432786	gamma-glutamyltranspeptidase 3-like	3.08194	7.33794e-197	1.35433e-194	up
107431913	UDP-glycosyltransferase 86A1-like	3.08154	2.8841e-13	2.09976e-12	up
107407337	uncharacterized isomerase BH0283-like	3.0793	0.0417089	0.0807776	up
107435979	bidirectional sugar transporter SWEET1	3.07874	3.07791e-32	5.25427e-31	up
107429101	uncharacterized LOC107429101	3.07831	0.000402248	0.00118946	up
107415338	uncharacterized LOC107415338	3.0727	1.48584e-85	7.60935e-84	up
107403577	dnaJ protein homolog	3.07257	3.30137e-147	3.59521e-145	up
107431929	uncharacterized LOC107431929	3.06948	6.91865e-05	0.0002307	up
107406508	thioredoxin H-type 1-like	3.06938	4.13184e-35	7.71106e-34	up
107435146	ranBP2-type zinc finger protein At1g67325-like	3.06827	5.16365e-05	0.000175386	up
107419829	cadmium/zinc-transporting ATPase HMA2	3.06735	2.82689e-86	1.45823e-84	up
107410146	(RS)-norcoclaurine 6-O-methyltransferase-like	3.06548	1.76908e-17	1.65566e-16	up
107432706	probable LRR receptor-like serine/threonine-protein kinase At4g36180	3.06484	0.00138168	0.00374049	up
107426686	auxin-induced protein 15A-like	3.06405	4.90004e-06	1.89051e-05	up
107414656	-	3.06357	0.000663602	0.00189316	up
107415202	zinc finger protein CONSTANS-LIKE 5	3.06156	3.50622e-199	6.55639e-197	up
107430812	ultraviolet-B receptor UVR8-like transcript variant X1	3.06145	1.10432e-105	7.6556e-104	up
107430759	-	3.05841	0.00489044	0.011914	up
107433110	uncharacterized LOC107433110	3.05578	2.75798e-13	2.01052e-12	up
107422792	protein PROTON GRADIENT REGULATION 5 chloroplastic	3.05261	3.07899e-33	5.40879e-32	up
107433139	protein DETOXIFICATION 55	3.05156	5.33242e-26	7.31837e-25	up
107433347	serine carboxypeptidase-like 33	3.0511	2.17385e-10	1.28004e-09	up
novel.1496	-	3.04378	0.0257748	0.0530137	up
107426630	GEM-like protein 2	3.04091	3.03776e-68	1.2059e-66	up
107409722	adenine nucleotide transporter BT1 chloroplastic/mitochondrial-like	3.04088	5.61161e-06	2.15103e-05	up
107429880	glutamate--cysteine ligase chloroplastic-like	3.03966	5.09898e-294	2.0704e-291	up
107404824	protein ACCELERATED CELL DEATH 6-like	3.03895	0.0011364	0.003125	up
107429115	UDP-glycosyltransferase 89A2-like	3.0382	0.000736813	0.00208881	up
novel.583	-	3.03691	0.0281811	0.0573201	up
107409971	sulfate transporter 1.2-like	3.03614	1.73499e-99	1.09343e-97	up
107412641	G-type lectin S-receptor-like serine/threonine-protein kinase RLK1	3.03604	7.07639e-17	6.4157e-16	up
107420153	glutamate receptor 2.7-like	3.03361	0.0053408	0.0129006	up
107430035	cysteine-rich receptor-like protein kinase 10	3.03353	0.00830972	0.0191913	up
107435496	receptor-like protein 12	3.02633	6.47429e-70	2.64015e-68	up
107421473	flavonoid 3'-monooxygenase-like	3.02331	0.00987091	0.0224485	up
107426895	organ-specific protein P4	3.0232	0	0	up
107416224	uncharacterized LOC107416224	3.0217	2.13395e-12	1.45661e-11	up
107413315	uncharacterized LOC107413315	3.02098	0.010411	0.0235656	up
107419917	protein ASPARTIC PROTEASE IN GUARD CELL 2-like	3.02079	1.01352e-10	6.10065e-10	up
107423228	ribonucleoside-diphosphate reductase small chain A-like transcript variant X2	3.01791	0.0115788	0.0259382	up
107432806	WAT1-related protein At2g37460-like	3.01611	1.52499e-61	5.25392e-60	up
107406299	isoeugenol synthase 1-like	3.01337	0.00986209	0.0224302	up
107414306	heat shock 22 kDa protein mitochondrial-like transcript variant X1	3.01317	1.079e-08	5.51393e-08	up
107428615	uncharacterized LOC107428615	3.01233	5.61419e-20	5.94309e-19	up
107414343	21 kDa protein-like	3.00852	4.49845e-258	1.27859e-255	up
107427668	ABC transporter G family member 11-like	3.00303	1.46948e-24	1.90891e-23	up
107405744	enhancer of polycomb-like protein 1	3.00255	2.5019e-06	9.98476e-06	up
107420482	lon protease 2-like	3.00168	2.05839e-09	1.12101e-08	up
107415243	fatty-acid-binding protein 1-like transcript variant X1	3.00026	4.23638e-51	1.17474e-49	up
107419604	alpha-galactosidase-like transcript variant X2	2.99973	8.9276e-279	3.13271e-276	up
107403554	uncharacterized LOC107403554	2.99873	2.87143e-08	1.40836e-07	up
107422232	transcription factor IBH1-like	2.9986	1.7083e-66	6.48266e-65	up
107432386	gibberellin 2-beta-dioxygenase 8-like	2.99776	2.75023e-06	1.09267e-05	up
107415564	ATP-dependent zinc metalloprotease FTSH 6 chloroplastic-like	2.99494	9.7606e-05	0.000318623	up
107420946	sulfate transporter 1.2-like	2.98893	5.47812e-62	1.91283e-60	up
107430733	uncharacterized LOC107430733	2.98808	0.000740153	0.00209723	up
107414591	glycerophosphodiester phosphodiesterase protein kinase domain-containing GDPDL2-like	2.98804	8.66367e-32	1.45193e-30	up
107408799	probable L-type lectin-domain containing receptor kinase VI.1	2.98655	1.22414e-17	1.15747e-16	up
107419830	UPF0481 protein At3g47200-like	2.9855	7.47961e-33	1.30345e-31	up
107425024	uncharacterized LOC107425024	2.98446	8.21283e-39	1.70017e-37	up
107418025	alpha N-terminal protein methyltransferase 1-like	2.98361	0.00058719	0.00169095	up
107428247	uncharacterized LOC107428247	2.98153	5.52724e-08	2.63283e-07	up
novel.1022	-	2.98064	0.0311372	0.0625141	up
107421576	gibberellin-regulated protein 2-like	2.97728	1.53598e-06	6.27258e-06	up
107407081	probable protein S-acyltransferase 22	2.97667	3.479e-19	3.54803e-18	up
107430221	aluminum-activated malate transporter 9-like	2.97658	7.96296e-17	7.19425e-16	up
107410241	G-type lectin S-receptor-like serine/threonine-protein kinase At4g27290 transcript variant X1	2.97265	2.18652e-27	3.14671e-26	up
107431117	cation/H(+) antiporter 20	2.9725	1.69238e-112	1.27256e-110	up
107403654	DNA-directed RNA polymerases II IV and V subunit 11-like transcript variant X1	2.97144	2.85547e-09	1.53831e-08	up
107410424	lamin-like protein	2.97042	0.0246021	0.0508705	up
107409239	beta-amylase 2 chloroplastic-like	2.96843	0.0435557	0.0838914	up
107404630	lysM domain-containing GPI-anchored protein 1-like	2.96799	0.00381777	0.00950696	up
107426865	putative disease resistance RPP13-like protein 3	2.96311	0.000166489	0.0005248	up
107409184	acyl-protein thioesterase 2-like	2.96265	0.00785157	0.0182385	up
107424760	uncharacterized LOC107424760	2.96116	1.9791e-07	8.92039e-07	up
107420945	sulfate transporter 1.2-like	2.96031	1.65102e-109	1.18803e-107	up
novel.578	-	2.95969	0.00935641	0.0213518	up
107413901	LOB domain-containing protein 21-like	2.95954	6.48683e-20	6.84392e-19	up
107405022	equilibrative nucleotide transporter 8-like	2.95801	8.13057e-56	2.52012e-54	up
107416281	uncharacterized protein At1g04910 transcript variant X2	2.95537	5.42651e-10	3.09901e-09	up
107431737	uncharacterized LOC107431737	2.95522	0.0115749	0.0259315	up
107406156	uncharacterized LOC107406156 transcript variant X1	2.9528	2.09654e-15	1.74189e-14	up
107417762	putative disease resistance RPP13-like protein 1	2.94758	4.59682e-08	2.2115e-07	up
107404873	NAD-dependent protein deacylase SRT2	2.94661	5.10609e-13	3.66029e-12	up
107420021	glutamate receptor 2.7-like	2.94487	0.000112513	0.000364275	up
107418254	BTB/POZ and TAZ domain-containing protein 1-like	2.94013	0	0	up
107416435	receptor-like protein kinase FERONIA	2.93679	5.39833e-19	5.46622e-18	up
novel.1062	-	2.93297	1.18245e-15	9.99068e-15	up
107405303	cell wall / vacuolar inhibitor of fructosidase 1-like	2.93275	2.13822e-160	2.78783e-158	up
107426476	leucine aminopeptidase 2 chloroplastic-like	2.92927	2.96714e-13	2.15746e-12	up
107427459	uncharacterized LOC107427459	2.92864	7.58345e-13	5.38189e-12	up
107415767	3-oxo-Delta(45)-steroid 5-beta-reductase-like	2.92735	2.71958e-09	1.46705e-08	up
107412882	probable pectinesterase/pectinesterase inhibitor 47	2.92709	0.00141065	0.00380804	up
107424883	cinnamyl alcohol dehydrogenase 1-like	2.92542	1.03862e-97	6.26767e-96	up
107408409	protein QUIRKY-like	2.92498	0.000264299	0.000805421	up
107422521	F-box protein PP2-B11-like	2.92483	2.70895e-09	1.46187e-08	up
107417485	cinnamoyl-CoA reductase 1-like	2.92426	1.26731e-08	6.43571e-08	up
107409215	probable sucrose-phosphate synthase 1	2.92414	2.45905e-147	2.68821e-145	up
107433569	uncharacterized mitochondrial protein AtMg00810-like	2.92251	0.0347418	0.068964	up
107414389	proline-rich protein 4-like	2.92061	5.85888e-06	2.24128e-05	up
107428422	-	2.91332	0.000487753	0.00142193	up
107427721	transcription factor IBH1-like	2.91239	4.72466e-15	3.83902e-14	up
107412383	putative auxin efflux carrier component 8	2.91133	1.14336e-51	3.21759e-50	up
107422893	60S ribosomal protein L21-2-like	2.9113	4.61839e-29	6.98608e-28	up
107428076	uncharacterized LOC107428076	2.90996	7.68817e-100	4.8777e-98	up
107433232	flowering-promoting factor 1-like protein 3	2.90472	2.24331e-13	1.64588e-12	up
107410632	U3 small nucleolar RNA-associated protein 6 homolog	2.90292	1.34272e-16	1.19862e-15	up
107415210	uncharacterized LOC107415210	2.9023	6.58058e-09	3.42752e-08	up
107426311	uncharacterized LOC107426311	2.89694	6.78919e-06	2.57532e-05	up
107427362	mechanosensitive ion channel protein 8-like	2.89631	0.0286881	0.0581724	up
107423350	aspartic proteinase-like protein 2 transcript variant X1	2.8951	1.37459e-06	5.64678e-06	up
107434333	GTP-binding protein TypA/BipA homolog	2.89355	0.000524105	0.00152177	up
107430155	leucoanthocyanidin dioxygenase-like	2.89353	1.91708e-225	4.2905e-223	up
107426885	-	2.8916	1.40077e-22	1.66238e-21	up
107413980	protein NRT1/ PTR FAMILY 5.1	2.89147	4.20326e-300	1.81014e-297	up
107403491	membrane-anchored ubiquitin-fold protein 4-like transcript variant X1	2.88904	1.25015e-08	6.35538e-08	up
107423122	heat stress transcription factor A-6b-like	2.88776	4.19567e-07	1.8282e-06	up
107432347	VQ motif-containing protein 25	2.88565	0.0270241	0.0552793	up
107415486	glutaredoxin-like	2.88134	0.00643213	0.0152732	up
107424861	cysteine proteinase COT44-like	2.8791	2.40765e-154	2.86329e-152	up
107417920	UDP-glycosyltransferase 74F2-like	2.87815	1.00507e-137	1.03881e-135	up
107422806	uncharacterized LOC107422806	2.87234	2.14701e-11	1.36033e-10	up
107431688	magnesium-chelatase subunit ChlH chloroplastic	2.87024	6.06896e-294	2.42955e-291	up
107406150	peroxidase 10-like	2.86689	7.07833e-14	5.36179e-13	up
107415416	premnaspirodiene oxygenase-like	2.863	1.51785e-17	1.42664e-16	up
107416643	wall-associated receptor kinase-like 1 transcript variant X1	2.86234	0.00791401	0.0183714	up
novel.1862	-	2.86228	0.0145907	0.031847	up
107435622	uncharacterized LOC107435622	2.86167	2.55305e-07	1.13454e-06	up
novel.335	-	2.85773	1.21877e-14	9.68438e-14	up
107420078	(S)-coclaurine N-methyltransferase-like	2.85674	1.24278e-272	3.96895e-270	up
novel.1626	-	2.85639	0.0048301	0.0117852	up
107428989	uncharacterized LOC107428989	2.85583	1.82942e-92	1.0256e-90	up
107434925	equilibrative nucleotide transporter 8-like	2.85582	5.24128e-23	6.35279e-22	up
107434835	peroxidase 25-like	2.8554	4.1072e-93	2.32548e-91	up
107425854	beta-carotene isomerase D27 chloroplastic	2.85125	0.0168551	0.0363154	up
107421108	uncharacterized LOC107421108	2.84853	2.26483e-10	1.33168e-09	up
107419756	probable WRKY transcription factor 40	2.84524	1.09427e-17	1.0364e-16	up
107427223	pentatricopeptide repeat-containing protein At2g17140-like transcript variant X1	2.84467	0.00455528	0.0111741	up
107429691	poly(A) polymerase I transcript variant X2	2.84457	0.0100176	0.022762	up
107407155	NAC transcription factor 56-like	2.84328	4.99581e-21	5.54022e-20	up
107429316	MLP-like protein 43	2.84295	9.46597e-92	5.21417e-90	up
107409867	serine carboxypeptidase-like 31	2.83654	2.07883e-82	1.0296e-80	up
107424442	thaumatin-like protein 1b	2.83648	2.87323e-09	1.54634e-08	up
novel.265	-	2.83639	0.022808	0.0475238	up
107428742	WAT1-related protein At5g40210-like transcript variant X1	2.83509	0.0074711	0.0174473	up
107408220	uncharacterized LOC107408220	2.83253	2.55511e-05	9.03843e-05	up
107426896	BURP domain protein USPL1-like transcript variant X2	2.83223	1.1123e-116	8.93072e-115	up
107421548	protein DETOXIFICATION 54	2.83171	3.4437e-30	5.46512e-29	up
107430019	(S)-N-methylcoclaurine 3'-hydroxylase isozyme 1-like	2.8315	0.0006952	0.00197933	up
107406332	uncharacterized protein C57A7.06-like	2.83139	0.00313644	0.00793617	up
107427827	metacaspase-1-like	2.83019	0.000170558	0.000536199	up
107403404	ankyrin repeat-containing protein At3g12360-like	2.82776	1.95591e-11	1.24257e-10	up
107429250	nudix hydrolase 17 mitochondrial-like transcript variant X2	2.82551	1.3375e-07	6.13651e-07	up
107428471	cytochrome P450 71A1-like	2.82061	6.30945e-160	8.11464e-158	up
107404343	uncharacterized LOC107404343	2.8174	0.0213777	0.0449023	up
107434926	uncharacterized LOC107434926	2.81717	9.40725e-60	3.15309e-58	up
107411303	fasciclin-like arabinogalactan protein 12	2.81652	4.23039e-18	4.0912e-17	up
107432707	probable leucine-rich repeat receptor-like protein kinase At1g35710	2.81526	0.00116471	0.00319821	up
107405982	probable glutathione S-transferase	2.81429	0.0151752	0.0330037	up
107407432	protein SRG1-like transcript variant X1	2.81426	5.94064e-105	4.08839e-103	up
novel.1356	-	2.81153	2.68791e-06	1.06881e-05	up
107414326	alpha-amylase/subtilisin inhibitor-like	2.81133	0.000734937	0.00208391	up
107421660	beta-amyrin 28-oxidase-like	2.81086	2.30014e-29	3.513e-28	up
107419145	transcription factor UNE10-like	2.81008	1.08572e-18	1.08393e-17	up
107421139	flotillin-like protein 4	2.80955	0.000386702	0.00114659	up
107432286	serine/arginine-rich SC35-like splicing factor SCL33	2.8075	1.36521e-76	6.25861e-75	up
novel.612	-	2.80703	0.0133094	0.0293637	up
107430005	uncharacterized LOC107430005	2.80603	0.0174735	0.0375028	up
107412363	FK506-binding protein 5-like	2.80579	4.47642e-05	0.000153201	up
107406177	uncharacterized LOC107406177	2.80375	0.00026281	0.000801398	up
107422604	receptor-like protein 12	2.80342	4.40868e-12	2.93324e-11	up
107404969	hevamine-A-like	2.80219	8.22728e-06	3.08746e-05	up
107405307	cell wall / vacuolar inhibitor of fructosidase 1-like	2.80154	0.00686057	0.0161623	up
107435690	protein transport Sec1a transcript variant X2	2.79992	3.41118e-05	0.00011863	up
107429167	putative disease resistance RPP13-like protein 1	2.79776	0.000340964	0.00102153	up
107430349	cationic amino acid transporter 6 chloroplastic-like	2.79758	3.2871e-41	7.27076e-40	up
107415911	ethylene-responsive transcription factor ESR1-like	2.79694	0.00667464	0.0157726	up
107408548	glutathione S-transferase L3-like	2.79522	0.00124839	0.00340757	up
107420132	uncharacterized LOC107420132	2.79514	4.90872e-09	2.58947e-08	up
107429921	UDP-glycosyltransferase 73B5-like	2.79477	3.80208e-15	3.10447e-14	up
107433963	G-type lectin S-receptor-like serine/threonine-protein kinase RLK1	2.79441	1.06054e-05	3.93367e-05	up
107435182	(-)-germacrene D synthase-like	2.79404	0.00290562	0.00739226	up
107405562	probable RNA helicase SDE3 transcript variant X1	2.79361	0.00023749	0.000728141	up
107403547	CBS domain-containing protein CBSX3 mitochondrial-like transcript variant X2	2.7931	1.39537e-44	3.34126e-43	up
107418961	cysteine-rich receptor-like protein kinase 26	2.79207	4.43659e-05	0.000151984	up
107406627	uncharacterized LOC107406627	2.79203	1.92115e-17	1.79385e-16	up
novel.334	PF07727:Reverse transcriptase (RNA-dependent DNA polymerase)	2.79031	3.4588e-26	4.77463e-25	up
novel.758	-	2.79031	0.00635432	0.0151087	up
107425187	protein SENSITIVE TO PROTON RHIZOTOXICITY 1-like	2.78961	0.0373893	0.0735237	up
107423707	cytochrome P450 704C1-like	2.78794	0.0358613	0.0708871	up
107435276	zinc finger MYND domain-containing protein 15-like transcript variant X1	2.7877	1.3961e-06	5.72852e-06	up
107414727	alcohol dehydrogenase-like 1 transcript variant X2	2.78716	0.025793	0.0530435	up
107419200	lignin-forming anionic peroxidase-like	2.78536	4.98757e-09	2.6296e-08	up
107413023	protein SUPPRESSOR OF K(+) TRANSPORT GROWTH DEFECT 1-like	2.78129	0.0434764	0.0837555	up
107423224	NAC transcription factor 25-like	2.7781	0.000176623	0.000553794	up
107423791	two-component response regulator-like APRR9 transcript variant X2	2.777	1.83554e-174	2.7604e-172	up
107421639	tumor necrosis factor ligand superfamily member 6-like	2.77639	3.13512e-77	1.45842e-75	up
107423930	ferric reduction oxidase 7 chloroplastic-like	2.77588	6.34719e-46	1.56061e-44	up
107418952	bZIP transcription factor 53-like	2.77389	3.87851e-07	1.69546e-06	up
107412067	probable LRR receptor-like serine/threonine-protein kinase RKF3	2.77339	0.0386201	0.0755731	up
107431214	protein LURP-one-related 5-like	2.77045	0.0001108	0.000359219	up
107426764	protein LATE FLOWERING-like transcript variant X1	2.76918	0.0172413	0.0370603	up
novel.603	-	2.76691	0.00535308	0.0129259	up
107431354	probable inactive shikimate kinase like 2 chloroplastic	2.7624	6.23586e-16	5.37097e-15	up
107426937	uncharacterized LOC107426937	2.76149	0.000554117	0.00160253	up
107429793	26S proteasome non-ATPase regulatory subunit 8 homolog A	2.7604	3.02559e-193	5.47747e-191	up
107435006	probable calcium-binding protein CML29	2.75987	0.0193636	0.0411124	up
107406344	regulator of nonsense transcripts UPF3-like	2.75386	5.89096e-07	2.52395e-06	up
107423309	sugar transporter ERD6-like 16 transcript variant X1	2.75317	2.08978e-113	1.60535e-111	up
107405463	cellulose synthase-like protein G2	2.753	0.00105605	0.00292156	up
107428604	beta-arabinofuranosyltransferase RAY1 transcript variant X1	2.75272	9.03247e-28	1.31185e-26	up
107415561	uncharacterized LOC107415561 transcript variant X3	2.75141	4.45517e-18	4.30273e-17	up
107403845	protein ECERIFERUM 1-like	2.75045	0.0385751	0.0755058	up
107416267	uncharacterized protein At1g66480	2.74401	1.59814e-126	1.46528e-124	up
107421154	thiamine-repressible mitochondrial transport protein THI74	2.74226	5.04974e-16	4.36922e-15	up
107406315	uncharacterized LOC107406315	2.73783	2.87697e-16	2.51995e-15	up
107425455	non-functional pseudokinase ZED1-like transcript variant X2	2.7358	4.16303e-17	3.81819e-16	up
107419174	dCTP pyrophosphatase 1-like	2.73579	1.07354e-35	2.03693e-34	up
107410958	serine/arginine-rich splicing factor SR45a-like transcript variant X2	2.73206	7.58563e-186	1.28337e-183	up
107403770	agamous-like MADS-box protein AGL62	2.73167	1.79569e-09	9.83031e-09	up
107417234	transcription factor bHLH30-like	2.73102	1.53916e-06	6.28467e-06	up
novel.548	-	2.73089	1.92587e-52	5.5125e-51	up
107419985	succinate dehydrogenase assembly factor 2 mitochondrial-like transcript variant X1	2.72688	7.48113e-05	0.000248233	up
107415168	probable LRR receptor-like serine/threonine-protein kinase At4g08850	2.72658	0.00474116	0.0115881	up
novel.209	-	2.72587	0.0413766	0.0802161	up
107415704	-	2.72526	2.17643e-56	6.80535e-55	up
107413320	uncharacterized LOC107413320	2.72459	1.77657e-44	4.23975e-43	up
107421712	protein ECERIFERUM 1-like transcript variant X2	2.72335	2.74224e-05	9.65831e-05	up
107429369	uncharacterized LOC107429369	2.72174	1.77773e-28	2.6427e-27	up
107408152	uncharacterized LOC107408152	2.72024	0.0379238	0.0744155	up
107427073	uncharacterized LOC107427073	2.72011	0.0101094	0.0229487	up
107418752	uncharacterized LOC107418752	2.71997	8.8095e-05	0.000289137	up
107434555	disease resistance protein RPM1-like	2.7194	9.76752e-20	1.02368e-18	up
107433516	uncharacterized LOC107433516	2.71797	1.62163e-16	1.44352e-15	up
107434662	uncharacterized LOC107434662	2.71735	1.33102e-22	1.58092e-21	up
107418958	DEAD-box ATP-dependent RNA helicase 8-like	2.71595	9.61118e-07	4.02325e-06	up
107424944	uncharacterized LOC107424944	2.7132	5.4606e-07	2.35161e-06	up
107407093	uncharacterized LOC107407093	2.7093	0.00504864	0.0122658	up
107415669	polygalacturonase-like	2.7083	8.90946e-05	0.000292249	up
107408777	glutamate receptor 2.8-like	2.70777	2.65395e-06	1.05634e-05	up
107430612	protein SRG1-like	2.70762	1.75362e-14	1.37765e-13	up
novel.1115	-	2.70592	3.40099e-09	1.81943e-08	up
107404361	-	2.70584	8.33221e-06	3.12477e-05	up
107419529	uncharacterized LOC107419529	2.70583	2.47374e-179	4.01777e-177	up
107425509	uncharacterized LOC107425509	2.70561	1.7056e-21	1.9314e-20	up
107431436	auxin response factor 1-like transcript variant X2	2.70536	0.0292826	0.0592637	up
novel.967	-	2.70535	0.0157818	0.0342103	up
107407651	uncharacterized LOC107407651	2.70314	3.81865e-32	6.50704e-31	up
107415832	uncharacterized LOC107415832	2.69994	8.9028e-06	3.32515e-05	up
107404956	tropinone reductase homolog At5g06060-like	2.69932	0.00787921	0.0182951	up
107425763	uncharacterized LOC107425763	2.69645	9.96717e-49	2.61585e-47	up
107412804	ankyrin-3-like	2.69591	0.012582	0.0279476	up
107427747	receptor-like protein 12	2.69511	2.96117e-07	1.30773e-06	up
107426613	-	2.69345	3.4955e-28	5.15047e-27	up
107406654	palmitoyl-acyl carrier protein thioesterase chloroplastic-like	2.68798	5.50971e-06	2.11368e-05	up
novel.806	-	2.68798	7.58716e-62	2.63309e-60	up
107406638	bifunctional epoxide hydrolase 2-like	2.68784	0.0173456	0.0372452	up
107431217	protein LURP-one-related 8	2.68459	2.67867e-158	3.36884e-156	up
107426632	dCTP pyrophosphatase 1-like	2.68231	1.40406e-37	2.79857e-36	up
novel.585	PF07727:Reverse transcriptase (RNA-dependent DNA polymerase)	2.68207	9.88991e-17	8.87313e-16	up
107413540	chlorophyll a-b binding protein of LHCII type 1	2.68169	5.09252e-254	1.36552e-251	up
107431556	putative disease resistance protein At4g11170	2.68101	0.0445182	0.0854604	up
107415572	mini zinc finger protein 2	2.68039	4.50322e-21	4.99981e-20	up
107422204	cinnamoyl-CoA reductase 1-like	2.67988	8.38251e-20	8.80473e-19	up
107405983	probable glutathione S-transferase	2.67487	0.00493336	0.0120104	up
107423475	protein ZINC INDUCED FACILITATOR 1-like	2.67297	3.05083e-24	3.91131e-23	up
107431999	beta-galactosidase 7-like	2.67241	0.0303155	0.0610887	up
107423055	protein REVEILLE 1-like transcript variant X1	2.67186	1.56889e-15	1.31891e-14	up
107414067	glycine-rich cell wall structural protein 2-like	2.66965	1.77519e-33	3.14761e-32	up
107433384	transcription factor HY5-like transcript variant X4	2.66035	6.62278e-21	7.31594e-20	up
107433765	haloacid dehalogenase-like hydrolase domain-containing protein 3	2.65966	0.0010032	0.00278644	up
107404329	extradiol ring-cleavage dioxygenase-like transcript variant X2	2.65919	2.10741e-12	1.43919e-11	up
novel.114	-	2.65874	1.25336e-05	4.61336e-05	up
107435463	probable GTP-binding protein OBGC2	2.6553	0.0129872	0.0287354	up
107424863	small RNA degrading nuclease 3-like transcript variant X3	2.65523	1.39982e-12	9.70417e-12	up
107421727	-	2.65249	7.37166e-13	5.23943e-12	up
novel.509	PF14223:gag-polypeptide of LTR copia-type	2.65205	0.000131584	0.000420746	up
107410547	heavy metal-associated isoprenylated plant protein 26-like	2.65129	0.0482324	0.0917488	up
107406277	protein ASPARTIC PROTEASE IN GUARD CELL 2-like transcript variant X2	2.64715	3.76588e-05	0.000130327	up
107403741	carboxyl-terminal-processing peptidase 3 chloroplastic	2.64604	1.47132e-24	1.91043e-23	up
107431825	probable sulfate transporter 3.5	2.64008	1.54296e-37	3.07326e-36	up
107425189	uncharacterized LOC107425189	2.63956	4.31314e-11	2.6726e-10	up
107412164	nuclear pore complex protein NUP98B-like	2.63944	4.95133e-15	4.01402e-14	up
107408095	casein kinase II subunit beta'-like transcript variant X1	2.63923	9.31287e-08	4.33579e-07	up
107406541	probable receptor-like protein kinase At5g24010 transcript variant X2	2.63761	0.0059241	0.0141746	up
107412807	ankyrin repeat-containing protein At5g02620-like	2.63749	0.000193004	0.000601046	up
107416466	fibronectin-binding protein A-like	2.6353	5.36421e-09	2.81616e-08	up
novel.1059	PF02519:Auxin responsive protein	2.63447	0.000132277	0.000422723	up
107419532	uncharacterized protein At4g15970-like transcript variant X1	2.63409	1.51045e-17	1.42016e-16	up
107420245	uncharacterized LOC107420245	2.63316	0.00288413	0.00734155	up
107428718	carbonic anhydrase 2-like transcript variant X1	2.63286	1.00447e-77	4.72682e-76	up
107406014	argininosuccinate synthase chloroplastic-like	2.63219	3.96706e-06	1.54354e-05	up
novel.1387	-	2.62474	1.85829e-08	9.28916e-08	up
107429368	uncharacterized LOC107429368	2.6238	1.188e-18	1.18396e-17	up
107426501	putative SERF-like protein	2.62376	2.95055e-42	6.70372e-41	up
novel.832	PF12937:F-box-like|PF14299:Phloem protein 2	2.62224	0.0170423	0.0366741	up
novel.498	PF00643:B-box zinc finger	2.61855	7.26696e-101	4.6625e-99	up
107430051	WAT1-related protein At5g07050-like	2.61844	7.88916e-13	5.59325e-12	up
107411211	probable carboxylesterase 12	2.61432	1.44217e-78	6.84321e-77	up
107425484	nuclear transcription factor Y subunit B-8-like	2.61422	7.69075e-29	1.15475e-27	up
107409119	dehydration-responsive element-binding protein 3-like	2.61248	0.000189142	0.000590054	up
107425432	sulfate transporter 2.1	2.61091	0	0	up
107429768	uncharacterized LOC107429768	2.60807	0.00621693	0.014813	up
107404431	licodione synthase-like	2.60542	2.22582e-25	2.98417e-24	up
107415579	protein FEZ	2.60521	0.00131031	0.00356358	up
107421228	protein ECERIFERUM 1 transcript variant X1	2.60516	2.31829e-21	2.61375e-20	up
107409919	putative receptor-like protein kinase At3g47110	2.60509	0.0216089	0.0453277	up
107430686	putative lipid-transfer protein DIR1	2.60472	9.46314e-30	1.47381e-28	up
107425447	non-functional pseudokinase ZED1-like	2.60404	0.0399541	0.0778193	up
107418627	NADH dehydrogenase [ubiquinone] iron-sulfur protein 2-like	2.59565	8.39578e-18	8.0132e-17	up
107426068	LEC14B protein transcript variant X1	2.59147	4.14031e-39	8.64659e-38	up
107435533	uncharacterized protein At4g33100-like	2.58668	0.000173715	0.00054564	up
107421933	protein phosphatase 1 regulatory subunit 11-like	2.5836	1.69178e-08	8.48669e-08	up
107403389	protein BIG GRAIN 1-like A transcript variant X2	2.57606	8.00881e-62	2.77603e-60	up
107405964	indole-3-acetic acid-induced protein ARG2-like	2.57579	5.27873e-06	2.02863e-05	up
107417299	putative uncharacterized protein DDB_G0277255	2.57499	4.51415e-10	2.59518e-09	up
107421775	WAT1-related protein At1g68170-like transcript variant X2	2.57167	4.35103e-45	1.05072e-43	up
107413367	protein NUCLEAR FUSION DEFECTIVE 4-like	2.5696	0.00296779	0.00753704	up
107407345	acyl-[acyl-carrier-protein] desaturase chloroplastic-like	2.56743	0.0019022	0.00501542	up
107411184	presequence protease 1 chloroplastic/mitochondrial-like	2.566	2.43493e-62	8.57597e-61	up
107428664	2-methylene-furan-3-one reductase-like	2.56385	2.10904e-71	8.85456e-70	up
107425597	isovaleryl-CoA dehydrogenase mitochondrial	2.56319	0.00352633	0.00884164	up
107410852	probable sucrose-phosphate synthase 4	2.56024	1.16806e-29	1.81321e-28	up
107430990	ubiquinol oxidase 2 mitochondrial-like	2.55893	0.014402	0.0314787	up
107415034	microtubule-associated protein 70-5-like	2.55864	4.10112e-33	7.17771e-32	up
107420293	dihydroflavonol-4-reductase-like	2.55816	3.16417e-237	7.82045e-235	up
107422641	uncharacterized LOC107422641	2.5567	0.000176846	0.000554434	up
novel.1260	-	2.5554	0.00820221	0.0189661	up
107415384	2-methylene-furan-3-one reductase-like	2.55503	0	0	up
107412581	aldehyde dehydrogenase family 3 member F1-like	2.55308	3.16943e-15	2.60436e-14	up
107430777	lactosylceramide 4-alpha-galactosyltransferase-like	2.5528	0.00141575	0.00382037	up
107432949	uncharacterized LOC107432949 transcript variant X1	2.55085	5.23246e-51	1.4425e-49	up
107417002	scarecrow-like transcription factor PAT1 transcript variant X1	2.55064	0.0328977	0.0656776	up
107427617	phosphatidylinositol N-acetylglucosaminyltransferase subunit P-like transcript variant X1	2.55012	1.96298e-33	3.46976e-32	up
novel.948	PF00189:Ribosomal protein S3, C-terminal domain|PF00203:Ribosomal protein S19|PF00252:Ribosomal protein L16p/L10e|PF03947:Ribosomal Proteins L2, C-terminal domain	2.54929	1.27591e-30	2.0512e-29	up
107404754	growth-regulating factor 8-like	2.54734	0.0223584	0.0467172	up
107417313	glutamine synthetase nodule isozyme-like	2.54551	1.52335e-18	1.51023e-17	up
107425673	probable polygalacturonase	2.54461	1.99116e-23	2.45957e-22	up
107434869	shikimate O-hydroxycinnamoyltransferase-like	2.54333	9.80759e-09	5.03816e-08	up
107416766	probable LRR receptor-like serine/threonine-protein kinase At4g26540	2.54284	6.65599e-68	2.61303e-66	up
107434133	23-dimethylmalate lyase-like	2.54201	1.58298e-35	2.98759e-34	up
107412692	protein WALLS ARE THIN 1-like	2.54144	6.71428e-09	3.49332e-08	up
107429585	aspartokinase 2 chloroplastic-like	2.53883	0.0278237	0.0566947	up
107417942	uncharacterized LOC107417942	2.53811	0.00182004	0.00481892	up
107420296	cytochrome P450 CYP82D47-like	2.53775	6.28104e-104	4.24052e-102	up
107434596	disease resistance protein RPM1-like	2.53507	8.1215e-15	6.51531e-14	up
107425391	L-ascorbate oxidase	2.53344	3.57027e-27	5.10452e-26	up
107434528	protein NRT1/ PTR FAMILY 5.10-like transcript variant X1	2.53023	1.45111e-11	9.2936e-11	up
107433623	RING-H2 finger protein ATL70-like	2.53022	0.00868033	0.0199451	up
107408424	mechanosensitive ion channel protein 6-like	2.52968	9.72225e-16	8.26115e-15	up
107405040	NAD(P)H-quinone oxidoreductase subunit T chloroplastic	2.52929	8.33368e-05	0.000274566	up
107403559	polyphenol oxidase chloroplastic-like	2.52819	0.0156617	0.0339682	up
107429447	homocysteine S-methyltransferase 1	2.52633	1.74049e-44	4.15713e-43	up
107404096	uncharacterized LOC107404096	2.52519	1.48612e-06	6.08119e-06	up
107424181	SPX domain-containing protein 3-like	2.5244	0.037753	0.0741366	up
107406402	F-box protein At3g07870-like	2.52341	0.00965744	0.0219929	up
107407662	jacalin-related lectin 3-like	2.51552	1.35532e-44	3.24809e-43	up
107422698	uncharacterized LOC107422698	2.51401	0.0125851	0.0279523	up
107404074	calcineurin B-like protein 10 transcript variant X1	2.51354	8.66986e-10	4.86811e-09	up
107423594	serine/threonine-protein kinase STY8-like	2.51251	0.0190839	0.0405912	up
107433650	ABC transporter G family member 22-like	2.51243	0.000127009	0.000407079	up
107414163	anaphase-promoting complex subunit 10-like transcript variant X2	2.51178	3.70971e-07	1.62467e-06	up
novel.1344	PF00931:NB-ARC domain	2.51129	0.000164206	0.000518121	up
107434399	dirigent protein 22-like	2.51035	4.21025e-18	4.07311e-17	up
107421066	uncharacterized LOC107421066	2.50989	0.025497	0.0524918	up
107405839	fatty acid desaturase 4 chloroplastic-like	2.50945	0.000440475	0.00129402	up
107411304	fasciclin-like arabinogalactan protein 12	2.50652	4.15991e-10	2.39832e-09	up
107405116	CBL-interacting serine/threonine-protein kinase 4-like	2.50489	4.76108e-220	1.0024e-217	up
107406399	uncharacterized protein At2g37660 chloroplastic-like	2.50104	0.0210264	0.0442592	up
107413104	calcium-transporting ATPase 12 plasma membrane-type-like	2.50015	1.53735e-15	1.29317e-14	up
107420968	uncharacterized LOC107420968 transcript variant X3	2.5	3.82341e-60	1.28912e-58	up
107429199	uncharacterized LOC107429199	2.4998	6.61928e-15	5.33427e-14	up
107424876	cytochrome P450 81E8-like transcript variant X2	2.49712	3.64975e-231	8.36587e-229	up
novel.447	-	2.49694	1.83421e-25	2.46963e-24	up
novel.1385	PF00931:NB-ARC domain|PF01582:TIR domain	2.49495	0.000328343	0.000985584	up
107435192	auxin-induced protein 6B	2.49436	3.55908e-06	1.39243e-05	up
107424375	WEB family protein At3g51220	2.49287	1.92908e-13	1.42195e-12	up
107428378	glyceraldehyde-3-phosphate dehydrogenase cytosolic	2.49218	9.29594e-178	1.45977e-175	up
107433556	leucoanthocyanidin dioxygenase-like	2.49109	2.98893e-192	5.37686e-190	up
107407421	peroxidase 21-like	2.4903	2.15795e-14	1.68504e-13	up
107427597	uncharacterized LOC107427597	2.48795	5.53568e-08	2.63641e-07	up
107416232	probable fructokinase-6 chloroplastic	2.48572	1.44292e-12	9.98588e-12	up
107421690	nuclear speckle RNA-binding protein B-like	2.48556	0.00568593	0.0136496	up
107417043	peroxidase 3-like	2.48199	0.00126298	0.0034421	up
107421206	-	2.47967	1.08581e-06	4.51396e-06	up
107411030	scarecrow-like protein 14	2.47954	5.43502e-168	7.76279e-166	up
novel.1060	-	2.47942	5.64319e-28	8.25508e-27	up
107431781	bark storage protein A-like	2.47934	3.36314e-05	0.000117031	up
107414259	uncharacterized LOC107414259	2.47406	0.0250298	0.0516542	up
107410283	structural maintenance of chromosomes protein 1A	2.47018	0.0143979	0.0314721	up
107426256	desiccation-related protein PCC13-62-like	2.46959	6.00186e-07	2.56837e-06	up
107404369	uncharacterized LOC107404369	2.46885	7.8537e-06	2.95546e-05	up
107408472	60S ribosomal protein L13-1-like	2.46821	0.0379291	0.0744208	up
107424381	thaumatin-like protein 1b	2.46785	0.000189959	0.000592342	up
107412855	uncharacterized LOC107412855	2.46779	1.7094e-08	8.57205e-08	up
107403684	abscisic acid 8'-hydroxylase 4-like	2.46318	0.00680206	0.0160404	up
107418061	probable potassium transporter 13	2.46282	8.98083e-09	4.62767e-08	up
107415432	homeobox-leucine zipper protein HAT5	2.46239	0	0	up
107426180	boron transporter 1-like	2.46095	2.07853e-88	1.10633e-86	up
novel.1672	-	2.45747	2.54813e-13	1.8628e-12	up
107420577	uncharacterized LOC107420577 transcript variant X1	2.45625	0.00786846	0.0182717	up
107421386	uncharacterized LOC107421386	2.45535	1.07562e-08	5.49961e-08	up
107431175	probable purine permease 9	2.45225	6.12374e-14	4.66261e-13	up
107406430	amino acid permease 6	2.45043	9.65423e-277	3.19072e-274	up
107403309	uncharacterized LOC107403309 transcript variant X2	2.44924	8.5132e-104	5.72035e-102	up
novel.412	-	2.44793	0.0348658	0.0691791	up
107430750	G-type lectin S-receptor-like serine/threonine-protein kinase At4g27290	2.44756	0.0281243	0.057221	up
107403854	putative invertase inhibitor	2.44292	3.95171e-29	5.98718e-28	up
107405517	vacuolar cation/proton exchanger 3-like	2.44248	1.0792e-141	1.14456e-139	up
107420673	indole-3-pyruvate monooxygenase YUCCA6-like	2.44134	0.000106547	0.000346218	up
107427514	protein NUCLEAR FUSION DEFECTIVE 4-like	2.44006	8.47471e-133	8.30609e-131	up
107421746	G-type lectin S-receptor-like serine/threonine-protein kinase RKS1 transcript variant X4	2.43856	3.86819e-42	8.7606e-41	up
107435381	ABC transporter G family member 32-like transcript variant X1	2.43394	0.0144164	0.0315028	up
107420572	transcription initiation factor TFIID subunit 4b-like transcript variant X3	2.4339	0.000123692	0.000397075	up
novel.1201	-	2.42824	4.21451e-35	7.86016e-34	up
107422143	probable LRR receptor-like serine/threonine-protein kinase At4g08850	2.42762	0.00534523	0.012908	up
107429170	jasmonic acid-amido synthetase JAR1-like	2.42597	5.92319e-96	3.46409e-94	up
107411921	uncharacterized LOC107411921	2.4252	9.33429e-12	6.08366e-11	up
107409088	TMV resistance protein N-like	2.42461	0.000545056	0.00157809	up
novel.3	-	2.42332	5.76293e-05	0.000194213	up
107417473	acyl-CoA--sterol O-acyltransferase 1-like	2.42105	1.28824e-07	5.92296e-07	up
107410725	uncharacterized LOC107410725	2.41616	3.52271e-18	3.42311e-17	up
107403443	soluble starch synthase 1 chloroplastic/amyloplastic-like	2.41597	6.03108e-10	3.43186e-09	up
novel.1673	-	2.41484	1.86022e-06	7.53821e-06	up
107422537	protein ACCELERATED CELL DEATH 6-like transcript variant X3	2.41402	7.84952e-25	1.03338e-23	up
107435661	pentatricopeptide repeat-containing protein At5g39980 chloroplastic-like	2.41385	0.00876181	0.0201115	up
107405617	vacuolar protein sorting-associated protein 35A-like	2.41071	0.0326801	0.0652936	up
107424150	uncharacterized LOC107424150	2.4094	0.000433926	0.00127623	up
107425702	uncharacterized protein PHLOEM PROTEIN 2-LIKE A4-like	2.40916	6.40272e-10	3.6346e-09	up
107405336	uncharacterized LOC107405336 transcript variant X2	2.40798	1.65529e-19	1.71646e-18	up
107421675	trihelix transcription factor GT-2-like	2.40716	1.3714e-76	6.27687e-75	up
107430530	glycine-rich cell wall structural protein 1.8-like	2.40398	4.04278e-06	1.57107e-05	up
107419551	mavicyanin-like transcript variant X2	2.40242	8.86521e-17	7.97645e-16	up
107406114	mediator of RNA polymerase II transcription subunit 15a-like	2.40222	6.26002e-87	3.25281e-85	up
107418011	uncharacterized LOC107418011	2.40213	3.23347e-20	3.4655e-19	up
107410273	receptor-like protein 12	2.40211	0.000906267	0.00253407	up
107429796	short-chain dehydrogenase TIC 32 chloroplastic	2.39734	1.00627e-77	4.72747e-76	up
107419266	-	2.39627	0.00231465	0.00599721	up
novel.661	-	2.39544	1.43173e-14	1.1307e-13	up
107404651	G2/mitotic-specific cyclin S13-7-like	2.39428	0.00471702	0.01154	up
107406460	uncharacterized LOC107406460	2.39409	5.20691e-07	2.24815e-06	up
107421687	uncharacterized LOC107421687	2.39394	6.90875e-07	2.9348e-06	up
107423777	granule-bound starch synthase 1 chloroplastic/amyloplastic-like	2.39223	1.37378e-67	5.3489e-66	up
107427283	putative protein TPRXL	2.39128	6.54911e-12	4.30593e-11	up
107432956	myocyte-specific enhancer factor 2C-like	2.39076	0.00363851	0.00909484	up
107426585	uncharacterized LOC107426585	2.38998	8.67704e-08	4.05504e-07	up
107406451	uncharacterized LOC107406451	2.38872	4.10903e-09	2.18423e-08	up
107425353	transcription factor TGA6-like	2.38789	0.0153817	0.0334132	up
107404644	ethylene-responsive transcription factor WIN1-like	2.38522	0.0458409	0.0876866	up
107426704	sodium transporter HKT1-like	2.38409	2.7803e-76	1.26642e-74	up
107410843	F-box protein CPR30-like	2.38287	7.49561e-09	3.88703e-08	up
107428302	truncated transcription factor CAULIFLOWER A-like	2.38088	1.09207e-12	7.63592e-12	up
107431666	regulatory protein NPR5-like	2.38084	0.00107834	0.00297714	up
107406722	cytochrome P450 78A9-like	2.37968	3.60339e-15	2.94731e-14	up
107413903	U-box domain-containing protein 13-like	2.37892	0.0285633	0.0579497	up
107433102	uncharacterized LOC107433102	2.37872	1.61684e-19	1.67781e-18	up
107420198	VAN3-binding protein	2.37802	0.00290967	0.00740126	up
107418515	uncharacterized protein At3g17950	2.3779	5.96009e-53	1.72333e-51	up
107409485	uncharacterized LOC107409485	2.37755	0.0266959	0.0547103	up
107427360	mechanosensitive ion channel protein 8-like	2.37597	1.36519e-06	5.60898e-06	up
107404204	crocetin glucosyltransferase chloroplastic-like	2.37531	4.58628e-10	2.63612e-09	up
107421708	uncharacterized LOC107421708	2.3748	4.20592e-09	2.23281e-08	up
107430845	GDSL esterase/lipase CPRD49-like	2.37438	3.36879e-23	4.11126e-22	up
107403628	aureusidin synthase-like	2.37418	0.0373019	0.0733623	up
107406155	uncharacterized LOC107406155	2.3736	0.0302772	0.0610332	up
107432306	amino acid transporter ANT1-like	2.37229	2.35129e-29	3.58919e-28	up
107403870	phospholipase D alpha 4	2.37225	1.52578e-17	1.43363e-16	up
107424173	putative expansin-B2	2.37185	3.24741e-20	3.47781e-19	up
107411138	putative respiratory burst oxidase homolog protein H	2.37013	0.0270348	0.0552812	up
107411802	kinesin-4	2.36993	5.9054e-12	3.89351e-11	up
novel.577	PF04578:Protein of unknown function, DUF594|PF13968:Domain of unknown function (DUF4220)	2.36763	6.61867e-14	5.02196e-13	up
107426784	fructose-bisphosphate aldolase 1 chloroplastic	2.36726	1.17614e-220	2.51349e-218	up
novel.1450	PF10255:RNA polymerase I-associated factor PAF67	2.36439	8.36701e-06	3.13699e-05	up
novel.1564	-	2.36379	5.2645e-07	2.27164e-06	up
novel.590	-	2.36277	2.76486e-09	1.49034e-08	up
novel.850	PF00280:Potato inhibitor I family	2.36204	2.09983e-05	7.51112e-05	up
107405223	thylakoid membrane protein TERC chloroplastic-like	2.35848	0.00034093	0.00102153	up
107426040	histidine-containing phosphotransfer protein 1-like	2.35629	1.8428e-05	6.6318e-05	up
107414315	alpha-amylase/subtilisin inhibitor-like	2.35475	6.81354e-05	0.000227542	up
107412472	glucan endo-13-beta-glucosidase-like	2.35279	0.000173356	0.000544693	up
107414604	uncharacterized LOC107414604	2.35196	7.41824e-06	2.80012e-05	up
107430239	cation/H(+) antiporter 18-like transcript variant X2	2.35125	2.93912e-12	1.98335e-11	up
107421752	cyclin-U4-1	2.34828	6.40869e-11	3.92067e-10	up
novel.889	-	2.3463	0.0259363	0.0532997	up
107408485	lipase-like	2.34615	0.0103921	0.0235301	up
107422932	1-aminocyclopropane-1-carboxylate oxidase homolog 1-like	2.3444	2.01142e-05	7.21032e-05	up
107405117	CBL-interacting serine/threonine-protein kinase 4-like	2.343	4.70249e-176	7.18596e-174	up
107430930	uncharacterized LOC107430930	2.34284	2.97532e-154	3.52364e-152	up
107421763	uncharacterized LOC107421763	2.34276	1.32272e-34	2.41772e-33	up
107413635	putative serine/threonine-protein kinase	2.34205	0.0284393	0.0577627	up
107431683	tudor domain-containing protein 3	2.34125	0.00483292	0.0117901	up
107428769	cytochrome P450 CYP749A22-like transcript variant X1	2.341	6.70472e-22	7.6811e-21	up
107403316	serine acetyltransferase 1 chloroplastic-like	2.3406	2.15145e-16	1.90204e-15	up
107413349	uncharacterized LOC107413349 transcript variant X3	2.34041	1.04458e-94	6.01015e-93	up
107435806	uncharacterized LOC107435806	2.33847	0.00239071	0.00617703	up
107417747	cinnamoyl-CoA reductase 1-like transcript variant X2	2.33755	2.53543e-114	1.96898e-112	up
107433945	23 kDa jasmonate-induced protein-like	2.33417	6.25271e-08	2.96547e-07	up
107409007	disease resistance protein RPP13-like	2.33025	1.0005e-22	1.19585e-21	up
107405917	tRNA 2'-phosphotransferase 1-like	2.32909	0.00194063	0.0051068	up
107423597	uncharacterized LOC107423597	2.32721	1.70663e-31	2.83339e-30	up
107430692	7-deoxyloganetic acid glucosyltransferase-like	2.327	0.0023715	0.00613053	up
107416791	glucose-1-phosphate adenylyltransferase small subunit 1 chloroplastic	2.32678	2.05309e-32	3.52812e-31	up
107425228	protein DETOXIFICATION 27-like	2.3241	0.00171589	0.00456185	up
107429692	uncharacterized LOC107429692 transcript variant X1	2.32375	2.45156e-09	1.327e-08	up
107419724	17.6 kDa class I heat shock protein 3-like	2.32372	2.86971e-09	1.54481e-08	up
107418296	U-box domain-containing protein 52-like transcript variant X1	2.32311	1.81723e-12	1.24731e-11	up
107413815	17.8 kDa class I heat shock protein-like	2.32264	1.94639e-82	9.67172e-81	up
107426571	probable pectate lyase 8	2.322	8.07923e-35	1.48921e-33	up
novel.529	PF08137:DVL family	2.32198	4.78596e-10	2.74867e-09	up
107422776	-	2.32082	0.00253427	0.00651751	up
107419593	uncharacterized LOC107419593 transcript variant X2	2.31929	3.81802e-87	1.99485e-85	up
107411189	probable carboxylesterase 12	2.31653	0.000127413	0.000408234	up
107415086	probable receptor-like protein kinase At5g56460	2.31412	2.055e-15	1.70887e-14	up
107405984	glutathione transferase GST 23-like	2.31352	0.00296753	0.00753704	up
107426363	CTP synthase transcript variant X1	2.31308	8.49078e-202	1.60889e-199	up
107427008	methylthioribose kinase-like	2.31286	1.22218e-103	8.15446e-102	up
107421055	protein DETOXIFICATION 40-like	2.31201	5.27481e-27	7.4963e-26	up
107432600	protein ROOT INITIATION DEFECTIVE 3-like	2.31049	6.09669e-07	2.6062e-06	up
107428138	dihydropyrimidinase-like	2.31017	5.9023e-68	2.32356e-66	up
107429942	protein P21-like	2.30794	0.00021902	0.000675333	up
107405009	uncharacterized LOC107405009	2.30493	0.0326514	0.0652409	up
107435430	glucose-1-phosphate adenylyltransferase small subunit 2 chloroplastic transcript variant X3	2.30418	2.72742e-264	8.42624e-262	up
107413105	calcium-transporting ATPase 12 plasma membrane-type-like	2.30363	3.80179e-31	6.22455e-30	up
novel.925	PF00249:Myb-like DNA-binding domain	2.30244	3.0409e-20	3.26526e-19	up
107432014	UDP-glycosyltransferase 73C3-like	2.30221	1.8083e-18	1.78463e-17	up
107411608	transcription factor VOZ1-like transcript variant X2	2.30026	9.07166e-37	1.76243e-35	up
107425344	uncharacterized LOC107425344 transcript variant X1	2.29747	3.32391e-38	6.77729e-37	up
107403373	probable pinoresinol-lariciresinol reductase 3 transcript variant X1	2.29736	1.72198e-58	5.59357e-57	up
107412782	ankyrin repeat-containing protein At5g02620-like	2.29702	0.0358141	0.0708037	up
107415957	uncharacterized LOC107415957 transcript variant X2	2.29597	9.53261e-13	6.69166e-12	up
107432478	L-type lectin-domain containing receptor kinase IX.1-like	2.29388	0.000850782	0.00238927	up
107416951	-	2.29319	1.74296e-09	9.55452e-09	up
novel.887	PF00510:Cytochrome c oxidase subunit III|PF02326:Plant ATP synthase F0|PF06449:Mitochondrial domain of unknown function (DUF1082)	2.29216	2.29076e-08	1.13611e-07	up
107424866	F-box protein SKIP2-like	2.29134	7.88033e-40	1.68789e-38	up
107429521	uncharacterized LOC107429521	2.29132	8.19333e-28	1.19303e-26	up
107415362	UDP-glycosyltransferase 90A1-like	2.29007	5.16765e-46	1.2739e-44	up
107425604	probable LRR receptor-like serine/threonine-protein kinase At3g47570	2.28797	0.00868445	0.019953	up
107407713	uncharacterized LOC107407713	2.28639	0.0278626	0.0567576	up
107420006	uncharacterized LOC107420006	2.28576	1.29562e-20	1.41364e-19	up
107430839	vacuolar cation/proton exchanger 3-like	2.2855	4.2233e-80	2.04844e-78	up
107432424	transcription factor bHLH130 transcript variant X1	2.28531	8.22636e-20	8.64711e-19	up
107429766	TMV resistance protein N-like	2.28226	5.30928e-06	2.03982e-05	up
107428765	germin-like protein subfamily 1 member 1	2.27934	9.01875e-34	1.61018e-32	up
107430698	laccase-7-like	2.27638	1.23358e-05	4.54348e-05	up
107425894	auxin-induced protein 22D-like	2.27445	3.04851e-41	6.75353e-40	up
107425572	uncharacterized LOC107425572	2.27266	2.42576e-06	9.69314e-06	up
107415776	transcription repressor MYB6-like	2.27228	5.78252e-09	3.02738e-08	up
107426593	B-box zinc finger protein 19-like transcript variant X1	2.26951	2.50266e-62	8.8036e-61	up
107428492	GDSL esterase/lipase At3g48460-like	2.26921	0.00283159	0.00722202	up
107431954	auxin-responsive protein IAA27	2.26572	4.00556e-64	1.45775e-62	up
107419057	laccase-11	2.26343	4.18451e-13	3.01792e-12	up
107429826	phytohormone-binding protein-like	2.26122	1.1164e-05	4.13007e-05	up
107435829	uncharacterized LOC107435829	2.25988	4.14919e-14	3.18995e-13	up
107428787	thioredoxin H2	2.25816	8.70574e-170	1.25606e-167	up
107423272	uncharacterized LOC107423272	2.25524	2.08473e-17	1.94468e-16	up
107417741	putative disease resistance RPP13-like protein 1	2.25513	0.00010694	0.000347456	up
107435422	cytochrome P450 724B1-like	2.25452	0.0179762	0.0384539	up
107406875	disease resistance protein TAO1-like transcript variant X2	2.25439	2.12089e-05	7.58263e-05	up
107406873	putative disease resistance protein RGA3	2.25433	0.00710074	0.0166756	up
novel.1072	-	2.25344	0.00854141	0.0196638	up
107408305	trafficking protein particle complex subunit 11-like	2.25321	0.0345069	0.0685772	up
107419432	cationic amino acid transporter 1-like transcript variant X1	2.25294	5.06114e-96	2.96603e-94	up
107405877	photosynthetic NDH subunit of subcomplex B 5 chloroplastic-like	2.25096	0.0186651	0.0397591	up
107406378	polygalacturonase 1 beta-like protein 3	2.25051	3.66582e-11	2.28044e-10	up
107411307	tRNA-splicing endonuclease subunit Sen2-1-like transcript variant X6	2.24855	1.05727e-23	1.32441e-22	up
107425304	peroxidase 17	2.24765	3.35343e-75	1.50102e-73	up
107423143	12-dihydroxy-3-keto-5-methylthiopentene dioxygenase 1	2.24441	4.35812e-95	2.53315e-93	up
107425352	protein NRT1/ PTR FAMILY 4.3-like	2.24239	1.6121e-06	6.56738e-06	up
107406555	phospholipid-transporting ATPase 1-like transcript variant X1	2.24217	0.000113436	0.000367177	up
107403831	3-epi-6-deoxocathasterone 23-monooxygenase	2.24137	2.3964e-59	7.9571e-58	up
novel.1014	-	2.24062	0.00786318	0.0182609	up
107433793	pyruvate kinase 1 cytosolic-like	2.2402	1.44008e-50	3.91689e-49	up
107403785	BSD domain-containing protein 1-like	2.23938	1.26474e-38	2.60303e-37	up
107417626	bidirectional sugar transporter N3-like	2.23928	4.16235e-76	1.88687e-74	up
107424138	E3 ubiquitin-protein ligase RING1-like	2.23881	2.66641e-09	1.44e-08	up
107421471	agamous-like MADS-box protein AGL12	2.23771	9.44489e-19	9.44921e-18	up
107423584	magnesium-protoporphyrin IX monomethyl ester [oxidative] cyclase chloroplastic transcript variant X2	2.23648	3.43144e-120	2.84349e-118	up
107425372	putative F-box protein At3g21120	2.23538	0.00651683	0.015441	up
novel.233	-	2.234	1.27812e-16	1.14204e-15	up
107429402	ATP synthase subunit beta mitochondrial-like	2.23325	4.47674e-35	8.32739e-34	up
107421566	uncharacterized LOC107421566	2.23152	0.0282585	0.0574488	up
107425032	dnaJ protein homolog 1-like	2.22964	6.27119e-80	3.03656e-78	up
107420168	probable leucine-rich repeat receptor-like protein kinase At1g68400	2.22875	4.34307e-43	1.0036e-41	up
107414333	probable pectinesterase/pectinesterase inhibitor 33	2.22856	0.00688404	0.0162135	up
107416123	uncharacterized LOC107416123	2.22771	1.6552e-29	2.54852e-28	up
107408649	cytochrome P450 90B1-like	2.22719	0.00122943	0.00336083	up
107427745	receptor-like protein 12	2.22706	7.43228e-18	7.10077e-17	up
107416129	uncharacterized LOC107416129	2.22664	0.0104988	0.0237396	up
107434370	isoflavone reductase homolog	2.22644	1.20157e-55	3.7122e-54	up
107429520	serine/threonine-protein kinase STN7 chloroplastic	2.22584	1.84562e-76	8.43378e-75	up
107423656	calcium-binding protein KIC-like	2.22466	6.44133e-11	3.93894e-10	up
107418422	AP-1 complex subunit mu-2-like	2.22439	0.000214444	0.000662876	up
107424899	soyasapogenol B glucuronide galactosyltransferase-like	2.22191	0.000981358	0.00272939	up
107413822	protein DA1-related 2 transcript variant X1	2.21903	2.31443e-122	1.97547e-120	up
107425422	transcription factor TGA4 transcript variant X1	2.21893	1.23573e-37	2.46999e-36	up
107410374	uncharacterized LOC107410374	2.21484	0.0487201	0.0925685	up
107411786	phospholipase D zeta 1-like	2.21477	0.019659	0.0416462	up
107431262	G-type lectin S-receptor-like serine/threonine-protein kinase SD2-5	2.21465	2.13824e-08	1.06401e-07	up
107421866	thioredoxin-like protein YLS8	2.2126	8.78798e-31	1.42163e-29	up
107429560	phosphate transporter PHO1 homolog 1	2.21026	1.12385e-20	1.23047e-19	up
107415936	protein RIK-like transcript variant X1	2.20535	5.79553e-20	6.13049e-19	up
107407116	GDSL esterase/lipase At5g37690-like transcript variant X1	2.20357	4.86828e-15	3.95008e-14	up
107405256	uncharacterized LOC107405256	2.20349	0.00039901	0.00118025	up
107422321	crocetin glucosyltransferase chloroplastic-like transcript variant X2	2.20185	0.000178684	0.000559827	up
107414998	two-component response regulator-like APRR5	2.20155	9.06622e-102	5.89678e-100	up
107431334	putative beta-glucosidase 41	2.2012	1.01732e-11	6.60468e-11	up
107410724	capsanthin/capsorubin synthase chromoplastic-like	2.19947	3.67297e-50	9.91422e-49	up
107413429	-	2.19779	0.0223602	0.0467174	up
107423910	protein LURP-one-related 6	2.19444	0.0219891	0.0460505	up
107404229	methylesterase 10-like	2.19398	3.71517e-22	4.32594e-21	up
107422090	crocetin glucosyltransferase chloroplastic-like	2.19339	3.20755e-14	2.48077e-13	up
107429680	B3 domain-containing transcription factor FUS3-like	2.19181	0.0203309	0.0429289	up
107423605	UPF0481 protein At3g47200-like	2.19176	1.34863e-06	5.54414e-06	up
107430254	geraniol 8-hydroxylase-like	2.18984	9.52251e-128	8.84504e-126	up
107423090	calcium-transporting ATPase 12 plasma membrane-type-like	2.18888	6.13331e-08	2.9103e-07	up
107408970	BI1-like protein	2.18815	0.00290242	0.0073848	up
107422824	probable alpha-amylase 2	2.18537	2.5233e-132	2.45615e-130	up
107424368	naringenin2-oxoglutarate 3-dioxygenase	2.18307	0	0	up
107425743	disease resistance protein RPM1-like transcript variant X1	2.18189	0.0258155	0.0530783	up
107408193	cystathionine beta-lyase chloroplastic-like transcript variant X2	2.18078	0.000474684	0.00138678	up
107431798	cytochrome b-c1 complex subunit Rieske-4 mitochondrial-like	2.17986	0.000113996	0.000368908	up
107405845	receptor-like protein kinase FERONIA	2.17837	3.10797e-12	2.09331e-11	up
107411591	root phototropism protein 2	2.17783	1.79321e-117	1.44797e-115	up
107426651	uncharacterized LOC107426651	2.17695	1.29008e-62	4.55504e-61	up
107422023	protein EFR3 homolog cmp44E-like transcript variant X1	2.17644	0.0112697	0.0253337	up
107433120	uncharacterized LOC107433120	2.1762	1.80341e-11	1.14852e-10	up
107418728	putative disease resistance protein RGA1	2.17597	0.00368576	0.00920403	up
107404676	uncharacterized LOC107404676	2.17558	0.0196628	0.0416511	up
novel.1408	-	2.17511	0.0390141	0.0762181	up
107406425	uncharacterized LOC107406425 transcript variant X2	2.17486	1.43109e-17	1.34912e-16	up
107406066	lysine histidine transporter-like 8	2.17427	1.9523e-07	8.80799e-07	up
107432099	alpha carbonic anhydrase 1 chloroplastic	2.17401	8.56094e-13	6.05443e-12	up
107422010	crocetin glucosyltransferase chloroplastic-like	2.17282	2.84909e-21	3.19572e-20	up
107411228	probable carboxylesterase 12	2.17232	1.8074e-18	1.78436e-17	up
107433056	phenylalanine ammonia-lyase	2.17143	8.79545e-112	6.54432e-110	up
107424292	lysine histidine transporter-like 8	2.17085	9.90189e-55	2.99088e-53	up
107420196	UDP-glycosyltransferase 72B1-like	2.17046	5.10665e-29	7.72054e-28	up
107418900	DEAD-box ATP-dependent RNA helicase 8-like	2.17025	3.26587e-06	1.28639e-05	up
107406060	bZIP transcription factor 53-like	2.16737	3.43552e-136	3.45046e-134	up
107403790	-	2.16544	0.00171129	0.00455046	up
107433096	lipid phosphate phosphatase gamma chloroplastic-like transcript variant X1	2.16516	9.98884e-39	2.06182e-37	up
107416825	cytochrome P450 724B1-like	2.16411	0.00753826	0.0175883	up
107413565	probable sulfate transporter 4.2	2.16155	3.1011e-41	6.86469e-40	up
107404198	-	2.16079	0.0452556	0.0867339	up
107427473	auxin-responsive protein SAUR21-like	2.16012	0.0130684	0.0288926	up
107429228	uncharacterized LOC107429228	2.15973	0.00165171	0.00440274	up
107425907	V-type proton ATPase subunit F-like	2.15857	0.00036357	0.00108309	up
novel.288	PF13855:Leucine rich repeat	2.15847	4.84428e-07	2.09735e-06	up
107404232	autophagy-related protein 101-like transcript variant X2	2.15677	5.83336e-05	0.000196331	up
107425454	non-functional pseudokinase ZED1-like transcript variant X2	2.15446	2.52853e-06	1.00811e-05	up
107431718	transmembrane protein 19 transcript variant X2	2.1533	0.000514421	0.00149533	up
107423234	endo-13%3B14-beta-D-glucanase-like	2.15253	3.14161e-74	1.38871e-72	up
107415216	putative uncharacterized protein DDB_G0290521	2.15231	6.92811e-07	2.94259e-06	up
107420068	glutamate receptor 2.9-like	2.15178	2.40754e-05	8.53556e-05	up
107405478	purple acid phosphatase 3-like	2.15168	3.68582e-08	1.79111e-07	up
107416364	probable WRKY transcription factor 19	2.15089	4.02318e-10	2.32232e-09	up
novel.713	-	2.15027	6.87011e-37	1.34021e-35	up
107426395	serine/threonine-protein kinase HT1 transcript variant X2	2.1489	3.12314e-164	4.28836e-162	up
107432915	thioredoxin-like protein AAED1 chloroplastic	2.14877	1.91493e-05	6.88352e-05	up
107414696	flavin-dependent oxidoreductase FOX2-like	2.14644	9.11522e-59	2.98138e-57	up
107411266	peptidyl-prolyl cis-trans isomerase CYP40	2.14527	1.52253e-64	5.56948e-63	up
107426693	uncharacterized LOC107426693	2.14495	0.00100168	0.0027828	up
107419986	-	2.1419	0.000788574	0.0022249	up
107422915	1-aminocyclopropane-1-carboxylate oxidase homolog 1-like	2.14177	0.0304859	0.0613886	up
107425153	UDP-glycosyltransferase 91A1-like	2.14115	4.28005e-08	2.06399e-07	up
107416967	cation-chloride cotransporter 1-like	2.14094	0.0114183	0.0256272	up
107417857	uncharacterized LOC107417857	2.13956	0.0132498	0.0292594	up
107426634	protein NRT1/ PTR FAMILY 4.2-like transcript variant X1	2.13933	0.00403461	0.00999614	up
107430393	chlorophyll a-b binding protein 13 chloroplastic	2.13748	6.78026e-134	6.6915e-132	up
107428068	exocyst complex component EXO70A1-like	2.13528	5.92897e-06	2.26565e-05	up
107406076	OTU domain-containing protein At3g57810-like transcript variant X2	2.13516	5.10579e-16	4.41636e-15	up
107428095	uncharacterized LOC107428095 transcript variant X6	2.13506	4.93121e-17	4.50096e-16	up
107416090	protein PLASTID MOVEMENT IMPAIRED 2	2.1344	8.19155e-16	6.98974e-15	up
107422034	tetrapyrrole-binding protein chloroplastic-like	2.13271	3.78273e-07	1.65513e-06	up
107415972	peptide methionine sulfoxide reductase-like	2.13188	0.000119182	0.000383724	up
107411103	metallothionein-like protein type 2 transcript variant X1	2.13046	6.62901e-19	6.6767e-18	up
107418518	vacuolar iron transporter homolog 4-like	2.12515	7.03016e-16	6.02952e-15	up
107410029	temperature-induced lipocalin-1	2.12508	6.5369e-208	1.30844e-205	up
107421259	-	2.12453	0.000263427	0.000803023	up
novel.1024	PF01715:IPP transferase	2.12199	6.47857e-22	7.44002e-21	up
107405158	cyclic dof factor 2-like	2.11961	6.26744e-21	6.92611e-20	up
107431314	uncharacterized LOC107431314 transcript variant X1	2.11861	0.0334049	0.066564	up
107405870	uncharacterized LOC107405870	2.11808	2.48459e-31	4.09152e-30	up
novel.1277	PF07727:Reverse transcriptase (RNA-dependent DNA polymerase)	2.11537	0.00360029	0.00901277	up
107425305	uncharacterized mitochondrial protein AtMg00810-like	2.11523	2.01175e-13	1.4802e-12	up
107421501	uncharacterized LOC107421501	2.11301	1.55954e-05	5.67058e-05	up
107422586	protein SULFUR DEFICIENCY-INDUCED 2	2.11133	3.4536e-125	3.09658e-123	up
107404856	uncharacterized LOC107404856	2.11054	0.000412753	0.001219	up
107416999	chlorophyll a-b binding protein 151 chloroplastic	2.11021	3.69647e-149	4.12019e-147	up
107426542	receptor expression-enhancing protein 4-like transcript variant X1	2.10982	4.04654e-23	4.92147e-22	up
107435998	peroxidase 3-like	2.10976	4.84308e-16	4.19169e-15	up
107429595	uncharacterized LOC107429595	2.1095	1.8364e-55	5.64892e-54	up
107406180	peroxisome biogenesis protein 6-like	2.10927	0.045584	0.0872893	up
107430684	probable glutathione S-transferase	2.10797	0.0309336	0.0621669	up
107433216	3-oxo-Delta(45)-steroid 5-beta-reductase-like	2.10795	1.58157e-66	6.00977e-65	up
107428798	probable LRR receptor-like serine/threonine-protein kinase At4g08850	2.10788	0.000250753	0.000766196	up
107403317	pectinesterase QRT1-like	2.10745	0.0232937	0.0484328	up
107422797	disease resistance protein LAZ5-like	2.10527	5.37845e-23	6.51349e-22	up
107424676	maf-like protein DDB_G0281937	2.10524	0.012969	0.0286996	up
107404898	protein STRUBBELIG-RECEPTOR FAMILY 6-like	2.10274	0.002966	0.00753509	up
107404665	uncharacterized LOC107404665	2.10261	0.00323028	0.00815256	up
107407286	probable glutamate carboxypeptidase 2	2.10178	0.000552171	0.00159723	up
107426830	vacuolar-sorting receptor 3-like	2.09911	1.00751e-58	3.28399e-57	up
107432019	UDP-glycosyltransferase 73C3-like	2.09872	2.23042e-40	4.83934e-39	up
novel.364	PF00223:Photosystem I psaA/psaB protein	2.0979	2.77829e-26	3.85394e-25	up
107415209	uncharacterized LOC107415209	2.09673	0.000557343	0.00161071	up
107416257	heavy metal-associated isoprenylated plant protein 26	2.09631	1.57627e-15	1.32473e-14	up
107411076	heat shock cognate 70 kDa protein-like	2.09397	2.32648e-252	6.12274e-250	up
107422054	crocetin glucosyltransferase chloroplastic-like	2.09373	2.81035e-07	1.24383e-06	up
107418100	cysteine-rich receptor-like protein kinase 10	2.09308	0.00611009	0.0145829	up
107426030	ankyrin repeat and protein kinase domain-containing protein 1-like	2.09244	5.19277e-17	4.73361e-16	up
107426755	auxin-responsive protein SAUR21-like	2.09217	0.000100584	0.000327816	up
107425662	xylem cysteine proteinase 1	2.0916	1.31233e-167	1.86502e-165	up
107423187	primary amine oxidase-like	2.09032	0.00382531	0.00952073	up
107431613	regulatory protein NPR5-like	2.08913	0.026368	0.0541007	up
107434565	disease resistance protein RPM1-like	2.08899	2.02761e-54	6.03463e-53	up
novel.1397	PF00228:Bowman-Birk serine protease inhibitor family	2.08891	2.0622e-06	8.31402e-06	up
107408943	LRR receptor-like serine/threonine-protein kinase GSO1	2.08726	0.00385725	0.00959435	up
107421233	-	2.08605	0.00901525	0.0206396	up
107422240	15-cis-zeta-carotene isomerase chloroplastic-like	2.08464	7.9066e-24	9.97466e-23	up
107413334	reticulon-like protein B14	2.08404	0.0178546	0.0382255	up
107435378	auxin-responsive protein IAA4-like transcript variant X2	2.08302	0.0399127	0.0777492	up
novel.1488	-	2.08063	0.0014414	0.00388146	up
107413187	IQ domain-containing protein IQM3-like	2.07975	1.23104e-10	7.36784e-10	up
107412890	polyubiquitin-like	2.07909	4.63199e-134	4.58728e-132	up
107420859	probable trehalose-phosphate phosphatase D	2.07902	3.52601e-19	3.59468e-18	up
107404451	heavy metal-associated isoprenylated plant protein 26-like	2.07832	9.60475e-92	5.28038e-90	up
107426618	DNA-directed RNA polymerase subunit 10-like protein	2.07691	0.0212183	0.044617	up
107429985	probable E3 ubiquitin-protein ligase RNF217 transcript variant X7	2.07611	1.00262e-24	1.31204e-23	up
107433988	flavonoid 3'5'-methyltransferase-like transcript variant X2	2.07504	0.0276543	0.0563898	up
107416395	uncharacterized protein At4g22758-like	2.07406	2.51471e-39	5.30235e-38	up
107422596	chalcone synthase 1	2.07375	1.31478e-115	1.03232e-113	up
107431689	uncharacterized LOC107431689	2.07318	8.03803e-33	1.39563e-31	up
107414036	cytochrome P450 714A1-like	2.07311	1.20323e-11	7.75148e-11	up
107429878	probable copper-transporting ATPase HMA5	2.07236	9.41941e-40	2.01148e-38	up
107408867	ethylene-responsive transcription factor ERF003-like	2.07225	2.84324e-06	1.12742e-05	up
107414017	myb-like protein V	2.07129	3.92097e-12	2.61733e-11	up
107419089	uncharacterized LOC107419089	2.07122	0.0282175	0.057386	up
107428605	uncharacterized LOC107428605	2.0707	5.15746e-12	3.41703e-11	up
107424281	putative clathrin assembly protein At1g33340 transcript variant X1	2.07034	6.46462e-23	7.79898e-22	up
107417304	probable transcription factor GLK1	2.07016	3.3778e-12	2.26646e-11	up
107410052	ethylene-responsive transcription factor ERF017-like	2.06883	0.0172078	0.0369996	up
107422060	endonuclease 1-like	2.06838	0.0117154	0.0261967	up
107413419	probable purine permease 10 transcript variant X2	2.06699	6.14373e-38	1.23934e-36	up
107429932	uncharacterized LOC107429932 transcript variant X2	2.06618	2.01529e-41	4.48555e-40	up
107419280	transcription factor TCP14	2.06514	4.48724e-38	9.09058e-37	up
107417746	peroxidase 47	2.06339	2.34686e-124	2.07803e-122	up
107434645	probable indole-3-acetic acid-amido synthetase GH3.1	2.06333	0.00136829	0.00370744	up
107408454	VAN3-binding protein-like	2.06291	4.81195e-67	1.85074e-65	up
107429214	leucoanthocyanidin dioxygenase-like	2.06138	2.14528e-26	2.98752e-25	up
novel.1326	-	2.06087	0.0388372	0.0759196	up
[truncated: 5,504 more rows]

## Sheet: IGBvsIDB  (8468)
gene_id	gene_description	log2(FoldChange)	pvalue	padj	Up/down
107423858	probable L-gulonolactone oxidase 6	13.2393	4.33562e-29	4.93891e-28	up
107403834	probable L-gulonolactone oxidase 6	13.0777	2.54977e-28	2.83378e-27	up
107404356	probable L-gulonolactone oxidase 6	12.4086	1.23835e-25	1.25862e-24	up
107428116	uncharacterized LOC107428116	12.2651	3.98149e-25	3.97549e-24	up
107403832	probable truncated L-gulonolactone oxidase 7 mitochondrial	11.8991	1.18748e-23	1.1194e-22	up
107416222	uncharacterized LOC107416222	11.6187	9.43536e-23	8.57961e-22	up
107423857	probable L-gulonolactone oxidase 6	11.4563	6.45322e-22	5.68628e-21	up
107403833	probable L-gulonolactone oxidase 1	11.4541	7.5988e-22	6.68089e-21	up
107403835	probable truncated L-gulonolactone oxidase 7 mitochondrial	11.2961	2.02638e-21	1.75936e-20	up
107418966	protein STRICTOSIDINE SYNTHASE-LIKE 12-like	11.2282	4.09839e-21	3.51229e-20	up
107430309	hevamine-A-like	11.1643	7.63519e-21	6.45776e-20	up
107404988	acidic endochitinase-like	10.8406	9.49264e-20	7.6541e-19	up
107412444	uncharacterized LOC107412444	10.3808	4.35318e-18	3.27466e-17	up
107423343	-	10.3572	5.69138e-18	4.25484e-17	up
107404989	acidic endochitinase-like	10.241	4.53379e-34	6.06059e-33	up
107413900	serine/threonine-protein phosphatase 6 regulatory ankyrin repeat subunit B-like	9.9737	1.07801e-16	7.52523e-16	up
107416228	23 kDa jasmonate-induced protein-like transcript variant X2	9.93961	6.61944e-135	5.99803e-133	up
107417415	probable aminotransferase TAT1	9.73996	7.63384e-16	5.11953e-15	up
107431627	uncharacterized LOC107431627	9.67726	1.13577e-15	7.56217e-15	up
107411768	uncharacterized LOC107411768	9.46848	2.10509e-115	1.47134e-113	up
107410326	23 kDa jasmonate-induced protein-like	9.33367	0	0	up
107419507	uncharacterized protein At4g15970-like	9.32695	2.13266e-14	1.3281e-13	up
107412446	uncharacterized LOC107412446	9.13549	7.63014e-14	4.60623e-13	up
107405167	phospholipase A1-II 1-like	9.0418	1.30931e-297	5.51855e-295	up
107406846	cytochrome P450 93A3-like	9.03988	1.89723e-13	1.11982e-12	up
107411237	-	9.00857	6.42348e-14	3.89384e-13	up
107435671	protein P21-like	8.96635	9.97267e-14	5.97501e-13	up
novel.927	PF00249:Myb-like DNA-binding domain	8.96456	2.4224e-13	1.41985e-12	up
107415438	carbonic anhydrase 2 transcript variant X1	8.95102	0	0	up
107418908	protein STRICTOSIDINE SYNTHASE-LIKE 10-like	8.8728	1.55956e-17	1.13719e-16	up
107404774	trifunctional UDP-glucose 46-dehydratase/UDP-4-keto-6-deoxy-D-glucose 35-epimerase/UDP-4-keto-L-rhamnose-reductase RHM1-like transcript variant X1	8.79937	2.86543e-13	1.67248e-12	up
107414886	acyl-CoA--sterol O-acyltransferase 1-like	8.77503	9.16402e-13	5.19513e-12	up
107420089	GDSL esterase/lipase At1g29670	8.75009	3.23865e-40	5.20466e-39	up
107416210	23 kDa jasmonate-induced protein-like	8.71681	4.22161e-278	1.48654e-275	up
107405843	phospholipase A1-IIgamma-like	8.71608	0	0	up
107423570	O-glucosyltransferase rumi homolog	8.6685	9.41526e-17	6.60398e-16	up
107425331	uncharacterized LOC107425331	8.66124	3.22376e-12	1.76881e-11	up
107426653	EPIDERMAL PATTERNING FACTOR-like protein 9 transcript variant X1	8.65142	7.91307e-13	4.50247e-12	up
107431828	glycine-rich cell wall structural protein-like	8.64477	4.06259e-12	2.21507e-11	up
107403539	cytochrome P450 714A1-like	8.50083	9.72297e-12	5.19043e-11	up
novel.32	-	8.42848	1.77941e-11	9.34306e-11	up
107414282	cytochrome P450 CYP72A219-like	8.41105	8.73061e-51	1.80169e-49	up
107417278	protein trichome birefringence-like 38	8.40521	8.37751e-23	7.63583e-22	up
107425679	uncharacterized LOC107425679	8.37528	0	0	up
107407666	uncharacterized LOC107407666	8.27918	1.32862e-11	7.03589e-11	up
107421389	spermidine hydroxycinnamoyl transferase-like	8.25767	3.94626e-11	2.0299e-10	up
107416708	7-deoxyloganetin glucosyltransferase-like	8.24519	1.04562e-48	2.04406e-47	up
107405025	endoglucanase 17-like	8.24135	5.69297e-07	2.13289e-06	up
107427588	dirigent protein 4-like	8.2168	1.16378e-10	5.82264e-10	up
107428648	cytosolic sulfotransferase 15-like	8.17247	7.60001e-11	3.84255e-10	up
107432906	uncharacterized acetyltransferase At3g50280-like	8.1397	1.40385e-27	1.5237e-26	up
107430781	lactosylceramide 4-alpha-galactosyltransferase-like	8.13519	2.94313e-21	2.54182e-20	up
107432419	cytochrome P450 93A3-like	8.12526	2.85266e-10	1.38854e-09	up
107435042	stem 28 kDa glycoprotein-like	8.10741	8.4867e-85	3.42646e-83	up
107403295	germin-like protein subfamily 3 member 1	8.09001	6.03332e-98	3.09088e-96	up
novel.85	PF00232:Glycosyl hydrolase family 1	8.08232	4.68055e-11	2.39785e-10	up
107432681	-	8.02712	7.50245e-11	3.79529e-10	up
107426668	putative quinone-oxidoreductase homolog chloroplastic	7.9516	2.53701e-19	2.00952e-18	up
107404711	cytosolic sulfotransferase 12-like	7.91765	1.07919e-10	5.4131e-10	up
107421356	probable rhamnogalacturonate lyase B	7.8779	2.58325e-10	1.26204e-09	up
novel.215	-	7.86596	2.56301e-35	3.57382e-34	up
107411928	trans-resveratrol di-O-methyltransferase-like	7.84538	1.06103e-13	6.34062e-13	up
107420363	putative glycine-rich cell wall structural protein 1	7.83222	1.74521e-10	8.64002e-10	up
107415478	uncharacterized LOC107415478	7.82457	8.81076e-10	4.14577e-09	up
107405020	axial regulator YABBY 5-like	7.81658	3.26146e-53	7.09916e-52	up
107428114	uncharacterized LOC107428114	7.81017	1.19052e-19	9.56608e-19	up
107423006	protein SIEVE ELEMENT OCCLUSION B-like transcript variant X2	7.75689	3.1578e-10	1.53198e-09	up
107411242	-	7.74605	1.82917e-09	8.39252e-09	up
107429097	uncharacterized protein At1g04910-like	7.6806	2.79366e-09	1.26488e-08	up
107432680	uncharacterized LOC107432680	7.65626	0	0	up
107410319	23 kDa jasmonate-induced protein-like	7.64249	2.90645e-09	1.31437e-08	up
107423258	-	7.61697	3.51755e-09	1.58003e-08	up
107414534	acidic endochitinase-like	7.58157	0	0	up
107416227	uncharacterized LOC107416227 transcript variant X2	7.54227	0	0	up
107424941	scarecrow-like protein 32	7.5381	9.15934e-60	2.31842e-58	up
107409551	condensin complex subunit 1-like	7.52816	0.000647366	0.00172	up
107429269	terpene synthase 10-like	7.52528	6.89675e-09	3.0371e-08	up
107420211	cytochrome P450 82A3-like	7.52037	7.8775e-09	3.45368e-08	up
107412601	uncharacterized LOC107412601	7.49004	0	0	up
107425675	photosynthetic NDH subunit of subcomplex B 2 chloroplastic-like	7.48331	2.99584e-12	1.64831e-11	up
107409931	uncharacterized LOC107409931	7.47556	6.95357e-18	5.17204e-17	up
107430492	uncharacterized LOC107430492	7.47395	8.52308e-09	3.72498e-08	up
107416209	uncharacterized LOC107416209	7.47203	1.76963e-09	8.12873e-09	up
107425680	uncharacterized LOC107425680	7.45237	2.31145e-67	6.90655e-66	up
107403986	metallothiol transferase FosB 1-like	7.43084	4.57735e-95	2.20681e-93	up
107414307	tyrosine decarboxylase 1-like	7.39019	1.46095e-111	9.45131e-110	up
107405958	-	7.35267	1.70759e-22	1.53677e-21	up
107435048	-	7.34146	4.03563e-09	1.80313e-08	up
novel.133	-	7.3139	4.41989e-08	1.82395e-07	up
107420527	spermidine hydroxycinnamoyl transferase-like	7.27332	5.97068e-09	2.64016e-08	up
107427575	chalcone synthase 1-like	7.24369	5.88513e-08	2.40471e-07	up
novel.1419	-	7.24328	4.00302e-07	1.52105e-06	up
107426688	auxin-induced protein 15A-like	7.20732	1.52224e-16	1.05732e-15	up
107404987	acidic endochitinase-like	7.19124	1.96365e-147	2.10095e-145	up
107412635	linoleate 13S-lipoxygenase 2-1 chloroplastic-like	7.17843	4.36304e-20	3.57394e-19	up
107416216	uncharacterized LOC107416216	7.17827	0	0	up
107404886	vicianin hydrolase-like	7.14981	0	0	up
107408303	uncharacterized LOC107408303	7.14493	0	0	up
107426667	putative quinone-oxidoreductase homolog chloroplastic transcript variant X2	7.14105	1.52601e-302	6.63289e-300	up
107432763	uncharacterized LOC107432763	7.1309	0	0	up
107414530	hevamine-A-like	7.11028	1.24942e-07	4.95387e-07	up
107405459	23 kDa jasmonate-induced protein-like	7.07018	2.17713e-07	8.4719e-07	up
107421469	GDSL esterase/lipase At1g33811-like	7.06305	4.74081e-11	2.42739e-10	up
107413412	thylakoid lumenal 15 kDa protein 1 chloroplastic-like	7.0518	1.45091e-10	7.21641e-10	up
107413427	uncharacterized LOC107413427	7.02417	1.70043e-07	6.67455e-07	up
107413923	-	7.02148	1.65396e-15	1.09313e-14	up
107414581	transcription factor SPEECHLESS	7.00769	1.59174e-36	2.31343e-35	up
107421982	(-)-germacrene D synthase-like	6.95225	5.2272e-08	2.14438e-07	up
novel.1070	-	6.94935	5.41908e-115	3.7593e-113	up
107427814	glutelin type-B 2-like	6.93535	1.38093e-50	2.83085e-49	up
107420645	bark storage protein A-like	6.93099	0	0	up
novel.1333	-	6.91682	3.25319e-268	1.05229e-265	up
107428835	polyvinylalcohol dehydrogenase-like	6.89998	6.58342e-15	4.20716e-14	up
novel.209	-	6.82684	6.78771e-84	2.68975e-82	up
107406672	glucan endo-13-beta-glucosidase 4-like	6.82107	6.01739e-07	2.24797e-06	up
107407474	protein SIEVE ELEMENT OCCLUSION B-like	6.79726	9.17872e-07	3.3819e-06	up
107426527	auxin-induced protein 15A-like	6.79242	6.41047e-10	3.05353e-09	up
107424389	MLO-like protein 4	6.77902	4.56189e-05	0.000141743	up
107422547	uncharacterized PE-PGRS family protein PE_PGRS46	6.74689	4.15078e-18	3.13002e-17	up
107423856	probable L-gulonolactone oxidase 6	6.71825	3.57333e-18	2.70631e-17	up
107429262	protein PLANT CADMIUM RESISTANCE 2-like	6.70687	7.76333e-10	3.66593e-09	up
107427643	putative serine carboxypeptidase-like 52	6.68476	2.41599e-82	9.41289e-81	up
107418224	cytochrome P450 71A1-like	6.67885	6.72843e-99	3.51826e-97	up
107426945	probable carbohydrate esterase At4g34215 transcript variant X2	6.58938	9.44418e-202	1.85013e-199	up
novel.11	PF00445:Ribonuclease T2 family	6.58374	1.22098e-16	8.50621e-16	up
107414747	ferric reduction oxidase 4-like transcript variant X1	6.56748	2.47856e-09	1.12624e-08	up
107430783	lactosylceramide 4-alpha-galactosyltransferase-like	6.52282	8.49965e-17	5.97834e-16	up
107410898	UDP-glucose iridoid glucosyltransferase-like	6.49889	4.44041e-135	4.07668e-133	up
107427637	serine carboxypeptidase-like 17	6.49085	0	0	up
107409323	coleoptile phototropism protein 1-like	6.48947	5.18335e-65	1.48192e-63	up
107411664	-	6.46761	4.53829e-06	1.56905e-05	up
107426007	uncharacterized isomerase BH0283-like	6.46375	7.37855e-06	2.49491e-05	up
107408098	protein downstream neighbor of son homolog transcript variant X1	6.45041	0.000829467	0.00216212	up
novel.211	-	6.41067	7.44412e-06	2.51617e-05	up
107432662	uncharacterized LOC107432662	6.41041	8.50603e-13	4.83097e-12	up
novel.1425	-	6.40324	9.22913e-07	3.39868e-06	up
107412132	B3 domain-containing transcription factor VRN1-like	6.39959	9.42511e-06	3.15281e-05	up
107422548	glycine-rich RNA-binding protein 1-like	6.39042	7.31438e-06	2.47442e-05	up
107421006	flavonol synthase/flavanone 3-hydroxylase-like	6.36711	1.99428e-22	1.79073e-21	up
107431578	alpha carbonic anhydrase 4-like	6.36451	1.24878e-05	4.12719e-05	up
107414523	acidic endochitinase-like	6.3344	2.03374e-156	2.44911e-154	up
107428094	uncharacterized acetyltransferase At3g50280-like	6.31415	2.30152e-67	6.88426e-66	up
107417212	anthocyanidin 3-O-glucosyltransferase 2-like	6.31279	2.12621e-15	1.39596e-14	up
107406099	rRNA-processing protein EFG1-like transcript variant X1	6.31133	2.57134e-05	8.21236e-05	up
107431383	probable LRR receptor-like serine/threonine-protein kinase At1g06840	6.30459	1.2924e-08	5.56361e-08	up
107407356	glutaredoxin-C9-like	6.30199	3.06929e-12	1.68805e-11	up
107424436	aquaporin PIP2-7-like	6.29445	4.00984e-46	7.42154e-45	up
107411070	trans-resveratrol di-O-methyltransferase-like	6.28463	1.32721e-05	4.36935e-05	up
107409778	uncharacterized protein DDB_G0271670-like	6.26612	8.47941e-47	1.59379e-45	up
107425204	protein DETOXIFICATION 27-like	6.24791	2.72168e-08	1.14334e-07	up
107433072	leucine-rich repeat extensin-like protein 2	6.24348	1.80011e-40	2.91137e-39	up
novel.1005	-	6.22187	1.98311e-05	6.41692e-05	up
107429325	phosphomannomutase/phosphoglucomutase transcript variant X2	6.19803	1.645e-31	2.02481e-30	up
107422009	crocetin glucosyltransferase chloroplastic-like	6.19701	4.29082e-08	1.77226e-07	up
107417893	GDSL esterase/lipase LTL1-like	6.19285	3.33002e-276	1.12969e-273	up
107414946	protein IQ-DOMAIN 1-like	6.1903	1.13049e-08	4.89464e-08	up
107423925	auxin-binding protein ABP19a-like	6.1732	0	0	up
107424872	cytochrome P450 81E8-like	6.17105	3.43104e-08	1.42946e-07	up
107425112	MADS-box transcription factor 23	6.16543	3.56712e-05	0.000112099	up
107425322	polyvinylalcohol dehydrogenase-like	6.15018	2.81925e-11	1.46072e-10	up
107427054	subtilisin-like protease SBT1.5	6.14973	3.08772e-05	9.7696e-05	up
novel.329	-	6.13554	6.81773e-06	2.31344e-05	up
107414142	glycine-rich cell wall structural protein 1-like	6.13469	2.32104e-57	5.61449e-56	up
107431577	glucan endo-13-beta-glucosidase	6.12436	5.10705e-18	3.82829e-17	up
107426319	21 kDa protein-like	6.12205	4.42872e-06	1.5327e-05	up
107426975	-	6.11992	2.72849e-223	6.17082e-221	up
107422613	late embryogenesis abundant protein D-7	6.11553	2.75807e-11	1.43008e-10	up
107429438	zinc finger protein JAGGED	6.10086	1.11245e-05	3.69638e-05	up
107428101	beta-amyrin synthase-like	6.08863	0	0	up
107417029	peroxidase 56-like	6.07358	0.000185789	0.000533583	up
107404308	protein RADIALIS-like 3	6.06696	5.25022e-11	2.67835e-10	up
107423361	-	6.06164	6.4985e-05	0.000198153	up
107432530	epidermis-specific secreted glycoprotein EP1-like	6.06005	2.34992e-20	1.94844e-19	up
107414325	uncharacterized LOC107414325	6.05285	5.45403e-14	3.31774e-13	up
107403644	beta-glucosidase 12-like	6.05214	1.04129e-13	6.22803e-13	up
novel.1390	PF08387:FBD	6.04738	6.72176e-06	2.28254e-05	up
107415823	uncharacterized LOC107415823	6.04676	4.89985e-05	0.000151642	up
107420921	uncharacterized LOC107420921	6.04071	6.42912e-05	0.000196145	up
107405924	(R)-mandelonitrile lyase 1-like	6.03532	5.51139e-58	1.35318e-56	up
107411667	cytochrome P450 714B1-like	6.02224	4.97848e-13	2.86494e-12	up
107435981	probable beta-14-xylosyltransferase IRX10L	6.01839	5.08084e-11	2.59462e-10	up
107407569	UDP-glucose 6-dehydrogenase 1-like	6.01079	2.8863e-77	1.03069e-75	up
107426689	auxin-induced protein 15A-like	5.99526	2.4777e-26	2.58823e-25	up
107411575	uncharacterized LOC107411575 transcript variant X2	5.98468	4.24403e-42	7.12494e-41	up
novel.703	-	5.97578	1.81934e-05	5.91312e-05	up
107432051	UDP-glycosyltransferase 73C6-like	5.97276	1.17289e-39	1.86123e-38	up
107430556	transcription factor bHLH71-like	5.95033	9.00486e-66	2.61479e-64	up
107406902	MLO-like protein 4	5.94992	2.79557e-08	1.17314e-07	up
107434167	23 kDa jasmonate-induced protein-like transcript variant X1	5.94832	1.76359e-10	8.72788e-10	up
107413452	uncharacterized LOC107413452 transcript variant X2	5.94474	0.000107124	0.000317695	up
107416710	uncharacterized LOC107416710	5.93751	0	0	up
107429609	phospholipase A1-IIgamma-like	5.93017	6.52932e-38	9.90904e-37	up
107406714	uncharacterized LOC107406714	5.92727	8.62048e-05	0.000258521	up
107427415	auxin-responsive protein SAUR21-like	5.90777	0.00015972	0.000463256	up
107419221	transcription factor MYB32-like	5.88059	0.000264134	0.000742941	up
107432048	embryonic protein DC-8	5.87515	2.20245e-09	1.00587e-08	up
107426281	endoglucanase 17	5.87484	8.63017e-285	3.24424e-282	up
107420297	cytochrome P450 CYP82D47-like	5.8739	2.21653e-13	1.30248e-12	up
107417456	agamous-like MADS-box protein AGL15	5.80958	0.000336326	0.000931585	up
107403536	cytochrome P450 714C2-like	5.7784	8.75552e-42	1.4515e-40	up
107404995	non-symbiotic hemoglobin 2-like	5.7726	0.000266464	0.000748704	up
107412772	subtilisin-like protease SBT5.6	5.75188	1.21238e-26	1.28284e-25	up
107435670	thaumatin-like protein	5.75131	3.17163e-23	2.94193e-22	up
107423782	transcription factor bHLH67-like	5.7442	3.16833e-164	4.15739e-162	up
107417243	ribulose bisphosphate carboxylase small chain chloroplastic	5.74205	0	0	up
107408180	lysosomal Pro-X carboxypeptidase-like	5.74091	0.000140387	0.000409659	up
107414540	acidic endochitinase-like	5.72512	2.19436e-233	5.402e-231	up
107421409	putative UPF0481 protein At3g02645	5.72243	0.000394812	0.00108312	up
novel.868	PF00223:Photosystem I psaA/psaB protein|PF00421:Photosystem II protein|PF00515:Tetratricopeptide repeat|PF00124:Photosynthetic reaction centre protein	5.7083	0.000469379	0.00127313	up
novel.1225	-	5.69791	1.59478e-22	1.43758e-21	up
107423859	probable L-gulonolactone oxidase 6	5.69389	0.000353927	0.000978098	up
107424363	endoglucanase 2-like	5.64974	0.000339356	0.000939511	up
107427931	uncharacterized LOC107427931	5.63644	3.37077e-22	3.00058e-21	up
107434921	axial regulator YABBY 5-like	5.63353	7.83495e-05	0.000236109	up
107423988	GATA transcription factor 21	5.62843	3.18462e-78	1.15351e-76	up
novel.792	-	5.60901	6.09788e-05	0.000186555	up
107405871	salicylate carboxymethyltransferase-like	5.60276	4.09687e-29	4.6746e-28	up
107433660	cyclin-D5-1-like	5.58229	0.000949119	0.00245469	up
107419249	transcription factor MYB32-like	5.57462	0.000525299	0.00141377	up
107418525	seed trypsin/chymotrypsin inhibitor IVA-like	5.57251	1.55918e-06	5.62195e-06	up
107431177	-	5.55354	0.000620768	0.00165423	up
107435495	uncharacterized LOC107435495	5.53445	0.000553271	0.0014836	up
107409849	protein DETOXIFICATION 8-like	5.51814	2.33378e-06	8.28287e-06	up
107422910	calcium-binding protein PBP1-like	5.50996	2.27799e-06	8.09313e-06	up
107407598	ethylene-responsive transcription factor WIN1	5.509	2.58731e-11	1.34329e-10	up
107431157	-	5.48812	0.00122648	0.00311298	up
107418547	WUSCHEL-related homeobox 1	5.4843	2.41114e-13	1.41355e-12	up
107430865	-	5.47643	0.000688011	0.00181827	up
novel.1852	PF13456:Reverse transcriptase-like	5.47239	0.000768659	0.00201361	up
107429091	uncharacterized protein At1g04910-like	5.46818	3.79901e-29	4.34543e-28	up
107432760	photosynthetic NDH subunit of subcomplex B 2 chloroplastic-like	5.45759	0.000745246	0.0019567	up
107411905	nuclear transcription factor Y subunit B-4-like	5.45261	0.00079673	0.00208323	up
107403368	uncharacterized LOC107403368	5.42024	0.000890296	0.00231029	up
107411735	uncharacterized LOC107411735	5.41084	4.64437e-13	2.67933e-12	up
107408558	lysosomal Pro-X carboxypeptidase-like	5.40885	0.00137064	0.00344991	up
107435742	cysteine-rich receptor-like protein kinase 10	5.40064	0.000947032	0.00244952	up
107435628	23 kDa jasmonate-induced protein-like	5.38732	5.0165e-06	1.72624e-05	up
novel.1464	-	5.38103	0.00105676	0.0027114	up
107420907	gibberellin 20 oxidase 2-like	5.37579	0.00106706	0.00273531	up
107418679	probable S-adenosylmethionine-dependent methyltransferase At5g37990	5.37469	5.87826e-55	1.33161e-53	up
107428875	heparanase-like protein 1	5.36086	0.00111572	0.00285106	up
107433450	uncharacterized LOC107433450	5.35999	0.00133377	0.00336717	up
107427017	chitotriosidase-1-like	5.35083	1.30568e-96	6.54441e-95	up
107417353	ribulose bisphosphate carboxylase small chain chloroplastic-like	5.35072	0	0	up
107430785	-	5.34215	0.00152208	0.00379911	up
107416533	protein EPIDERMAL PATTERNING FACTOR 1	5.34133	0.00122301	0.00310474	up
107432035	putative homeobox-leucine zipper protein ATHB-51 transcript variant X1	5.33606	1.87343e-55	4.29637e-54	up
107415627	protein NRT1/ PTR FAMILY 2.8-like	5.3301	0.00146357	0.0036646	up
107405741	cytochrome P450 81D11-like	5.3271	0.00341885	0.00803867	up
107405963	pentatricopeptide repeat-containing protein At4g31850 chloroplastic-like	5.31132	6.2595e-06	2.13208e-05	up
107421381	uncharacterized oxidoreductase At4g09670-like	5.30363	5.9006e-96	2.88984e-94	up
107420170	EG45-like domain containing protein	5.30294	3.20077e-23	2.96797e-22	up
107420530	putative cyclin-A3-1	5.29872	4.0854e-06	1.41811e-05	up
107414956	uncharacterized LOC107414956	5.29527	0.00150066	0.00375004	up
107406712	protein DETOXIFICATION 8-like	5.28969	0.0019367	0.00475007	up
107408157	uncharacterized LOC107408157	5.28275	0.0032488	0.00766216	up
novel.1025	-	5.27782	0.000239286	0.000677295	up
107413641	serine/threonine-protein kinase-like protein CCR2	5.27593	8.0219e-06	2.70194e-05	up
107427633	putative serine carboxypeptidase-like 52	5.27375	1.75278e-79	6.54482e-78	up
107427320	cytokinin riboside 5'-monophosphate phosphoribohydrolase LOG5	5.25482	6.05942e-43	1.0405e-41	up
107405713	cytosolic sulfotransferase 5-like	5.25154	0.00185769	0.00457159	up
107430255	flavonoid 3'-monooxygenase-like	5.25143	3.11539e-25	3.1219e-24	up
107420646	uncharacterized LOC107420646	5.24493	1.984e-223	4.52384e-221	up
107418573	phenylalanine ammonia-lyase-like	5.241	0.00184298	0.004539	up
107403587	uncharacterized LOC107403587	5.2401	0.00734927	0.0162204	up
107411529	UDP-glycosyltransferase 87A1-like	5.23621	0.00239757	0.00579658	up
107415797	probable glycosyltransferase At5g03795	5.20968	3.64704e-18	2.76063e-17	up
107432028	cytochrome P450 76A1-like	5.20626	0.000380093	0.00104522	up
novel.125	-	5.20396	0.0155751	0.0321415	up
novel.227	-	5.18872	9.98522e-08	3.9915e-07	up
107409472	secoisolariciresinol dehydrogenase-like	5.17562	0.00246484	0.00594993	up
107433374	uncharacterized LOC107433374	5.17315	2.56224e-11	1.33078e-10	up
107410036	salicylate carboxymethyltransferase-like	5.16195	0.00925128	0.0200555	up
107411995	vacuolar iron transporter homolog 4-like	5.14619	0.00267921	0.00642491	up
107411483	histidine kinase CKI1-like	5.14045	0.00279378	0.00666988	up
107407382	1-acylglycerol-3-phosphate O-acyltransferase ABHD5-like	5.1312	0.0237676	0.0471556	up
107411534	-	5.12717	0.00375484	0.00875543	up
107429089	uncharacterized protein At1g04910-like	5.11758	0.00491702	0.0112282	up
107433783	uncharacterized LOC107433783	5.11532	0.0121553	0.0256864	up
107434398	zinc finger protein 8 transcript variant X2	5.11383	6.2729e-46	1.15639e-44	up
107409780	vinorine synthase-like	5.11087	3.23723e-69	1.0107e-67	up
107424186	putative lipid-binding protein At4g00165	5.09747	0.00407127	0.00943395	up
107412671	flavonoid 3-O-glucosyltransferase-like	5.08902	4.82871e-11	2.47194e-10	up
107432255	transcription repressor OFP6	5.0819	2.04816e-36	2.95671e-35	up
107418989	probable N-acetyltransferase HLS1	5.07718	3.64682e-65	1.04585e-63	up
107425306	EPIDERMAL PATTERNING FACTOR-like protein 1	5.06889	1.61027e-28	1.80333e-27	up
novel.28	-	5.06536	0.00608744	0.0136521	up
107413364	BAHD acyltransferase At5g47980-like	5.064	1.90907e-25	1.92834e-24	up
107404057	probable aspartyl aminopeptidase transcript variant X1	5.05656	4.17785e-08	1.72714e-07	up
107415994	flavonol synthase/flavanone 3-hydroxylase	5.05273	9.39802e-145	9.68274e-143	up
107415913	UDP-glycosyltransferase 83A1-like	5.0519	0.000764437	0.00200293	up
107431805	rho guanine nucleotide exchange factor 8-like	5.04952	0.00397496	0.00923078	up
107405879	protein POLYCHOME-like	5.04801	0.000364117	0.00100456	up
107420898	BRI1 kinase inhibitor 1-like	5.04445	4.37388e-09	1.95113e-08	up
107435373	glucan endo-13-beta-glucosidase 8-like	5.044	0.00375173	0.00875037	up
107422940	1-aminocyclopropane-1-carboxylate oxidase homolog 1-like	5.04011	1.98148e-244	5.56775e-242	up
107433440	-	5.03061	6.58954e-35	9.0567e-34	up
107405155	vacuolar amino acid transporter 1-like	5.00119	0.00633622	0.0141621	up
107426189	polygalacturonase At1g48100-like	5.00116	0.00511233	0.0116284	up
107407571	protein TOO MANY MOUTHS	4.98381	1.05064e-40	1.70817e-39	up
novel.1676	-	4.98333	4.08205e-14	2.49955e-13	up
107420902	EPIDERMAL PATTERNING FACTOR-like protein 2 transcript variant X1	4.97639	1.2554e-08	5.4085e-08	up
107411934	mediator of RNA polymerase II transcription subunit 37a-like	4.97192	0.000934079	0.00241781	up
107413888	putative Myb family transcription factor At1g14600	4.96762	0.00488661	0.0111624	up
107434532	transcription factor MYB113-like	4.95719	2.57411e-51	5.36378e-50	up
107403266	AP2-like ethylene-responsive transcription factor AIL1	4.95648	7.35537e-50	1.47841e-48	up
107433559	glyoxylate/hydroxypyruvate reductase HPR3-like	4.95606	0.000919347	0.00238189	up
107416207	23 kDa jasmonate-induced protein-like	4.94589	0.000831889	0.00216762	up
107417063	zinc finger protein CONSTANS-LIKE 12-like	4.92826	0.00618086	0.0138414	up
107430010	cytochrome P450 87A3	4.92763	0.00591467	0.0132931	up
107431468	histone H3.3-like	4.91993	0.00673894	0.0149743	up
107432793	inositol oxygenase 4-like	4.91798	0	0	up
107420446	uncharacterized LOC107420446	4.91728	0.0108773	0.0232169	up
107427094	F-box protein At1g10780-like	4.91418	1.21465e-23	1.14461e-22	up
107421372	uncharacterized oxidoreductase At4g09670-like	4.904	2.56005e-175	3.74818e-173	up
107413256	monocopper oxidase-like protein SKS1	4.89504	4.55732e-08	1.87704e-07	up
107418213	probable galactinol--sucrose galactosyltransferase 2	4.89099	0.00272391	0.00652098	up
107418274	protein DETOXIFICATION 16-like	4.88135	9.71761e-12	5.18857e-11	up
107423425	protein STAY-GREEN LIKE chloroplastic-like	4.87657	0.00230755	0.00559939	up
107410354	zinc finger CCHC domain-containing protein 7-like	4.87598	1.76462e-23	1.64836e-22	up
107434609	MLP-like protein 423 transcript variant X1	4.87374	0	0	up
107408184	peptidyl-prolyl cis-trans isomerase CYP40-like	4.87252	0.00976258	0.0210426	up
107419617	UDP-glycosyltransferase 79B9-like	4.86621	6.34263e-249	1.85726e-246	up
107413103	calcium-transporting ATPase 12 plasma membrane-type-like	4.8593	0.00809217	0.0177222	up
107434064	O-acyltransferase WSD1-like	4.85723	5.17556e-20	4.22211e-19	up
107434623	guard cell S-type anion channel SLAC1	4.8551	8.38733e-05	0.000251801	up
107424498	uncharacterized acetyltransferase At3g50280-like	4.85162	0.00797193	0.0174837	up
107431931	probable pectinesterase 15	4.84643	1.5328e-12	8.57419e-12	up
107413356	BAHD acyltransferase At5g47980-like	4.83244	3.36049e-43	5.79195e-42	up
107426622	cytochrome P450 82C4-like	4.82394	3.13968e-38	4.82007e-37	up
107411337	uncharacterized LOC107411337	4.82291	0.00168469	0.00417502	up
novel.753	-	4.81868	3.22151e-47	6.10048e-46	up
107428447	ethylene-responsive transcription factor ESR1-like	4.79786	3.74514e-21	3.2165e-20	up
107420743	alcohol dehydrogenase-like 2 transcript variant X2	4.79736	2.28275e-25	2.29912e-24	up
107410149	uncharacterized LOC107410149	4.79279	2.09231e-06	7.45057e-06	up
107428021	cation/H(+) antiporter 15-like	4.79116	0.0142381	0.0296388	up
107408516	-	4.78607	7.61525e-15	4.85429e-14	up
107435853	beta-D-glucosyl crocetin beta-16-glucosyltransferase-like	4.78465	1.61693e-12	9.03029e-12	up
107431186	mitogen-activated protein kinase kinase 10	4.77693	0.000174657	0.000503379	up
107431873	auxin-induced protein 6B-like	4.76836	0.00170636	0.00422572	up
107410957	senescence-specific cysteine protease SAG39-like	4.76323	0.0103727	0.0222543	up
107435505	uncharacterized LOC107435505	4.76271	1.0336e-11	5.50924e-11	up
107411332	NAC transcription factor 29-like transcript variant X1	4.75748	0.0114805	0.02439	up
107421083	-	4.75586	0.0104347	0.0223681	up
107428574	polygalacturonase At1g48100	4.75402	4.99105e-06	1.71769e-05	up
107427826	probable flavin-containing monooxygenase 1	4.7455	1.96791e-07	7.68973e-07	up
107429875	protein QUIRKY	4.74409	9.04218e-154	1.04372e-151	up
novel.212	PF03108:MuDR family transposase	4.72464	0.0135038	0.0282479	up
107418988	aspartic proteinase-like protein 1	4.71526	0.00710667	0.0157211	up
novel.1892	-	4.70958	0.000187313	0.000537628	up
107421130	uncharacterized LOC107421130	4.69767	0	0	up
107429590	-	4.69535	0.0144027	0.0299354	up
107408895	ergosterol biosynthetic protein 28-like	4.68618	0.000896088	0.00232466	up
novel.791	-	4.68533	0.000164108	0.000474794	up
novel.851	PF00280:Potato inhibitor I family	4.68337	2.40712e-07	9.33518e-07	up
107415312	alkane hydroxylase MAH1-like	4.67872	0.00430761	0.00993772	up
novel.1794	-	4.67729	0.00016607	0.000479972	up
107430674	7-deoxyloganetic acid glucosyltransferase-like	4.676	5.42667e-06	1.8607e-05	up
novel.1018	PF00280:Potato inhibitor I family	4.66992	0.0135997	0.0284321	up
107418523	Bowman-Birk type proteinase inhibitor-like	4.66911	2.28585e-207	4.7102e-205	up
107423154	uncharacterized LOC107423154	4.66872	1.20847e-31	1.49476e-30	up
107414239	-	4.66398	0.0164688	0.0337854	up
107412126	ammonium transporter 3 member 3-like	4.66103	0.0153939	0.0318132	up
107425103	-	4.65496	0.0148034	0.0306994	up
novel.898	-	4.64703	0.0025052	0.00604157	up
107418441	pentatricopeptide repeat-containing protein At1g62914 mitochondrial-like	4.645	0.0163645	0.0335886	up
novel.749	-	4.6447	0.0146447	0.0303987	up
107416553	uncharacterized LOC107416553	4.6439	6.4531e-76	2.25518e-74	up
107420383	histidine-containing phosphotransfer protein 4-like	4.64143	1.60643e-07	6.31358e-07	up
107403911	-	4.6351	1.02404e-41	1.69363e-40	up
107403359	growth-regulating factor 5-like	4.63225	9.9721e-75	3.43747e-73	up
107433409	probable methyltransferase PMT15	4.62116	1.09207e-52	2.34771e-51	up
107415477	denticleless protein homolog	4.62005	0.0150969	0.0312544	up
107427942	probable glycosyltransferase At5g20260	4.61958	0.00032401	0.00089962	up
107426819	dehydrodolichyl diphosphate syntase complex subunit NUS1-like	4.61276	1.37748e-15	9.13654e-15	up
novel.1032	-	4.60724	4.30022e-14	2.63024e-13	up
107423241	-	4.60668	0.000518949	0.00139841	up
107420343	serpin-ZX-like	4.60659	4.05728e-22	3.59903e-21	up
107420895	BRI1 kinase inhibitor 1-like	4.60357	6.26644e-13	3.59052e-12	up
107413576	3-ketoacyl-CoA synthase 19-like	4.59791	1.76504e-53	3.86613e-52	up
107433477	14 kDa proline-rich protein DC2.15-like	4.59248	2.335e-11	1.21684e-10	up
107409081	uncharacterized LOC107409081	4.59165	0.00323697	0.00763945	up
107423257	-	4.58792	0.0184429	0.0374513	up
107409201	GPN-loop GTPase 2-like	4.5797	0.000279731	0.000783326	up
107435030	uncharacterized LOC107435030	4.57835	2.77598e-11	1.4391e-10	up
107427419	auxin-responsive protein SAUR23-like	4.57731	2.26863e-05	7.28653e-05	up
107405961	-	4.57723	2.14224e-05	6.90291e-05	up
107425637	UPF0481 protein At3g47200-like	4.56382	0.00391149	0.00909477	up
107404344	uncharacterized LOC107404344	4.56211	0.0208488	0.0418933	up
107430614	putative cyclin-D7-1	4.56066	0.0199981	0.0403443	up
107427554	putative amidase C869.01	4.55941	1.69605e-05	5.52469e-05	up
107407337	uncharacterized isomerase BH0283-like	4.55796	1.35463e-22	1.22507e-21	up
107432378	dehydration-responsive element-binding protein 2F-like	4.55517	1.10858e-05	3.68486e-05	up
107432663	uncharacterized LOC107432663	4.55426	0.0211522	0.0424343	up
107405473	cellulose synthase-like protein G3	4.55331	1.75313e-12	9.76741e-12	up
novel.1677	-	4.55274	1.08669e-13	6.48705e-13	up
107423800	probably inactive receptor-like protein kinase At2g46850	4.54796	0.000442041	0.00120332	up
107416036	cinnamoyl-CoA reductase 2-like	4.54792	0.0478045	0.0880155	up
107426082	probable pectinesterase 53	4.54403	7.83303e-20	6.33797e-19	up
107411469	indole-3-acetic acid-induced protein ARG7	4.54231	1.6309e-12	9.1028e-12	up
107403847	uncharacterized LOC107403847	4.5417	2.59402e-16	1.78394e-15	up
107405129	uncharacterized LOC107405129	4.53974	1.25302e-05	4.13925e-05	up
107423277	endo-13%3B14-beta-D-glucanase-like	4.52731	0.0009322	0.00241317	up
107407344	beta-amylase-like	4.52582	3.48609e-22	3.10026e-21	up
107418880	piriformospora indica-insensitive protein 2-like	4.52278	2.51408e-30	2.9773e-29	up
107427887	uncharacterized LOC107427887	4.5207	0.0283315	0.0552218	up
107412848	23 kDa jasmonate-induced protein-like	4.5207	0.0283315	0.0552218	up
107427202	cytochrome P450 87A3-like	4.51732	6.25424e-89	2.74417e-87	up
107416944	aromatic-L-amino-acid decarboxylase-like	4.51187	1.0319e-06	3.78001e-06	up
107409234	vinorine synthase-like	4.50327	4.86083e-57	1.17174e-55	up
107433841	pentatricopeptide repeat-containing protein At4g20770-like transcript variant X5	4.4988	0.021117	0.0423741	up
107424477	uncharacterized acetyltransferase At3g50280-like	4.49785	1.70146e-200	3.2869e-198	up
107404313	probable polyol transporter 6	4.49684	1.70117e-05	5.54005e-05	up
novel.255	-	4.49078	2.60362e-05	8.31069e-05	up
107409527	uncharacterized LOC107409527	4.49072	0.0220848	0.0440981	up
107404100	vicianin hydrolase-like	4.48188	1.88511e-93	8.8283e-92	up
107410071	uncharacterized LOC107410071	4.4776	0.000407089	0.00111406	up
107423985	1-aminocyclopropane-1-carboxylate synthase 7	4.4726	0.0254553	0.0501711	up
novel.874	-	4.47256	0.000625081	0.00166461	up
107408224	40S ribosomal protein S8-like	4.47101	0.024658	0.0487517	up
107426266	beta-glucosidase 11-like	4.4644	7.48508e-59	1.86243e-57	up
107418208	probable galactinol--sucrose galactosyltransferase 2	4.46184	2.41379e-05	7.72958e-05	up
107405921	acyl-[acyl-carrier-protein] desaturase chloroplastic-like	4.46092	3.98342e-197	7.33845e-195	up
107428549	trans-resveratrol di-O-methyltransferase-like	4.46047	0.030022	0.0581178	up
107429888	xyloglucan-specific galacturonosyltransferase	4.45385	0.0248786	0.0491144	up
107422540	transcription factor FAMA	4.44603	9.65715e-08	3.86425e-07	up
107431949	UDP-glycosyltransferase 86A1-like	4.44196	0.0315285	0.0606962	up
107412737	non-functional NADPH-dependent codeinone reductase 2-like	4.43517	0.00669404	0.0148912	up
107410746	BURP domain-containing protein 5-like	4.43218	0.0300697	0.058198	up
107420684	-	4.43158	1.38252e-128	1.14121e-126	up
novel.1382	-	4.42885	0.00545488	0.0123359	up
107427636	serine carboxypeptidase-like 4	4.42879	1.14716e-24	1.12723e-23	up
107435962	UPF0481 protein At3g47200-like transcript variant X3	4.42664	3.67602e-111	2.35621e-109	up
107433844	uncharacterized protein DDB_G0271670-like	4.42532	0.0257736	0.050723	up
107415276	F-box/LRR-repeat protein At5g02910-like	4.42235	1.32201e-11	7.00357e-11	up
107425727	putative disease resistance protein RGA1	4.41514	0.0255878	0.0503823	up
107430849	rhodanese-like domain-containing protein 10	4.40335	0.00587362	0.0132109	up
107424769	-	4.40335	0.00585278	0.0131704	up
107405030	bifunctional epoxide hydrolase 2-like	4.38741	0.0357337	0.0678618	up
107428544	uncharacterized LOC107428544	4.38501	0.00602538	0.0135216	up
107429605	inositol oxygenase 1-like	4.38237	4.0906e-139	3.92388e-137	up
107414952	uncharacterized LOC107414952	4.35783	3.09152e-07	1.18604e-06	up
107426692	auxin-induced protein 15A-like	4.35618	7.05453e-11	3.5739e-10	up
107411137	-	4.35534	0.0339529	0.0648304	up
107417993	probable inactive purple acid phosphatase 27	4.35341	1.67259e-06	6.01091e-06	up
107413759	glucan endo-13-beta-glucosidase 3	4.34947	0.00710572	0.0157203	up
107435864	beta-D-glucosyl crocetin beta-16-glucosyltransferase-like	4.34586	3.91576e-46	7.25224e-45	up
107423862	axial regulator YABBY 1-like	4.34406	3.09985e-60	7.97701e-59	up
107432620	glyoxylate/hydroxypyruvate reductase HPR3-like	4.31727	0.00142676	0.00357983	up
107434074	-	4.31698	8.1359e-17	5.72973e-16	up
107406921	uncharacterized LOC107406921	4.31541	0.0329373	0.0631287	up
107429336	-	4.31259	1.52175e-245	4.36414e-243	up
107406528	-	4.30833	2.34387e-15	1.53452e-14	up
107416821	transmembrane emp24 domain-containing protein p24beta2-like	4.30825	0.0026694	0.00640427	up
107430066	WSC domain-containing protein ARB_07867-like	4.30576	1.6629e-31	2.04593e-30	up
107404723	uncharacterized LOC107404723	4.30575	1.07474e-138	1.02038e-136	up
107427276	ankyrin repeat-containing protein At3g12360-like	4.29937	5.44807e-05	0.000167797	up
107418454	scarecrow-like protein 32	4.29933	6.30842e-44	1.10578e-42	up
novel.1391	-	4.29007	0.00120395	0.00306027	up
107407134	photosynthetic NDH subunit of subcomplex B 2 chloroplastic-like	4.28938	6.30566e-05	0.000192569	up
107426494	LRR receptor-like serine/threonine-protein kinase RCH1	4.28642	3.97399e-09	1.77702e-08	up
107416638	(RS)-reticuline 7-O-methyltransferase-like	4.28595	0.043882	0.0816037	up
107412779	protein NRT1/ PTR FAMILY 4.6-like	4.28425	2.97589e-26	3.09239e-25	up
107413746	uncharacterized LOC107413746	4.28416	0.035618	0.0676837	up
107413585	chalcone--flavonone isomerase	4.2827	0.0497308	0.0911278	up
107408697	rho GDP-dissociation inhibitor 1-like	4.28041	0.0216454	0.0433188	up
107421519	-	4.27439	0.000971121	0.00250746	up
novel.892	PF02874:ATP synthase alpha/beta family, beta-barrel domain|PF00306:ATP synthase alpha/beta chain, C terminal domain|PF00006:ATP synthase alpha/beta family, nucleotide-binding domain|PF00430:ATP synthase B/B' CF(0)	4.27268	0.0144611	0.0300501	up
107430656	dynein light chain 2 cytoplasmic-like	4.26961	0.0087517	0.0190422	up
107411826	uncharacterized LOC107411826	4.26636	2.34967e-87	9.99436e-86	up
novel.800	-	4.26412	0.000156807	0.00045533	up
107404598	uncharacterized LOC107404598	4.26354	0.0473283	0.0872369	up
107421956	GEM-like protein 4 transcript variant X1	4.2621	0	0	up
107416771	7-deoxyloganetin glucosyltransferase-like	4.26171	1.54019e-108	9.39586e-107	up
107422290	major allergen Mal d 1-like	4.25908	0.00960165	0.0207342	up
107412747	uridine 5'-monophosphate synthase-like	4.2534	0.043589	0.0811131	up
107403349	AP2-like ethylene-responsive transcription factor AIL1	4.24278	1.4196e-08	6.08856e-08	up
107428031	glutaredoxin-C1-like	4.23612	7.47381e-19	5.8042e-18	up
107406771	beta-amyrin 28-oxidase-like	4.23265	2.93458e-157	3.54932e-155	up
107425106	probable mannitol dehydrogenase	4.22648	0	0	up
107430310	acidic endochitinase-like	4.21424	0.0111403	0.0237253	up
107421681	disease resistance protein RPM1-like	4.20888	0.0491442	0.0902074	up
107417927	uncharacterized protein At1g04910-like	4.20372	0.00214105	0.00521266	up
107433566	ankyrin repeat-containing protein At3g12360-like	4.20173	5.10838e-16	3.4567e-15	up
107417578	probable galactinol--sucrose galactosyltransferase 1 transcript variant X2	4.19594	0.0104809	0.0224604	up
107416879	phenolic glucoside malonyltransferase 1-like	4.18827	9.74821e-54	2.14368e-52	up
novel.875	-	4.18492	2.08264e-07	8.11982e-07	up
novel.1437	-	4.17689	0.00142353	0.00357204	up
107408775	reticuline oxidase-like protein	4.16922	0.00224297	0.0054503	up
107418323	cytochrome P450 71A1-like	4.16587	3.1808e-96	1.57725e-94	up
107406920	-	4.16056	0.0113785	0.0241955	up
107422960	protein SIEVE ELEMENT OCCLUSION B-like	4.15496	0	0	up
107427303	-	4.14837	0.0122561	0.0258759	up
107426467	serine carboxypeptidase 24-like	4.14688	3.05418e-31	3.728e-30	up
novel.1828	-	4.14021	2.44095e-13	1.43043e-12	up
107404771	polyadenylate-binding protein 2-like	4.13149	1.31741e-07	5.21084e-07	up
107426455	probable indole-3-pyruvate monooxygenase YUCCA5	4.12787	1.84678e-15	1.21681e-14	up
107418519	seed trypsin/chymotrypsin inhibitor IVA-like	4.11847	3.11345e-232	7.59736e-230	up
novel.359	-	4.11739	0.00249331	0.00601447	up
107412305	uncharacterized LOC107412305	4.11653	3.42555e-56	8.04151e-55	up
107414878	probable long-chain-alcohol O-fatty-acyltransferase 5	4.1099	7.07044e-14	4.27577e-13	up
107406631	cytochrome b-c1 complex subunit 8-like	4.10762	0.0139076	0.0290126	up
107427717	non-functional NADPH-dependent codeinone reductase 2-like	4.1012	0.00275097	0.00657782	up
107426764	protein LATE FLOWERING-like transcript variant X1	4.09645	1.89161e-28	2.11159e-27	up
107416184	glutathione S-transferase F12	4.08797	2.06654e-49	4.10035e-48	up
107412758	annexin D4	4.08733	0	0	up
107424275	3-hydroxy-3-methylglutaryl-coenzyme A reductase 1-like	4.08676	3.27048e-130	2.79933e-128	up
107425904	ethylene-responsive transcription factor 4-like	4.08405	4.30772e-119	3.1452e-117	up
107414324	peroxisomal membrane protein 11B-like	4.08384	0.0157269	0.0324284	up
novel.422	-	4.08118	4.12611e-15	2.66373e-14	up
107414268	proline-rich protein 4-like	4.07951	2.70868e-45	4.87702e-44	up
107414365	subtilisin-like protease SBT1.3	4.07868	6.17441e-294	2.52588e-291	up
107416633	photosystem II repair protein PSB27-H1 chloroplastic	4.07098	1.62136e-167	2.18947e-165	up
107407930	uncharacterized LOC107407930	4.06915	0.00459071	0.0105358	up
107418894	cysteine-rich receptor-like protein kinase 7	4.06361	0.0148761	0.0308386	up
novel.1575	-	4.05805	3.02523e-05	9.58166e-05	up
107435072	pentatricopeptide repeat-containing protein At1g62350-like	4.05705	0.0233266	0.0463367	up
novel.894	PF10839:Protein of unknown function (DUF2647)	4.05111	4.52616e-06	1.56506e-05	up
107415980	nucleolar protein 58-like	4.05015	1.22874e-225	2.84843e-223	up
107420238	zinc-finger homeodomain protein 5	4.03997	1.44733e-173	2.10796e-171	up
107428301	trihelix transcription factor ASR3-like	4.03559	3.39317e-102	1.87284e-100	up
107412659	linoleate 13S-lipoxygenase 2-1 chloroplastic-like	4.03244	0	0	up
107405992	uncharacterized LOC107405992	4.02641	2.00873e-11	1.04996e-10	up
107418540	phosphomethylethanolamine N-methyltransferase-like	4.02089	0	0	up
novel.67	-	4.02031	1.11123e-07	4.42551e-07	up
107431631	photosynthetic NDH subunit of lumenal location 3 chloroplastic-like	4.01645	0.0120072	0.0254062	up
107416342	protodermal factor 1	4.01641	0	0	up
107410090	PCTP-like protein	4.0152	1.09588e-06	4.00594e-06	up
107423644	ethylene-responsive transcription factor ERF023	4.00687	6.59105e-13	3.7672e-12	up
107434944	GDSL esterase/lipase At5g03610-like	4.0058	1.17771e-131	1.03349e-129	up
107416900	phenolic glucoside malonyltransferase 1-like	4.00441	1.30783e-185	2.14008e-183	up
107416099	L-Ala-D/L-amino acid epimerase-like transcript variant X2	4.00147	5.85494e-66	1.71626e-64	up
107426530	uncharacterized LOC107426530	3.98838	3.42963e-19	2.70347e-18	up
novel.1334	-	3.98728	0.020395	0.0410734	up
107430692	7-deoxyloganetic acid glucosyltransferase-like	3.98598	3.52419e-46	6.54009e-45	up
107410162	zinc-finger homeodomain protein 2-like	3.98226	7.32984e-148	7.9339e-146	up
107424303	3-hydroxy-3-methylglutaryl-coenzyme A reductase 3-like	3.98055	0	0	up
107407572	auxin-induced protein 15A-like	3.97433	0.0235905	0.0468274	up
107432644	glyoxylate/hydroxypyruvate reductase HPR3-like	3.97297	2.98712e-14	1.84288e-13	up
107432253	transcription repressor OFP15	3.97172	1.41535e-48	2.76103e-47	up
107422210	uncharacterized protein At1g05835	3.97131	9.52262e-84	3.75745e-82	up
107416035	cinnamoyl-CoA reductase 2-like	3.97118	3.26597e-13	1.90029e-12	up
107408214	transcription factor PRE6-like	3.96522	3.51361e-29	4.0256e-28	up
107419638	UPF0481 protein At3g47200-like	3.96317	3.02678e-13	1.76407e-12	up
107413633	chlorophyll a-b binding protein of LHCII type 1-like	3.95539	0	0	up
107423576	protein DETOXIFICATION 35	3.95186	2.30401e-66	6.81116e-65	up
107415473	-	3.94762	1.47733e-30	1.76683e-29	up
107430693	7-deoxyloganetic acid glucosyltransferase-like transcript variant X1	3.94131	1.76317e-136	1.64039e-134	up
107425040	squalene epoxidase 3	3.93943	0	0	up
107430768	-	3.93941	7.72565e-08	3.11874e-07	up
107411384	kiwellin-like	3.93624	3.59006e-06	1.254e-05	up
novel.157	PF00931:NB-ARC domain	3.93617	9.21612e-10	4.3321e-09	up
107404450	B3 domain-containing protein Os03g0120900-like	3.93605	3.81935e-38	5.85059e-37	up
107403671	phenolic glucoside malonyltransferase 1-like	3.93097	1.28402e-17	9.40214e-17	up
107420187	stigma-specific STIG1-like protein 1	3.92452	0.00054623	0.00146684	up
107418924	transcription factor TCP5	3.92441	2.53787e-13	1.48597e-12	up
107431528	serine carboxypeptidase-like 45	3.9226	4.55992e-29	5.18805e-28	up
107410991	abscisic acid 8'-hydroxylase 2	3.91954	1.86272e-19	1.48176e-18	up
107423052	glucose-1-phosphate adenylyltransferase large subunit 3 chloroplastic/amyloplastic	3.91817	2.23902e-202	4.41738e-200	up
107422153	UPF0481 protein At3g47200-like	3.91358	0.00432265	0.00996911	up
107414746	uncharacterized protein PAM68-like	3.90975	1.96525e-126	1.56646e-124	up
107416033	nucleolar protein 58-like	3.90752	1.68557e-83	6.62276e-82	up
107410513	cytochrome P450 714B3-like	3.90497	1.32939e-13	7.90698e-13	up
107410377	protein FAR1-RELATED SEQUENCE 3-like	3.90344	0.000718187	0.00189244	up
107426658	anthocyanidin 3-O-glucosyltransferase-like	3.90329	4.126e-176	6.17081e-174	up
novel.400	-	3.89525	2.52233e-48	4.89644e-47	up
107421503	putative serine carboxypeptidase-like 52	3.8939	1.08381e-53	2.38147e-52	up
107423933	uncharacterized LOC107423933	3.88457	1.48085e-07	5.83736e-07	up
107430694	7-deoxyloganetic acid glucosyltransferase-like	3.87866	1.54779e-26	1.62907e-25	up
107432405	2S seed storage protein-like	3.8774	1.06364e-12	6.00413e-12	up
107412630	histone H3.2	3.87532	1.82494e-11	9.57854e-11	up
107414436	WD repeat-containing protein RUP2-like	3.87165	1.63892e-14	1.02476e-13	up
107411958	basic 7S globulin-like	3.85896	0.0300198	0.0581175	up
107416778	7-deoxyloganetin glucosyltransferase-like	3.85623	1.39232e-128	1.14591e-126	up
107419419	receptor-like protein 12	3.85503	0.000292573	0.000817229	up
107426669	anthocyanidin 3-O-glucosyltransferase-like	3.84943	6.22391e-65	1.77032e-63	up
novel.645	PF09764:N-terminal glutamine amidase	3.84853	0.000593933	0.00158622	up
novel.158	-	3.84821	0.0294357	0.0570939	up
107427104	F-box protein At1g10780-like	3.84248	1.07375e-15	7.15613e-15	up
107422560	peroxidase 64-like	3.84104	6.06994e-07	2.2671e-06	up
107416555	FAS1 domain-containing protein SELMODRAFT_448915-like	3.84048	0.00723043	0.0159733	up
107435333	suppressor protein SRP40-like	3.83395	2.82869e-12	1.55819e-11	up
107424455	MLO-like protein 4	3.83217	0.00651074	0.0145171	up
107403544	cytochrome P450 714C2-like	3.83169	1.15145e-15	7.66295e-15	up
107432366	-	3.83089	6.33793e-17	4.49767e-16	up
107421505	serine carboxypeptidase-like 18	3.82641	2.72712e-26	2.83919e-25	up
107404656	histone H3.2	3.82522	1.23136e-34	1.67502e-33	up
107418250	uncharacterized LOC107418250	3.82417	9.34037e-07	3.43646e-06	up
107423275	basic 7S globulin-like	3.81983	2.58992e-54	5.78222e-53	up
107411435	E3 ubiquitin-protein ligase MIEL1-like transcript variant X1	3.81722	0	0	up
107418964	tetraspanin-11	3.81713	0.0330658	0.0633445	up
107408239	rhodanese-like domain-containing protein 9 chloroplastic transcript variant X2	3.81443	2.27447e-19	1.80414e-18	up
107432140	cytochrome P450 76A1-like	3.81406	6.82164e-85	2.76222e-83	up
107434709	transcription factor MYB113-like	3.81392	0.00793088	0.0174019	up
novel.1002	-	3.81287	1.32752e-09	6.16512e-09	up
107431010	methanol O-anthraniloyltransferase-like transcript variant X1	3.81274	6.41577e-302	2.74575e-299	up
107410809	uncharacterized LOC107410809	3.81238	1.22808e-123	9.43724e-122	up
107403479	probable LRR receptor-like serine/threonine-protein kinase At1g29720	3.8122	4.11779e-08	1.70257e-07	up
107423870	spindle and kinetochore-associated protein 1 homolog transcript variant X2	3.80892	2.48746e-13	1.45738e-12	up
novel.115	-	3.80693	5.39783e-60	1.37632e-58	up
107432251	protein CHROMOSOME TRANSMISSION FIDELITY 7-like	3.79913	2.43121e-10	1.19006e-09	up
107417566	squamosa promoter-binding-like protein 3	3.79638	0.00140144	0.00352074	up
107411839	bifunctional epoxide hydrolase 2-like	3.79333	0.00772614	0.0169888	up
107405214	uncharacterized LOC107405214	3.79203	1.63873e-11	8.63538e-11	up
107403358	CTP synthase-like	3.79182	0	0	up
107415527	-	3.78155	0.010436	0.0223693	up
107404430	isoflavone 3'-hydroxylase-like	3.7754	1.59177e-14	9.96846e-14	up
107425250	beta-galactosidase 1-like	3.77495	0.000181384	0.000521524	up
107432694	photosynthetic NDH subunit of subcomplex B 2 chloroplastic-like transcript variant X1	3.77425	0.00121326	0.00308194	up
107423007	protein SIEVE ELEMENT OCCLUSION B-like	3.76284	0	0	up
novel.969	PF08137:DVL family	3.7613	1.08901e-52	2.34293e-51	up
107433646	39S ribosomal protein L22 mitochondrial-like	3.7529	0.017413	0.035544	up
107423849	alpha-aminoadipic semialdehyde synthase-like transcript variant X2	3.75268	1.71953e-15	1.13512e-14	up
107432527	UDP-glycosyltransferase 79B6-like	3.74998	3.36495e-181	5.31853e-179	up
107413583	coatomer subunit zeta-1-like	3.74757	0.000816971	0.00213254	up
107433806	putative disease resistance protein RGA1	3.74613	0.00723772	0.0159882	up
107405038	zinc-finger homeodomain protein 2-like	3.74276	2.31027e-88	1.00261e-86	up
107423915	tetraspanin-19-like	3.74026	2.01289e-26	2.10743e-25	up
107415289	phosphoenolpyruvate/phosphate translocator 2 chloroplastic-like	3.73612	1.13294e-30	1.36021e-29	up
107425276	uncharacterized LOC107425276	3.72941	1.663e-20	1.38341e-19	up
107424324	uncharacterized LOC107424324	3.72876	1.58649e-31	1.95452e-30	up
107410782	O-glucosyltransferase rumi homolog	3.72731	3.45132e-05	0.000108619	up
107419219	transcription repressor MYB6-like transcript variant X2	3.72596	1.25645e-26	1.32846e-25	up
107433746	centromere-associated protein E	3.72282	0.0229282	0.0456236	up
107418735	uncharacterized LOC107418735 transcript variant X1	3.72278	2.44014e-55	5.57307e-54	up
107435907	UDP-glycosyltransferase 91A1-like	3.71966	9.55561e-159	1.19201e-156	up
107418209	-	3.71624	0.00291441	0.00693584	up
107406038	protein TPX2-like	3.71477	7.0383e-17	4.97943e-16	up
107431435	zinc-finger homeodomain protein 4-like	3.71388	1.19126e-17	8.73444e-17	up
107414810	terpene synthase 10-like	3.71274	3.14019e-40	5.04935e-39	up
107432776	-	3.7102	0.0411585	0.077096	up
107420905	uncharacterized LOC107420905	3.70989	3.35173e-26	3.47386e-25	up
107432204	laccase-17-like	3.70713	1.54435e-17	1.1264e-16	up
107404661	histone H3.2	3.70599	4.83054e-35	6.66878e-34	up
107426268	beta-glucosidase 11-like	3.70504	1.18652e-18	9.14814e-18	up
107425414	gamma-glutamyltranspeptidase 1-like	3.69806	2.43055e-248	7.04303e-246	up
107430442	uncharacterized LOC107430442	3.69534	0.00216352	0.00526413	up
107405262	7-deoxyloganetin glucosyltransferase-like	3.69409	9.53613e-09	4.15143e-08	up
107418249	protein STICHEL-like 2 transcript variant X1	3.69149	1.51114e-106	8.8313e-105	up
107416496	stress-induced protein KIN2-like	3.68818	1.22674e-22	1.11121e-21	up
107427760	-	3.68493	0.0427657	0.0797678	up
107404775	probable sarcosine oxidase	3.68203	1.58829e-06	5.72172e-06	up
107406215	proline-rich receptor-like protein kinase PERK8	3.68201	1.03484e-06	3.78879e-06	up
107420054	LRR receptor-like serine/threonine-protein kinase ERECTA transcript variant X4	3.68194	0	0	up
107412783	ankyrin repeat-containing protein At3g12360-like	3.68109	0.0137168	0.0286516	up
107435872	centromere-associated protein E-like	3.681	0.00270989	0.00649355	up
107403723	axial regulator YABBY 1	3.67735	2.28553e-263	7.30792e-261	up
novel.202	-	3.67689	5.65964e-64	1.57755e-62	up
107405691	photosystem II reaction center W protein chloroplastic-like	3.66865	9.61186e-18	7.08862e-17	up
107413365	vinorine synthase-like	3.66672	0.0106843	0.0228557	up
107405255	uncharacterized LOC107405255	3.66549	4.77805e-10	2.2972e-09	up
107425630	NAD(P)H-quinone oxidoreductase subunit O chloroplastic	3.6636	2.95209e-36	4.2418e-35	up
107412171	GRF1-interacting factor 1	3.65966	3.40757e-216	7.23602e-214	up
107425050	UDP-glycosyltransferase 91A1-like	3.65916	1.13946e-09	5.3157e-09	up
107430820	7-deoxyloganetic acid glucosyltransferase-like	3.65512	0.0135173	0.0282726	up
107411130	histone H4	3.65507	4.01347e-134	3.60151e-132	up
107431703	glucan endo-13-beta-glucosidase 8-like	3.64551	0.012908	0.0271308	up
107405712	probable LRR receptor-like serine/threonine-protein kinase At4g20940 transcript variant X1	3.64343	0.0430269	0.0802281	up
107426382	probable protein disulfide-isomerase A6	3.64252	4.90451e-20	4.00334e-19	up
107411451	expansin-A4-like	3.64121	0	0	up
107405607	protein POLLENLESS 3-LIKE 2-like	3.6377	1.85295e-20	1.54004e-19	up
107421028	cyclin-A1-1-like	3.63408	3.97496e-96	1.95709e-94	up
107424942	BTB/POZ and TAZ domain-containing protein 4	3.63356	1.54585e-118	1.11694e-116	up
107431364	denticleless protein homolog	3.63079	3.27152e-07	1.25302e-06	up
107430060	growth-regulating factor 8-like transcript variant X4	3.62566	3.78829e-142	3.76366e-140	up
107417281	O-acyltransferase WSD1-like	3.62516	2.34533e-97	1.18839e-95	up
107403377	endo-14-beta-xylanase A-like	3.62426	0.0472324	0.0870966	up
107412734	uncharacterized LOC107412734	3.62184	0.0449444	0.0832489	up
107427883	probable acyl-activating enzyme 6	3.61821	0.01013	0.0217671	up
107420144	protein IQ-DOMAIN 1	3.61755	5.19504e-129	4.33981e-127	up
107421979	histone-lysine N-methyltransferase set1-like	3.61695	0.0480277	0.088403	up
107419209	-	3.61665	0.0042319	0.00977929	up
107420613	uncharacterized LOC107420613	3.61599	7.09399e-17	5.01628e-16	up
107431863	aldehyde dehydrogenase family 2 member C4	3.61449	7.67676e-146	8.08909e-144	up
107407854	hexokinase-2 chloroplastic-like	3.61288	0.000111124	0.00032868	up
107412241	sodium-dependent phosphate transporter 1-like	3.60635	3.79807e-26	3.92769e-25	up
107420553	cyclin-D5-1-like	3.60628	0.0474064	0.0873693	up
107404902	ATPase 10 plasma membrane-type-like	3.60607	5.683e-17	4.04218e-16	up
107411867	GDSL esterase/lipase At5g03980-like	3.60285	1.42654e-42	2.4212e-41	up
107432812	protein IQ-DOMAIN 14-like transcript variant X3	3.60015	1.15596e-34	1.57476e-33	up
novel.936	PF00124:Photosynthetic reaction centre protein	3.5941	0.0157759	0.0325174	up
107429299	MLP-like protein 28	3.59169	0.0143865	0.0299106	up
107423723	growth-regulating factor 2 transcript variant X1	3.59121	4.52182e-92	2.06549e-90	up
107421958	putative GEM-like protein 8	3.58911	9.78947e-49	1.91912e-47	up
107431027	non-specific lipid-transfer protein 1-like	3.5839	3.14118e-06	1.10246e-05	up
107414431	uncharacterized LOC107414431	3.57875	1.56832e-82	6.11885e-81	up
107425884	auxin-induced protein AUX28-like	3.57632	4.79922e-178	7.37596e-176	up
107412122	uncharacterized LOC107412122	3.57541	0.000510164	0.00137637	up
107411420	cytochrome P450 714C2-like	3.57041	2.86782e-112	1.88153e-110	up
107427164	probable WRKY transcription factor 9	3.56908	7.01081e-30	8.17722e-29	up
107416781	ABC transporter C family member 1-like	3.56809	0.0161347	0.0331586	up
107427324	phosphoprotein ECPP44-like	3.56717	1.61398e-08	6.89143e-08	up
107432669	endoglucanase 11-like	3.56558	3.383e-16	2.31622e-15	up
107411989	protein FANTASTIC FOUR 1	3.56525	2.67076e-21	2.31089e-20	up
107414320	alpha-amylase/subtilisin inhibitor-like	3.55758	1.16457e-20	9.76668e-20	up
107431576	protein IQ-DOMAIN 14	3.55603	3.65038e-20	2.99989e-19	up
107404754	growth-regulating factor 8-like	3.55474	1.74192e-19	1.38805e-18	up
107426389	chlorophyllase-1-like	3.55469	5.48796e-135	5.00538e-133	up
107421695	uncharacterized LOC107421695	3.55148	3.08128e-21	2.65783e-20	up
107422001	uncharacterized LOC107422001	3.55095	5.29283e-38	8.07215e-37	up
107414748	uncharacterized LOC107414748	3.54359	1.68644e-05	5.49594e-05	up
107410158	anthocyanidin 3-O-glucoside 2''-O-glucosyltransferase-like	3.54115	1.36447e-31	1.68397e-30	up
107415842	pectate lyase-like	3.54107	6.81772e-28	7.46969e-27	up
107433845	C-factor-like	3.54091	0.00149658	0.00374118	up
107413799	7-deoxyloganetic acid glucosyltransferase-like	3.53993	1.6887e-50	3.44654e-49	up
107417040	isocitrate lyase	3.53941	1.19946e-19	9.63519e-19	up
107431047	non-specific lipid-transfer protein 1-like	3.53786	1.07755e-127	8.76467e-126	up
107409408	uncharacterized LOC107409408	3.53591	0.0142788	0.0297088	up
novel.454	-	3.53539	3.0996e-12	1.70404e-11	up
107430299	probable trehalose-phosphate phosphatase G	3.53138	0.00287343	0.00684535	up
107416243	phospholipase A1-IIgamma-like	3.52917	6.73508e-39	1.04727e-37	up
107407357	uncharacterized LOC107407357	3.52822	0.00202887	0.00495907	up
107433979	proteasome subunit beta type-5 transcript variant X2	3.5279	0.000421404	0.00115085	up
107435016	23 kDa jasmonate-induced protein-like	3.52772	5.64518e-33	7.2939e-32	up
107425334	beta-galactosidase 3-like	3.52578	5.77697e-16	3.90058e-15	up
107427006	putative UDP-glucose glucosyltransferase	3.52278	3.97393e-54	8.82963e-53	up
107430795	tropinone reductase homolog	3.52106	2.05549e-06	7.32508e-06	up
107404485	L-ascorbate oxidase homolog	3.51675	1.3707e-27	1.49004e-26	up
107420632	growth-regulating factor 1-like transcript variant X2	3.51665	9.05748e-285	3.35948e-282	up
107404042	uncharacterized LOC107404042	3.51362	3.7016e-11	1.90687e-10	up
107412279	CTD small phosphatase-like protein	3.50544	7.36193e-56	1.71376e-54	up
107435340	acid phosphatase 1-like	3.50212	5.73228e-20	4.66669e-19	up
107425516	uncharacterized LOC107425516	3.49899	6.69452e-38	1.01542e-36	up
novel.343	PF13961:Domain of unknown function (DUF4219)	3.49784	5.51918e-11	2.81247e-10	up
107416770	7-deoxyloganetin glucosyltransferase-like	3.49759	1.6891e-67	5.08521e-66	up
107412335	leucine-rich repeat receptor-like protein kinase PXL1	3.49261	3.05152e-06	1.07181e-05	up
107404433	cytochrome P450 81E8-like	3.49145	0.0233852	0.0464464	up
107410758	omega-3 fatty acid desaturase endoplasmic reticulum-like	3.49105	1.80094e-12	1.00237e-11	up
107429987	subtilisin-like protease SBT2.5	3.49048	5.39567e-50	1.08766e-48	up
107426039	histone H2AX-like	3.4899	3.35924e-235	8.57315e-233	up
107428939	uncharacterized LOC107428939	3.48891	4.06807e-36	5.82127e-35	up
107426654	B-box zinc finger protein 20 transcript variant X1	3.48804	5.6947e-10	2.72144e-09	up
107426754	auxin-induced protein 15A-like	3.48776	1.98976e-23	1.85555e-22	up
107416251	phospholipase A1-IIgamma-like	3.48493	1.34368e-30	1.60837e-29	up
107430099	high mobility group B protein 13-like	3.48404	1.94124e-157	2.35814e-155	up
107415089	DNA (cytosine-5)-methyltransferase CMT3-like	3.48052	1.94291e-150	2.1533e-148	up
107418089	BTB/POZ domain-containing protein At1g04390-like	3.47845	0.00514739	0.0117014	up
107420930	pentatricopeptide repeat-containing protein At2g35130	3.47701	1.61243e-23	1.51026e-22	up
107419087	cysteine-rich receptor-like protein kinase 10	3.47553	2.40334e-12	1.32783e-11	up
107429456	uncharacterized LOC107429456	3.47538	3.42127e-129	2.86665e-127	up
107419818	MLO-like protein 9	3.4743	0.000825603	0.00215305	up
107432030	thaumatin-like protein 1b	3.47306	0.000160837	0.000466398	up
novel.254	-	3.4724	0.004287	0.00989675	up
107429029	mitotic checkpoint protein BUB3.3	3.4654	6.85642e-20	5.56394e-19	up
107430433	uncharacterized LOC107430433	3.46426	2.01767e-102	1.1248e-100	up
107420088	GATA transcription factor 21-like	3.46399	1.42739e-23	1.34146e-22	up
107426687	auxin-induced protein 15A-like	3.46322	5.02993e-19	3.93483e-18	up
107426756	auxin-responsive protein SAUR22-like	3.46182	0.000250649	0.0007073	up
107430382	uncharacterized LOC107430382	3.46176	2.67176e-10	1.30346e-09	up
novel.1138	-	3.45906	1.8343e-08	7.79866e-08	up
107433476	14 kDa proline-rich protein DC2.15-like	3.45781	1.55606e-27	1.68299e-26	up
novel.1153	-	3.45586	1.12379e-06	4.10256e-06	up
107403638	-	3.45385	0.000205842	0.000587856	up
107420806	peroxidase 29	3.45319	2.15954e-15	1.41684e-14	up
107405662	UDP-glycosyltransferase 76F1-like	3.45066	7.05242e-176	1.03801e-173	up
107435836	cytokinin riboside 5'-monophosphate phosphoribohydrolase LOG3-like	3.44552	0.0212582	0.0426114	up
107431608	kinesin-4	3.44206	3.59429e-52	7.61508e-51	up
107424284	B-box zinc finger protein 23	3.44073	0.000302317	0.000841997	up
107424900	soyasapogenol B glucuronide galactosyltransferase-like	3.43961	2.75121e-05	8.76369e-05	up
107423909	guanine nucleotide-binding protein subunit gamma 3	3.43667	4.68479e-66	1.37906e-64	up
107426233	transcription factor MYB12	3.43616	5.06447e-41	8.30191e-40	up
107415988	uncharacterized protein At1g65710-like	3.43383	2.64983e-109	1.63807e-107	up
107408311	uncharacterized LOC107408311	3.43343	5.72176e-06	1.95682e-05	up
107410778	omega-3 fatty acid desaturase endoplasmic reticulum-like	3.43228	3.12547e-77	1.11467e-75	up
107414001	two-component response regulator ARR17	3.42965	8.22376e-06	2.76725e-05	up
107435335	uro-adherence factor A-like	3.4281	5.434e-14	3.307e-13	up
107419263	(-)-isopiperitenol/(-)-carveol dehydrogenase mitochondrial-like	3.42533	1.15807e-58	2.87378e-57	up
107424450	protein POLLENLESS 3-LIKE 2	3.4206	4.98251e-109	3.05968e-107	up
107407637	growth-regulating factor 8-like	3.42044	1.49707e-31	1.84599e-30	up
107433310	uncharacterized LOC107433310	3.41782	5.73725e-19	4.47557e-18	up
107427304	auxin-responsive protein SAUR68-like	3.41702	7.36923e-11	3.72925e-10	up
107431066	uncharacterized LOC107431066	3.41683	3.05772e-12	1.68202e-11	up
107432529	D-inositol 3-phosphate glycosyltransferase	3.41583	0.00012862	0.000377262	up
107425469	histone H3.2	3.41367	2.10815e-83	8.25978e-82	up
107417273	(RS)-reticuline 7-O-methyltransferase-like	3.41056	0	0	up
novel.673	PF13456:Reverse transcriptase-like	3.40978	5.56005e-21	4.73887e-20	up
107413181	cytochrome P450 714B2-like	3.40767	6.01019e-145	6.2153e-143	up
107410692	protein CHROMATIN REMODELING 5-like	3.40513	0.0013753	0.00346039	up
novel.1492	-	3.40242	7.16599e-05	0.000217079	up
novel.1170	-	3.40177	1.00101e-23	9.47147e-23	up
107420023	cytochrome P450 77A1	3.39743	5.17505e-41	8.47818e-40	up
107434718	3-oxoacyl-[acyl-carrier-protein] synthase II chloroplastic-like	3.39437	0.00405077	0.00939271	up
107432377	cytochrome P450 734A1	3.39204	9.173e-19	7.10002e-18	up
107411073	osmotin-like protein	3.39052	2.14783e-226	5.10669e-224	up
107428543	GATA transcription factor 9-like	3.3898	1.94931e-08	8.2813e-08	up
107408131	cytokinin riboside 5'-monophosphate phosphoribohydrolase LOG3-like	3.38965	0.0298683	0.0578525	up
107409254	uncharacterized LOC107409254	3.38347	8.51071e-146	8.934e-144	up
107417370	expansin-B16-like	3.38061	3.35981e-128	2.74892e-126	up
107434232	protein ENDOSPERM DEFECTIVE 1-like	3.37993	0.0253502	0.049975	up
107413041	uncharacterized LOC107413041	3.37858	4.0993e-07	1.55572e-06	up
107425196	uncharacterized LOC107425196	3.37819	0.0245753	0.0485985	up
novel.878	PF07727:Reverse transcriptase (RNA-dependent DNA polymerase)|PF00665:Integrase core domain	3.37764	3.19602e-31	3.896e-30	up
107433705	uncharacterized LOC107433705	3.3772	0.000349857	0.000967332	up
107413271	subtilisin-like protease SBT5.6	3.37382	3.90812e-62	1.0504e-60	up
107409462	secoisolariciresinol dehydrogenase-like	3.37342	2.89267e-32	3.64275e-31	up
107422842	expansin-A11-like	3.37296	2.01965e-36	2.91706e-35	up
107431015	non-specific lipid-transfer protein 1-like	3.37276	3.26798e-13	1.90066e-12	up
107404990	-	3.3679	2.64261e-07	1.02029e-06	up
107404320	transcription repressor OFP8	3.36324	2.82457e-17	2.03086e-16	up
107412625	uncharacterized LOC107412625 transcript variant X1	3.35977	1.80634e-13	1.06731e-12	up
107429657	uncharacterized LOC107429657	3.35866	1.30372e-190	2.23869e-188	up
107415509	uncharacterized LOC107415509	3.35803	0.000677123	0.00179205	up
107432516	basic leucine zipper 61-like	3.35761	8.32466e-86	3.42567e-84	up
107423626	uncharacterized LOC107423626	3.35759	1.32038e-07	5.22107e-07	up
107426523	auxin-induced protein X10A-like	3.35632	5.93377e-18	4.43248e-17	up
107409794	serine--tRNA ligase-like	3.35598	0.00100112	0.00257988	up
107425881	photosystem II reaction center W protein chloroplastic-like	3.35535	2.84979e-26	2.96357e-25	up
107416635	putative cell wall protein	3.35511	4.77102e-68	1.45208e-66	up
107435355	carboxymethylenebutenolidase homolog	3.35498	0.00736866	0.0162606	up
107431213	protein SCARECROW-like	3.34804	7.26358e-12	3.9098e-11	up
107426641	glycine-rich cell wall structural protein 1-like	3.34583	1.89906e-11	9.95067e-11	up
107415160	uncharacterized LOC107415160	3.34417	1.83712e-05	5.96394e-05	up
107418074	uncharacterized LOC107418074	3.34404	1.67202e-38	2.58401e-37	up
107426686	auxin-induced protein 15A-like	3.34343	1.84267e-47	3.50372e-46	up
107416809	vacuolar cation/proton exchanger 5-like transcript variant X2	3.33994	2.12132e-13	1.24706e-12	up
107433857	protein CHUP1 chloroplastic-like	3.33975	9.99063e-18	7.3582e-17	up
107432346	uncharacterized LOC107432346	3.33901	7.67033e-46	1.4112e-44	up
107413948	probable leucine-rich repeat receptor-like protein kinase IMK3	3.33351	7.42993e-41	1.21223e-39	up
107426128	pectinesterase inhibitor	3.32947	0.00641087	0.0143174	up
107423975	PRA1 family protein F2	3.32784	0.00671012	0.0149187	up
107428943	transcriptional activator Myb-like	3.32607	2.1389e-118	1.54145e-116	up
107409403	uncharacterized LOC107409403	3.32521	0.0133721	0.0280025	up
107418332	cytochrome P450 71A26-like	3.32467	2.91181e-113	1.95654e-111	up
107422965	putative SWI/SNF-related matrix-associated actin-dependent regulator of chromatin subfamily A member 3-like 3	3.32376	7.63536e-09	3.34964e-08	up
107422694	glutathione S-transferase-like	3.32194	1.23593e-125	9.76735e-124	up
107433558	glyoxylate/hydroxypyruvate reductase HPR3-like transcript variant X2	3.31933	3.45947e-13	2.00993e-12	up
107431051	ferritin-3 chloroplastic-like	3.31864	0.00738487	0.016293	up
107420681	carotenoid 910(9'10')-cleavage dioxygenase 1-like	3.31409	2.33533e-05	7.49125e-05	up
107425502	probable cinnamyl alcohol dehydrogenase 9	3.31251	4.29828e-68	1.30963e-66	up
107435332	uro-adherence factor A-like	3.3124	7.83601e-27	8.32947e-26	up
107419423	cysteine-rich receptor-like protein kinase 8	3.31212	0.000986534	0.00254483	up
107406595	UDP-glucose flavonoid 3-O-glucosyltransferase 7-like	3.30966	1.71991e-17	1.25116e-16	up
107423441	protein STAY-GREEN LIKE chloroplastic-like	3.30824	4.19173e-51	8.70841e-50	up
107403818	alkane hydroxylase MAH1-like	3.30814	9.88455e-12	5.27365e-11	up
107408474	pentatricopeptide repeat-containing protein At5g10690-like	3.307	0.000853592	0.00222167	up
107419012	uncharacterized LOC107419012	3.30266	1.75728e-19	1.39989e-18	up
107426951	cyclin-D3-1	3.30085	2.21061e-92	1.02321e-90	up
107435875	nucleolar protein 10-like	3.29661	9.88708e-11	4.96819e-10	up
107422978	serine/threonine-protein kinase BLUS1	3.29368	0.0398547	0.0749157	up
107406207	protein TPX2	3.29013	4.1968e-76	1.47221e-74	up
107435351	suppressor protein SRP40-like	3.28994	1.43784e-11	7.59837e-11	up
107403297	-	3.28949	3.17568e-10	1.54038e-09	up
107426016	CSC1-like protein At4g02900 transcript variant X2	3.28577	1.82248e-12	1.01326e-11	up
107433063	basic blue protein-like	3.28491	0.000240382	0.00068019	up
107407088	cytochrome P450 90B1-like	3.28236	0.00102636	0.00263997	up
107415489	uncharacterized LOC107415489	3.28086	4.82849e-72	1.59713e-70	up
107422767	beta-Amyrin Synthase 1-like	3.28042	1.83308e-09	8.40909e-09	up
107411889	glycine-rich cell wall structural protein	3.28038	1.61887e-14	1.01359e-13	up
107422479	high mobility group B protein 15-like	3.27636	1.21125e-31	1.49754e-30	up
107423513	uncharacterized LOC107423513	3.27369	0.00507267	0.0115504	up
107408397	NO-associated protein 1 chloroplastic/mitochondrial-like transcript variant X2	3.27159	0.0484924	0.0891993	up
107431380	uncharacterized LOC107431380	3.26773	1.97706e-11	1.03399e-10	up
107428757	-	3.26546	4.88906e-09	2.17502e-08	up
107433425	uncharacterized LOC107433425	3.26483	5.25966e-05	0.000162264	up
107433041	uncharacterized LOC107433041	3.26401	2.77766e-05	8.84489e-05	up
107410907	-	3.2639	2.42028e-11	1.25916e-10	up
107417028	beta-amylase	3.26287	2.3249e-06	8.25449e-06	up
107415794	probable glycosyltransferase At5g03795	3.26092	2.73008e-51	5.68454e-50	up
107430566	kinesin-like protein KIF22-B	3.26024	1.16645e-61	3.09916e-60	up
107404411	photosynthetic NDH subunit of subcomplex B 3 chloroplastic-like	3.26019	3.01361e-22	2.68694e-21	up
107430571	cyclin-dependent protein kinase inhibitor SMR3	3.25752	0.00208154	0.0050811	up
107406026	protein SPIRAL1-like 3	3.25545	9.60184e-06	3.21e-05	up
107430822	7-deoxyloganetic acid glucosyltransferase-like	3.25473	1.90864e-155	2.25934e-153	up
107425002	growth-regulating factor 1 transcript variant X1	3.25454	4.50258e-158	5.51774e-156	up
107403458	uncharacterized LOC107403458	3.25411	0.000488089	0.0013195	up
107428741	uncharacterized LOC107428741	3.25399	3.26922e-45	5.86731e-44	up
novel.1124	-	3.25367	3.78148e-07	1.4412e-06	up
107427560	proline-rich protein 4-like	3.25352	1.73555e-72	5.78197e-71	up
107417634	anthocyanidin 3-O-glucoside 6''-O-acyltransferase-like	3.25081	3.2049e-27	3.43164e-26	up
107411895	histone H2A.1	3.25071	9.03617e-141	8.85099e-139	up
107430490	glycine cleavage system H protein mitochondrial-like	3.24938	7.53818e-240	2.05585e-237	up
novel.262	-	3.24908	6.84434e-05	0.00020806	up
107417624	microtubule-associated protein TORTIFOLIA1 transcript variant X2	3.24649	4.19586e-145	4.37174e-143	up
107433959	titin homolog	3.24641	1.56003e-57	3.79343e-56	up
107405260	Fanconi anemia group D2 protein	3.24555	3.54163e-18	2.68304e-17	up
107423869	uncharacterized LOC107423869	3.24302	3.18823e-37	4.72007e-36	up
107424870	stem-specific protein TSJT1-like	3.2402	0	0	up
107427758	separase	3.23904	1.0106e-44	1.8021e-43	up
107420401	probable LRR receptor-like serine/threonine-protein kinase At4g36180	3.236	3.70391e-39	5.8048e-38	up
107405418	E2F transcription factor-like E2FE transcript variant X2	3.236	2.42532e-06	8.59288e-06	up
107423080	calcium-transporting ATPase 12 plasma membrane-type-like	3.22762	3.77252e-15	2.44226e-14	up
107415879	phenolic glucoside malonyltransferase 1-like	3.2235	1.03437e-05	3.44767e-05	up
107433345	gibberellin 2-beta-dioxygenase 2-like	3.22298	0.000804313	0.00210147	up
107427027	abscisate beta-glucosyltransferase-like	3.22267	1.02284e-16	7.15268e-16	up
novel.1229	PF14223:gag-polypeptide of LTR copia-type	3.21861	0.000291854	0.000815386	up
107409173	CRC domain-containing protein TSO1-like	3.21847	6.7119e-08	2.72731e-07	up
107432479	epidermis-specific secreted glycoprotein EP1-like	3.2154	1.93615e-131	1.68839e-129	up
107430108	arabinogalactan peptide 16-like	3.21379	2.85655e-155	3.36709e-153	up
107426685	auxin-responsive protein SAUR21-like	3.21377	0.000115	0.000339496	up
novel.1610	-	3.21344	0.00273898	0.00655423	up
107411433	gibberellin 2-beta-dioxygenase 8 transcript variant X1	3.21231	3.90029e-07	1.48425e-06	up
107406095	xylogen-like protein 11	3.20968	8.74435e-66	2.54446e-64	up
107433593	dof zinc finger protein DOF3.5-like	3.20965	0.0324475	0.0622801	up
107427154	DNA replication licensing factor MCM5-like	3.20901	9.58252e-06	3.20431e-05	up
107435043	acid phosphatase 1-like	3.2081	1.74012e-08	7.41638e-08	up
107428877	UDP-glycosyltransferase 708D1-like	3.2058	4.34534e-69	1.34609e-67	up
novel.1827	PF02704:Gibberellin regulated protein	3.20472	1.13343e-32	1.44367e-31	up
107413083	cytochrome P450 714B3-like	3.20302	8.83606e-173	1.27358e-170	up
novel.946	PF01000:RNA polymerase Rpb3/RpoA insert domain|PF01193:RNA polymerase Rpb3/Rpb11 dimerisation domain|PF00411:Ribosomal protein S11|PF00444:Ribosomal protein L36	3.20118	2.84898e-11	1.47557e-10	up
107403658	uncharacterized protein At4g30180	3.19951	1.69846e-11	8.93996e-11	up
107429689	uncharacterized LOC107429689 transcript variant X1	3.19862	6.90591e-35	9.48684e-34	up
107414484	WD repeat-containing protein RUP2-like	3.19843	0.0340823	0.0650455	up
107403663	phenolic glucoside malonyltransferase 1-like	3.19724	4.51247e-18	3.38898e-17	up
107434446	vacuolar iron transporter 1-like	3.19495	2.14214e-94	1.01863e-92	up
novel.928	-	3.19415	0.00035806	0.000989029	up
107428464	probable pectate lyase 5	3.19411	4.89578e-29	5.56108e-28	up
novel.1639	-	3.19379	7.12523e-05	0.000215938	up
107405356	floricaula/leafy homolog 1	3.19334	2.42831e-08	1.02427e-07	up
novel.1910	PF00633:Helix-hairpin-helix motif	3.19311	4.68735e-36	6.69366e-35	up
novel.1083	-	3.19149	0.010926	0.0233065	up
107433967	probable L-type lectin-domain containing receptor kinase S.7	3.19121	4.08139e-12	2.22445e-11	up
novel.1351	-	3.18867	3.12758e-17	2.2435e-16	up
novel.409	-	3.18845	5.84666e-08	2.39064e-07	up
107403620	phosphatidate cytidylyltransferase 1-like	3.18798	1.01797e-06	3.73192e-06	up
107410315	isoflavone 2'-hydroxylase-like	3.18798	8.10142e-08	3.26474e-07	up
107432246	uncharacterized LOC107432246	3.18711	0.00167325	0.00414816	up
107413038	GDSL esterase/lipase At1g29670-like	3.18693	4.37855e-261	1.36857e-258	up
107417650	glutaredoxin-C1-like	3.18633	5.77098e-19	4.50062e-18	up
107406955	uncharacterized LOC107406955 transcript variant X3	3.18549	0.00170525	0.00422334	up
107411764	uncharacterized LOC107411764	3.18331	2.58639e-82	1.00486e-80	up
107403645	uncharacterized LOC107403645	3.18283	0.00184593	0.00454507	up
107424313	endochitinase-like	3.18236	5.09366e-159	6.38268e-157	up
107432815	profilin-4	3.18197	6.31523e-05	0.00019284	up
107427471	uncharacterized LOC107427471	3.18095	1.90205e-84	7.61312e-83	up
107424897	uncharacterized LOC107424897	3.18059	3.22131e-16	2.20769e-15	up
107404073	uncharacterized LOC107404073	3.18027	1.13488e-09	5.29611e-09	up
107412910	protein SRG1-like	3.1727	1.22887e-59	3.10205e-58	up
107413084	UDP-glycosyltransferase 79B9-like transcript variant X2	3.17201	8.01894e-126	6.35529e-124	up
novel.279	-	3.17145	0.000111759	0.000330384	up
107425764	uncharacterized LOC107425764	3.16695	3.35429e-05	0.000105697	up
107409746	DNA excision repair protein ERCC-8-like	3.16533	0.0220215	0.0440082	up
107418379	short-chain dehydrogenase reductase 3b-like	3.16494	0.00409539	0.00948289	up
107421661	zeatin O-glucosyltransferase-like	3.16451	2.42343e-82	9.42866e-81	up
107429231	uncharacterized LOC107429231	3.16429	0.00442411	0.0101837	up
107405423	rhodanese-like domain-containing protein 10	3.164	0.0197129	0.0398123	up
107410617	L-ascorbate oxidase homolog	3.16346	5.17269e-111	3.29277e-109	up
107417319	reticulon-like protein B17	3.16306	2.58713e-104	1.47175e-102	up
novel.565	-	3.16281	0.000136526	0.00039898	up
107416324	aluminum-activated malate transporter 12-like	3.16174	0.00179896	0.00443806	up
107428075	uncharacterized LOC107428075	3.15879	3.69437e-30	4.35097e-29	up
107427561	probable alkaline/neutral invertase B	3.1587	2.86291e-114	1.95677e-112	up
107409379	-	3.15799	0.049996	0.0915234	up
107431492	probable indole-3-pyruvate monooxygenase YUCCA4	3.15788	8.16729e-47	1.53616e-45	up
107404520	exonuclease 1	3.15733	4.73494e-16	3.21338e-15	up
107427520	uncharacterized LOC107427520	3.15019	1.72758e-96	8.6435e-95	up
107412655	linoleate 13S-lipoxygenase 2-1 chloroplastic-like	3.1488	1.5525e-06	5.59857e-06	up
107413060	beta-D-glucosyl crocetin beta-16-glucosyltransferase-like	3.14823	9.32975e-141	9.10649e-139	up
107421207	probable carboxylesterase 17	3.1474	2.41314e-10	1.18184e-09	up
107417062	putative zinc finger protein CONSTANS-LIKE 11	3.14569	2.51673e-12	1.38882e-11	up
107410372	non-specific lipid transfer protein GPI-anchored 2	3.14241	2.11153e-05	6.8079e-05	up
107419971	probable inactive receptor kinase At5g67200	3.14231	5.55704e-111	3.52935e-109	up
107407991	probable phospholipase A2 homolog 1	3.14207	0.0279744	0.0546022	up
107412461	sarcolemmal membrane-associated protein-like	3.14191	3.26776e-11	1.68807e-10	up
107403673	phenolic glucoside malonyltransferase 1-like	3.13941	5.77401e-29	6.54529e-28	up
novel.919	PF00124:Photosynthetic reaction centre protein|PF00223:Photosystem I psaA/psaB protein|PF00421:Photosystem II protein|PF00515:Tetratricopeptide repeat	3.13794	0.0152449	0.0315303	up
107405465	cellulose synthase-like protein G2	3.13544	3.45794e-05	0.000108816	up
107413597	death-associated protein kinase 1-like	3.13429	1.15659e-12	6.51558e-12	up
107430570	cyclin-dependent protein kinase inhibitor SMR3-like transcript variant X1	3.13277	0.0004402	0.00119854	up
107431525	G2/mitotic-specific cyclin S13-7-like	3.13253	1.86872e-158	2.30018e-156	up
107434684	23 kDa jasmonate-induced protein-like	3.13207	4.07304e-85	1.66135e-83	up
107431693	uncharacterized LOC107431693	3.132	0.0492523	0.0903761	up
107421241	CRC domain-containing protein TSO1-like	3.12966	7.362e-42	1.22339e-40	up
107434564	uncharacterized LOC107434564	3.12754	1.05978e-23	1.00139e-22	up
novel.685	PF00450:Serine carboxypeptidase	3.1273	1.83131e-05	5.94856e-05	up
107425956	histone-lysine N-methyltransferase ASHR3	3.12688	3.55227e-36	5.08842e-35	up
107406887	7-deoxyloganetin glucosyltransferase-like	3.12657	5.58518e-35	7.69914e-34	up
107422651	uncharacterized LOC107422651	3.12648	1.73963e-09	7.99622e-09	up
107432433	-	3.12614	6.36558e-11	3.23311e-10	up
107410698	protein CHUP1 chloroplastic	3.11891	1.48015e-196	2.70887e-194	up
107418992	uncharacterized LOC107418992	3.11849	3.98386e-09	1.78096e-08	up
107423532	uncharacterized protein At5g65660-like	3.11574	1.25409e-82	4.89974e-81	up
107430047	protein BRANCHLESS TRICHOME	3.11554	1.50221e-48	2.92842e-47	up
107428683	uncharacterized LOC107428683	3.11346	4.07184e-36	5.82367e-35	up
107406194	pentatricopeptide repeat-containing protein At5g10690-like	3.11274	4.9491e-14	3.01785e-13	up
novel.922	-	3.10946	6.85536e-07	2.54814e-06	up
107407424	psbP domain-containing protein 5 chloroplastic-like	3.10929	0.0398728	0.0749397	up
107417275	-	3.10818	2.08728e-35	2.91778e-34	up
107426823	uncharacterized LOC107426823 transcript variant X3	3.10728	1.10981e-139	1.06826e-137	up
107417600	exocyst complex component EXO70B1	3.10677	2.98811e-06	1.05046e-05	up
107428337	-	3.10563	0.0449137	0.0832108	up
107411279	uncharacterized LOC107411279	3.10263	4.06327e-11	2.08928e-10	up
107412463	uncharacterized LOC107412463	3.10058	4.98001e-05	0.000154081	up
107431848	uncharacterized LOC107431848	3.09909	1.93738e-36	2.80552e-35	up
107405389	uncharacterized LOC107405389	3.09618	0.012087	0.0255597	up
107411682	protein NRT1/ PTR FAMILY 4.5-like	3.09613	1.4705e-26	1.55007e-25	up
107415240	zinc finger protein CONSTANS-LIKE 7-like	3.09446	1.1613e-55	2.68315e-54	up
107421959	putative GEM-like protein 8	3.09289	4.40329e-08	1.81737e-07	up
novel.1399	-	3.09131	2.25548e-05	7.24681e-05	up
107421937	cysteine proteinase inhibitor B	3.08933	3.64681e-07	1.39159e-06	up
107424327	DNA-directed RNA polymerase II subunit RPB2-like	3.08879	1.37033e-20	1.1444e-19	up
107420091	NAD(P)H-quinone oxidoreductase subunit U chloroplastic	3.08486	1.59786e-11	8.42639e-11	up
107427162	peroxidase 43	3.08068	3.35857e-09	1.51204e-08	up
107417559	DNA topoisomerase 2 transcript variant X2	3.07936	5.8699e-258	1.79438e-255	up
107425323	zinc-finger homeodomain protein 4-like	3.07811	4.38628e-25	4.37026e-24	up
107425691	NAC domain-containing protein 72	3.07732	3.96535e-20	3.25393e-19	up
107428545	photosynthetic NDH subunit of subcomplex B 3 chloroplastic-like	3.07642	7.89137e-09	3.45922e-08	up
107424869	isoflavone 3'-hydroxylase-like	3.07518	1.61713e-57	3.92201e-56	up
107414069	ATP-dependent DNA helicase SRS2-like protein At4g25120	3.07458	4.28169e-20	3.50937e-19	up
107423894	photosystem I chlorophyll a/b-binding protein 6 chloroplastic	3.07435	6.8773e-43	1.18021e-41	up
107434676	23 kDa jasmonate-induced protein-like	3.07385	1.21888e-161	1.56252e-159	up
107428994	origin of replication complex subunit 6 transcript variant X1	3.0731	7.01549e-50	1.41111e-48	up
107424093	rho GDP-dissociation inhibitor 1-like	3.07008	7.38473e-09	3.2448e-08	up
107424515	uncharacterized acetyltransferase At3g50280-like	3.06871	0.00237745	0.00575245	up
107410805	cell division control protein 6 homolog B	3.06789	8.15558e-46	1.49849e-44	up
107411012	uncharacterized LOC107411012	3.05942	0.00399417	0.00927307	up
107405597	probable 3-hydroxyisobutyrate dehydrogenase mitochondrial	3.05629	0.00954908	0.0206397	up
107429503	aluminum-activated malate transporter 9-like	3.05454	9.99048e-09	4.34378e-08	up
107421554	UPF0544 protein C5orf45 homolog	3.05352	1.38244e-14	8.68291e-14	up
107433703	putative cyclin-A3-1	3.04925	1.72747e-11	9.08409e-11	up
107430632	uncharacterized LOC107430632 transcript variant X1	3.04862	5.19853e-93	2.42233e-91	up
107406901	uncharacterized LOC107406901	3.04779	3.18155e-08	1.32889e-07	up
107423102	putative calcium-transporting ATPase 13 plasma membrane-type	3.04613	1.23799e-12	6.96429e-12	up
107427322	auxin-responsive protein SAUR68-like	3.04307	2.32895e-17	1.68321e-16	up
107429990	transcription factor TRY-like	3.04237	1.19905e-09	5.5806e-09	up
107427759	kinetochore protein NDC80 homolog	3.04181	0.00177005	0.00437254	up
107424211	GATA transcription factor 4	3.04086	2.07656e-96	1.03709e-94	up
107404652	uncharacterized LOC107404652	3.04029	0.00403982	0.00937043	up
107433989	ELMO domain-containing protein A-like	3.03956	2.70551e-15	1.76382e-14	up
107409751	kinesin-like protein KIN12B	3.03895	4.50199e-43	7.74977e-42	up
107420903	B3 domain-containing protein At5g42700-like	3.03713	9.32725e-44	1.62776e-42	up
107429290	pectinesterase	3.03566	2.39898e-07	9.30492e-07	up
novel.915	-	3.03245	0.0190694	0.0386135	up
107424404	serine/arginine repetitive matrix protein 2	3.03232	3.74965e-197	6.95385e-195	up
107424997	light-inducible protein CPRF2	3.02955	9.15128e-46	1.68033e-44	up
107433632	33 kDa ribonucleoprotein chloroplastic-like	3.02192	0.000811525	0.00211912	up
107423848	pectinesterase-like	3.02152	1.425e-165	1.88765e-163	up
107421227	3-ketoacyl-CoA synthase 11-like	3.01481	0.000353216	0.000976231	up
107417110	uncharacterized protein At5g39865	3.0121	4.76276e-44	8.38017e-43	up
107432857	zinc finger CCHC domain-containing protein 10-like	3.01201	1.41054e-18	1.08603e-17	up
107403982	uncharacterized LOC107403982	3.01191	3.21659e-53	7.00697e-52	up
107423490	MHF histone-fold complex subunit 1	3.01139	1.03213e-17	7.59972e-17	up
107419655	glutamate decarboxylase-like	3.01036	2.57123e-272	8.51506e-270	up
107416048	cinnamoyl-CoA reductase 2-like	3.00921	0.0385401	0.0726853	up
107424367	acidic leucine-rich nuclear phosphoprotein 32 family member B	3.00116	2.04099e-176	3.08567e-174	up
107418933	replication protein A 70 kDa DNA-binding subunit B	2.99988	3.06625e-99	1.61547e-97	up
107406728	cyclin-A2-3 transcript variant X4	2.99799	3.38417e-69	1.05303e-67	up
107425354	uncharacterized protein At4g08330 chloroplastic-like	2.99766	1.38236e-47	2.63386e-46	up
107432450	stem-specific protein TSJT1-like	2.997	1.09018e-48	2.12968e-47	up
107417403	cold and drought-regulated protein CORA-like	2.99577	8.81784e-29	9.9511e-28	up
107423806	kinesin-like protein NACK2	2.99512	1.27936e-39	2.02788e-38	up
107418745	-	2.99495	7.15877e-16	4.81021e-15	up
107429922	probable sarcosine oxidase	2.99387	3.87782e-29	4.42829e-28	up
107409799	-	2.99201	0.0207458	0.0416984	up
107407301	21 kDa protein	2.99165	1.43666e-161	1.83326e-159	up
107421243	protein tesmin/TSO1-like CXC 2	2.99151	1.45095e-89	6.41695e-88	up
107405041	uncharacterized protein At4g06598-like transcript variant X2	2.98894	5.0273e-08	2.06603e-07	up
107412926	uncharacterized LOC107412926	2.98783	8.06258e-14	4.86096e-13	up
novel.1228	-	2.98735	0.0248449	0.0490595	up
107409855	kinesin-like protein NACK2	2.98723	1.6761e-28	1.87403e-27	up
107427541	chaperone protein dnaJ 11 chloroplastic-like	2.986	7.88591e-171	1.11355e-168	up
107409125	cytochrome P450 90B1-like	2.98552	0.000325007	0.0009023	up
107416371	leucine-rich repeat receptor-like serine/threonine-protein kinase At1g17230	2.98453	8.27092e-34	1.09354e-32	up
novel.773	-	2.98348	0.00543326	0.012288	up
107433532	protein ACCELERATED CELL DEATH 6-like	2.98056	0.00851714	0.0185631	up
107419967	WAT1-related protein At4g30420-like transcript variant X3	2.98019	6.40317e-65	1.81944e-63	up
107419900	uncharacterized LOC107419900 transcript variant X3	2.9796	2.58531e-05	8.25378e-05	up
107431044	probably inactive leucine-rich repeat receptor-like protein kinase IMK2	2.97902	2.25155e-140	2.18235e-138	up
107422593	uncharacterized LOC107422593	2.978	0.0224759	0.0448132	up
107432918	uncharacterized LOC107432918	2.97777	4.99013e-06	1.71759e-05	up
107430866	-	2.97556	0.00200299	0.00490055	up
107422425	dynamin-related protein 5A	2.97189	1.95367e-45	3.54053e-44	up
107411581	uncharacterized LOC107411581	2.96864	2.65785e-18	2.02564e-17	up
107432078	125 kDa kinesin-related protein	2.96754	1.78201e-128	1.4623e-126	up
107413532	histone H4	2.96727	1.27912e-12	7.18985e-12	up
107424069	lycopene epsilon cyclase chloroplastic transcript variant X1	2.96462	6.56623e-139	6.27695e-137	up
107433612	uncharacterized LOC107433612	2.96237	0.0013623	0.00343172	up
107426466	protein QUIRKY	2.95894	1.08698e-62	2.95577e-61	up
107405180	auxin-responsive protein SAUR72-like	2.95884	3.59753e-05	0.000113004	up
107425111	uncharacterized LOC107425111	2.95342	2.24215e-20	1.85964e-19	up
novel.849	-	2.95208	0.00404967	0.00939093	up
107425217	protein DETOXIFICATION 27-like	2.95074	3.25685e-73	1.09684e-71	up
107409301	uncharacterized LOC107409301	2.95063	1.12344e-48	2.19311e-47	up
107419771	auxin-responsive protein SAUR66-like	2.94992	0.000189088	0.000542366	up
107411544	ferritin-4 chloroplastic-like	2.94852	8.10825e-07	2.99821e-06	up
107414214	F-box protein At5g07670-like	2.94504	1.03896e-61	2.76308e-60	up
107431223	protein SCARECROW 2-like	2.94327	4.41612e-91	2.00078e-89	up
107429217	probable serine/threonine-protein kinase cdc7	2.94231	9.92481e-17	6.95086e-16	up
107421751	uncharacterized LOC107421751	2.94211	0.0187364	0.0380001	up
107433119	uncharacterized LOC107433119	2.93982	2.4629e-94	1.16916e-92	up
107429096	uncharacterized protein At1g04910-like	2.93967	4.24544e-23	3.91707e-22	up
107426886	organ-specific protein P4-like	2.93871	2.2104e-55	5.06081e-54	up
novel.1537	-	2.93826	5.66233e-22	4.99729e-21	up
107432117	cytochrome P450 76A1-like	2.93809	5.31992e-10	2.54715e-09	up
107421472	GDSL esterase/lipase At1g71691	2.93771	7.19952e-98	3.68155e-96	up
107435339	protein IQ-DOMAIN 14-like transcript variant X2	2.93602	0.000261619	0.00073676	up
107413423	ribulose bisphosphate carboxylase/oxygenase activase chloroplastic transcript variant X1	2.93401	1.07592e-257	3.25325e-255	up
107407144	calcium-binding protein 39-like transcript variant X1	2.93384	0.048766	0.0896493	up
107433375	1-Cys peroxiredoxin	2.93167	3.06565e-10	1.48909e-09	up
107403792	alcohol dehydrogenase-like 4	2.93137	1.79328e-49	3.57601e-48	up
107433995	alpha-ketoglutarate-dependent dioxygenase alkB-like transcript variant X2	2.9303	0.00230192	0.0055867	up
107413706	uncharacterized protein ycf23-like	2.92965	7.24573e-91	3.27211e-89	up
107410267	putative axial regulator YABBY 2 transcript variant X1	2.92843	6.80109e-117	4.83869e-115	up
107404429	cytochrome P450 81E8-like	2.9252	5.17178e-155	6.0449e-153	up
107405065	uncharacterized LOC107405065	2.92407	0.013207	0.0276713	up
107431446	uncharacterized LOC107431446	2.92378	2.26805e-37	3.36853e-36	up
107433776	phosphatidylinositol N-acetylglucosaminyltransferase subunit Q-like	2.92087	0.0100665	0.0216405	up
107426644	putative ER lumen protein-retaining receptor C28H8.4	2.91826	8.41144e-07	3.1066e-06	up
107415295	uncharacterized LOC107415295	2.91814	0.0273861	0.0535705	up
107415605	tubulin alpha chain	2.91698	1.37287e-289	5.45579e-287	up
107415104	peroxidase A2-like	2.91593	1.58737e-113	1.07179e-111	up
107432157	phospholipase A2-alpha	2.9129	8.27143e-33	1.06132e-31	up
107429149	chaperonin 60 subunit beta 4 chloroplastic-like transcript variant X1	2.9118	5.29512e-25	5.25695e-24	up
107430486	beta-amyrin 11-oxidase-like	2.91151	1.75936e-274	5.8966e-272	up
107412435	glucan endo-13-beta-glucosidase-like	2.91113	7.50367e-16	5.03588e-15	up
107404111	kinesin-like protein KIF22	2.91076	1.66448e-74	5.68826e-73	up
107422856	uncharacterized LOC107422856	2.91073	6.84424e-81	2.601e-79	up
107419970	protein CYPRO4	2.90935	9.16665e-102	4.99996e-100	up
107425898	F-box/LRR-repeat protein 17 transcript variant X1	2.90731	1.97505e-98	1.02122e-96	up
107412001	microtubule-binding protein TANGLED transcript variant X1	2.90724	2.03905e-45	3.69286e-44	up
107430746	probable sugar phosphate/phosphate translocator At3g11320	2.90665	6.00872e-06	2.05042e-05	up
107432451	stem-specific protein TSJT1-like	2.90613	1.66654e-125	1.3096e-123	up
107420615	kinesin-related protein 11	2.90608	1.06192e-58	2.63753e-57	up
107413277	uncharacterized LOC107413277	2.9056	4.51762e-09	2.01396e-08	up
107407992	2-methylene-furan-3-one reductase-like	2.90503	0.0325838	0.0624941	up
107411765	extensin-2-like	2.89954	0.00530586	0.0120282	up
107404640	uncharacterized LOC107404640	2.89751	0.00343206	0.00806769	up
107424944	uncharacterized LOC107424944	2.89639	2.0021e-36	2.89472e-35	up
107414255	LRR receptor-like serine/threonine-protein kinase ERL2	2.89476	1.88297e-206	3.79569e-204	up
novel.1373	-	2.89369	5.12334e-05	0.000158304	up
107416618	wall-associated receptor kinase-like 8	2.89177	5.70423e-05	0.000175163	up
107415876	uncharacterized LOC107415876	2.89175	2.799e-05	8.90838e-05	up
107427797	elongation of fatty acids protein 3-like	2.88844	0.029364	0.0569955	up
107404869	probable ATP-dependent DNA helicase DDX11	2.88701	8.82881e-21	7.44813e-20	up
107420012	probable isoaspartyl peptidase/L-asparaginase 2	2.88664	1.62012e-125	1.27673e-123	up
107404319	uncharacterized LOC107404319	2.88052	0.00391572	0.00910309	up
107435301	uncharacterized LOC107435301 transcript variant X1	2.87994	1.02333e-65	2.96532e-64	up
107430147	endoglucanase 6	2.87873	0	0	up
107423678	probable F-box protein At3g61730	2.87471	9.72015e-05	0.000289564	up
107429249	uncharacterized LOC107429249	2.87328	1.77546e-19	1.41356e-18	up
107418543	Bowman-Birk type proteinase inhibitor PVI-3(2)-like	2.87289	5.04523e-26	5.19808e-25	up
107418455	BTB/POZ domain-containing protein At3g22104	2.87259	2.79335e-54	6.22141e-53	up
107411042	olee1-like protein	2.87124	0.00629589	0.0140787	up
novel.651	-	2.87052	5.04018e-16	3.41553e-15	up
107425953	-	2.87009	0.0447581	0.0829666	up
novel.1810	-	2.86967	0.016878	0.0345534	up
novel.939	-	2.86829	0.000462763	0.00125616	up
107423283	basic 7S globulin-like	2.86744	0.00193394	0.0047437	up
107414207	structural maintenance of chromosomes protein 2-1	2.8643	8.82431e-113	5.85859e-111	up
107430697	uncharacterized LOC107430697	2.86417	3.50306e-20	2.88394e-19	up
107417138	protein argonaute 6-like	2.86348	0.0422288	0.0788933	up
107406252	cyclin-D4-2-like	2.86066	5.70128e-06	1.9503e-05	up
107426379	cellulose synthase-like protein D5	2.8572	2.99317e-129	2.51553e-127	up
107418058	-	2.85288	2.47575e-05	7.91615e-05	up
107430823	7-deoxyloganetic acid glucosyltransferase-like	2.85236	7.5422e-48	1.44497e-46	up
107431037	protein BREAST CANCER SUSCEPTIBILITY 2 homolog B-like	2.85127	3.70438e-29	4.24068e-28	up
107418167	haloacid dehalogenase-like hydrolase domain-containing protein At3g48420	2.85081	1.51344e-56	3.5953e-55	up
107422365	uncharacterized LOC107422365 transcript variant X1	2.84938	2.42185e-05	7.7518e-05	up
107409407	CMP-sialic acid transporter 2-like	2.8467	0.0158342	0.0326205	up
107414849	protein starmaker-like	2.83999	1.68536e-108	1.0259e-106	up
107431985	UDP-glycosyltransferase 73C6-like	2.83776	9.15517e-12	4.89578e-11	up
107426420	uncharacterized LOC107426420	2.83724	8.9161e-80	3.34269e-78	up
107422600	probable serine incorporator	2.83645	6.26709e-09	2.76507e-08	up
novel.143	-	2.83545	1.88976e-10	9.33237e-10	up
107432082	beta-fructofuranosidase insoluble isoenzyme 1-like	2.83409	1.13822e-05	3.77796e-05	up
107426065	protein NETWORKED 3A transcript variant X3	2.83328	7.05799e-40	1.12709e-38	up
107411049	methyl-CpG-binding domain-containing protein 7-like	2.83284	0.00356789	0.00835662	up
107417419	O-acyltransferase WSD1-like	2.83282	8.49353e-13	4.82485e-12	up
107427976	CASP-like protein 1F2	2.83167	1.12495e-71	3.69466e-70	up
107421330	kinesin-II 95 kDa subunit-like	2.83057	3.69053e-21	3.17057e-20	up
107426657	uncharacterized LOC107426657	2.82834	8.18943e-08	3.29878e-07	up
107418872	carbon catabolite repressor protein 4 homolog 3	2.82644	5.5964e-10	2.67584e-09	up
107407180	glucan endo-13-beta-glucosidase 2-like	2.82472	1.82256e-84	7.30547e-83	up
107427891	probable acyl-activating enzyme 6	2.82467	0.00248646	0.00599951	up
107423014	protein FANTASTIC FOUR 1-like	2.82409	9.57123e-31	1.15211e-29	up
107414006	expansin-A8	2.8228	6.82899e-231	1.6519e-228	up
107411275	uncharacterized LOC107411275	2.82064	1.63665e-07	6.42963e-07	up
107430298	probable trehalose-phosphate phosphatase F	2.82018	1.07876e-22	9.7908e-22	up
107417272	(RS)-reticuline 7-O-methyltransferase-like	2.8188	4.63571e-148	5.03735e-146	up
107428959	expansin-A1	2.81724	1.32714e-237	3.54984e-235	up
107425297	7-deoxyloganetin glucosyltransferase-like transcript variant X2	2.81674	8.0717e-27	8.57345e-26	up
107426697	DNA replication licensing factor MCM4	2.81386	1.6586e-132	1.4601e-130	up
107427473	auxin-responsive protein SAUR21-like	2.81169	2.50926e-14	1.55635e-13	up
107418522	uncharacterized LOC107418522	2.8084	1.24185e-07	4.92525e-07	up
107415180	ATP-dependent DNA helicase Q-like 4A	2.80713	7.34503e-66	2.14626e-64	up
107423454	uncharacterized LOC107423454	2.80685	3.92366e-18	2.96277e-17	up
107420465	floral homeotic protein DEFICIENS-like	2.80528	0.042281	0.0789642	up
107425240	putative UPF0481 protein At3g02645	2.8048	1.83309e-08	7.79487e-08	up
107426390	VAN3-binding protein	2.80123	5.11003e-68	1.55356e-66	up
107416498	proline dehydrogenase 2 mitochondrial-like	2.79994	0	0	up
107424630	inositol oxygenase 1-like	2.79964	6.51556e-72	2.15006e-70	up
107430635	expansin-A3-like	2.79877	2.03975e-77	7.30267e-76	up
107434318	sodium/hydrogen exchanger 4	2.79697	0.0126904	0.0267116	up
107426038	rho GTPase-activating protein 2	2.79505	2.80405e-112	1.84405e-110	up
107433928	allene oxide synthase-like	2.79426	0.0134383	0.0281285	up
107413730	rop guanine nucleotide exchange factor 5-like	2.79383	8.86787e-29	1.00035e-27	up
107404378	uncharacterized LOC107404378	2.79287	1.06544e-08	4.62234e-08	up
107434867	serine/threonine-protein kinase-like protein ACR4	2.78982	1.5038e-51	3.15243e-50	up
107415773	uncharacterized LOC107415773	2.78836	2.53825e-68	7.76778e-67	up
novel.418	-	2.78759	0.000562466	0.00150695	up
107430784	-	2.78742	0.0380607	0.0718737	up
107433152	condensin-2 complex subunit H2 transcript variant X2	2.78489	5.95595e-35	8.2021e-34	up
107433069	uncharacterized LOC107433069	2.78421	0.000196604	0.000562724	up
107429450	LOB domain-containing protein 42-like	2.78331	2.1012e-08	8.90615e-08	up
107410452	uncharacterized LOC107410452	2.78188	0.0241388	0.0478373	up
107417580	uncharacterized LOC107417580	2.78155	1.06862e-55	2.47311e-54	up
novel.943	PF10839:Protein of unknown function (DUF2647)	2.78146	0.014604	0.0303196	up
107433099	uncharacterized LOC107433099	2.78002	1.01854e-13	6.09588e-13	up
novel.945	PF00164:Ribosomal protein S12/S23|PF00177:Ribosomal protein S7p/S5e	2.77958	2.56016e-15	1.67219e-14	up
107414720	growth-regulating factor 4-like transcript variant X2	2.77644	6.96665e-31	8.41138e-30	up
107428546	uncharacterized LOC107428546	2.77637	3.08321e-20	2.54507e-19	up
novel.1427	-	2.77594	4.55374e-17	3.24977e-16	up
107435973	uncharacterized LOC107435973	2.77524	0.0209375	0.0420503	up
107423509	syntaxin-related protein KNOLLE	2.77445	2.2663e-74	7.72596e-73	up
107414688	-	2.77138	1.02931e-05	3.43119e-05	up
107419066	WD repeat and HMG-box DNA-binding protein 1	2.7707	6.127e-78	2.20778e-76	up
107427134	uncharacterized LOC107427134	2.76986	4.07277e-08	1.68471e-07	up
novel.799	PF00271:Helicase conserved C-terminal domain|PF00176:SNF2 family N-terminal domain|PF00097:Zinc finger, C3HC4 type (RING finger)	2.76969	6.63591e-10	3.15336e-09	up
107414846	cell division cycle 20.2 cofactor of APC complex-like	2.76922	6.02463e-112	3.94337e-110	up
107421275	kinesin-like protein FRA1	2.76913	5.17117e-95	2.4802e-93	up
107431874	uncharacterized LOC107431874	2.76746	2.60146e-11	1.35039e-10	up
107411582	two-component response regulator ARR17-like	2.76711	0.0182227	0.03705	up
107422523	uncharacterized LOC107422523	2.76678	1.57213e-26	1.65344e-25	up
107407983	uncharacterized LOC107407983 transcript variant X2	2.76646	1.0387e-18	8.02401e-18	up
107427844	protein CHLORORESPIRATORY REDUCTION 6 chloroplastic	2.76586	4.6759e-22	4.13985e-21	up
107410808	uncharacterized LOC107410808	2.76438	1.47589e-23	1.3861e-22	up
107416559	uncharacterized LOC107416559	2.75972	1.64584e-13	9.74956e-13	up
107428528	vegetative incompatibility protein HET-E-1-like	2.75822	5.26452e-08	2.15905e-07	up
107432948	50S ribosomal protein L5 chloroplastic	2.75723	2.74447e-102	1.52387e-100	up
107421494	-	2.75618	6.81894e-16	4.5863e-15	up
107405790	50S ribosomal protein L18 chloroplastic-like	2.75541	1.02778e-64	2.90262e-63	up
107427876	uncharacterized protein At4g38062-like	2.75511	2.90999e-50	5.90446e-49	up
107435781	probable E3 ubiquitin-protein ligase ARI2	2.75418	2.371e-12	1.31048e-11	up
107420240	deoxyuridine 5'-triphosphate nucleotidohydrolase-like	2.75218	5.37774e-49	1.05873e-47	up
107413085	vinorine synthase-like transcript variant X4	2.74968	1.12488e-32	1.43343e-31	up
novel.1716	-	2.74922	5.31322e-05	0.00016388	up
107414505	kinesin-like protein KIF22 transcript variant X3	2.74905	2.05119e-67	6.15535e-66	up
107417076	uncharacterized LOC107417076 transcript variant X2	2.7484	1.32579e-50	2.71982e-49	up
107411306	replication factor C subunit 1-like	2.74784	2.58257e-06	9.12512e-06	up
107405475	probable 2-oxoglutarate-dependent dioxygenase AOP1.2	2.7471	9.51145e-153	1.09335e-150	up
107403852	E3 ubiquitin-protein ligase ATL4	2.74475	3.16517e-18	2.40504e-17	up
107412606	origin of replication complex subunit 1B-like	2.74313	1.82328e-50	3.71576e-49	up
107432808	125 kDa kinesin-related protein	2.74094	9.82007e-89	4.28846e-87	up
107417307	condensin complex subunit 3-like	2.73745	5.65239e-31	6.84836e-30	up
107408672	tubulin beta-1 chain-like	2.73559	1.50258e-05	4.91749e-05	up
107424322	G2/mitotic-specific cyclin-2	2.73511	5.38322e-69	1.66575e-67	up
107420336	abnormal spindle-like microcephaly-associated protein homolog	2.73307	5.0427e-91	2.28094e-89	up
107411980	kinesin-like protein KIFC3	2.73251	1.6966e-73	5.72767e-72	up
107420580	uncharacterized LOC107420580	2.73071	5.12531e-14	3.12324e-13	up
107411386	serine/threonine-protein kinase RUNKEL	2.72953	1.53418e-87	6.56584e-86	up
107429916	U-box domain-containing protein 52	2.72853	0.00531031	0.0120354	up
107411585	uncharacterized LOC107411585	2.7276	0.0445437	0.0826243	up
107425485	elicitor peptide 6	2.72629	0.00013463	0.000393892	up
107420090	homeobox protein ATH1 transcript variant X1	2.72583	3.54447e-44	6.25238e-43	up
107415886	uncharacterized LOC107415886 transcript variant X2	2.72447	2.96768e-108	1.79467e-106	up
107405603	DNA replication licensing factor MCM6	2.72335	3.10472e-108	1.87347e-106	up
107405908	alpha-copaene synthase-like	2.72303	7.33231e-05	0.000221755	up
107427783	kinetochore protein NDC80 homolog	2.72122	9.1694e-19	7.09921e-18	up
107426487	uncharacterized LOC107426487	2.7201	0.00040661	0.00111307	up
107411442	uncharacterized LOC107411442	2.71869	2.2473e-66	6.65059e-65	up
107421044	uncharacterized LOC107421044	2.71552	7.01136e-57	1.68285e-55	up
107433522	annexin A13-like transcript variant X1	2.71133	1.41958e-55	3.26633e-54	up
107416319	uncharacterized LOC107416319	2.71084	7.04107e-31	8.49386e-30	up
107421328	kinesin-1	2.71078	3.31632e-137	3.10618e-135	up
107435473	capsular polysaccharide biosynthesis glycosyltransferase CapM-like	2.71054	0.000169727	0.000489831	up
107430811	tropinone reductase homolog transcript variant X1	2.71052	9.84111e-15	6.22324e-14	up
107418546	Bowman-Birk type proteinase inhibitor PVI-3(2)-like	2.71041	7.53065e-63	2.05582e-61	up
107424565	protein WALLS ARE THIN 1-like	2.70961	1.00267e-06	3.67826e-06	up
107423751	interactor of constitutive active ROPs 1-like transcript variant X3	2.70921	7.97263e-223	1.78857e-220	up
107417628	ACT domain-containing protein ACR4-like	2.70852	2.64028e-07	1.01953e-06	up
107415742	uncharacterized LOC107415742	2.70735	2.78677e-13	1.62794e-12	up
107403542	50S ribosomal protein L17 chloroplastic-like	2.70537	0.00527497	0.0119621	up
107427351	DNA replication licensing factor MCM5-like	2.70525	1.80033e-16	1.24612e-15	up
107404976	photosystem I chlorophyll a/b-binding protein 6 chloroplastic-like	2.70491	0.0475347	0.0875825	up
107405888	protein BREAST CANCER SUSCEPTIBILITY 1 homolog	2.70283	9.39534e-22	8.23698e-21	up
107417311	condensin complex subunit 3-like	2.70253	7.69103e-05	0.000231999	up
107411566	uncharacterized LOC107411566	2.7025	7.66637e-11	3.87328e-10	up
107431050	non-specific lipid-transfer protein 1-like	2.70095	9.00881e-09	3.92986e-08	up
107419717	kinase-interacting family protein	2.69961	2.407e-54	5.37814e-53	up
107411785	uncharacterized LOC107411785	2.6971	0.000445716	0.00121268	up
107419978	uncharacterized acetyltransferase At3g50280-like	2.6961	2.69962e-23	2.50996e-22	up
107428707	14-dihydroxy-2-naphthoyl-CoA synthase peroxisomal	2.69532	5.36833e-66	1.57694e-64	up
107430259	21 kDa protein-like	2.69504	4.74737e-88	2.04431e-86	up
107404401	probable inactive leucine-rich repeat receptor-like protein kinase At3g03770	2.69178	3.27031e-69	1.01988e-67	up
107423642	histone H3-like centromeric protein HTR12	2.69164	1.05111e-24	1.03357e-23	up
107415902	uncharacterized LOC107415902	2.6903	5.05702e-54	1.12182e-52	up
107421167	14 kDa proline-rich protein DC2.15-like	2.68787	4.68216e-10	2.25226e-09	up
107426817	BURP domain protein USPL1-like	2.68417	3.06321e-191	5.32577e-189	up
107404382	mediator of RNA polymerase II transcription subunit 11-like	2.68136	8.70879e-05	0.000261029	up
107416200	uncharacterized LOC107416200	2.68071	2.672e-15	1.74279e-14	up
107412187	protein tesmin/TSO1-like CXC 3 transcript variant X1	2.68062	2.03247e-51	4.25107e-50	up
107432813	uncharacterized LOC107432813	2.68052	1.31534e-92	6.09837e-91	up
107410076	fructose-bisphosphate aldolase cytoplasmic isozyme 1-like	2.68023	0.0357386	0.0678619	up
107426309	histone H1-like	2.67931	4.90802e-73	1.64694e-71	up
107407042	mitotic checkpoint serine/threonine-protein kinase BUB1-like	2.67659	3.78401e-12	2.06764e-11	up
107434831	2-alkenal reductase (NADP(+)-dependent)-like	2.67625	0.0170106	0.0347993	up
107427925	fidgetin-like protein 1	2.67574	7.81933e-15	4.97753e-14	up
novel.798	PF08797:HIRAN domain	2.67535	5.99062e-05	0.000183552	up
107427385	uncharacterized LOC107427385	2.67509	8.00209e-58	1.9578e-56	up
107421822	histone-lysine N-methyltransferase ATXR6	2.67471	5.90053e-23	5.40827e-22	up
107429422	alpha-xylosidase 1	2.67442	8.68184e-303	3.83351e-300	up
107431545	uncharacterized LOC107431545 transcript variant X2	2.67395	8.39315e-48	1.60578e-46	up
107417854	uncharacterized LOC107417854	2.67339	6.2441e-12	3.37541e-11	up
107432118	cytochrome P450 76A1-like	2.67331	0.00136768	0.00344403	up
107420687	myosin heavy chain kinase B-like	2.6725	0.029435	0.0570939	up
107410404	disease resistance protein RGA2-like	2.66846	0.0273745	0.0535567	up
107432508	epidermis-specific secreted glycoprotein EP1-like	2.66733	2.03803e-14	1.26974e-13	up
107431449	-	2.66505	0.000110933	0.000328186	up
107414487	heavy metal-associated isoprenylated plant protein 26	2.66434	1.06482e-09	4.98086e-09	up
107434369	uncharacterized LOC107434369	2.66407	0.00113577	0.00289899	up
107404755	protein IQ-DOMAIN 1-like	2.66144	2.902e-08	1.21578e-07	up
107416070	subtilisin-like protease SBT5.4	2.66013	2.53341e-21	2.19341e-20	up
107422072	protein STRICTOSIDINE SYNTHASE-LIKE 13	2.65602	9.29868e-05	0.000277812	up
107419772	glyceraldehyde-3-phosphate dehydrogenase B chloroplastic	2.65573	6.39612e-255	1.9132e-252	up
novel.1908	-	2.65525	5.38768e-18	4.03322e-17	up
107412004	GDSL esterase/lipase At1g54790-like	2.64937	0.00344141	0.00808695	up
107413724	rop guanine nucleotide exchange factor 5-like	2.64756	5.77445e-15	3.70551e-14	up
107420604	squalene monooxygenase-like	2.64572	7.96119e-65	2.25294e-63	up
107417892	GDSL esterase/lipase At5g33370-like	2.64499	9.64712e-139	9.19054e-137	up
107433223	major allergen Mal d 1-like	2.64395	0.019122	0.0387059	up
107429119	UDP-glycosyltransferase 89A2-like	2.64362	9.08985e-79	3.33151e-77	up
107413224	adenine phosphoribosyltransferase 4	2.64178	1.02622e-67	3.10974e-66	up
107414816	uncharacterized LOC107414816	2.64061	2.81077e-24	2.71304e-23	up
107406576	glucan endo-13-beta-glucosidase 2-like	2.63841	1.42041e-18	1.09333e-17	up
107426027	aspartic proteinase CDR1-like	2.63581	0.0288183	0.0560763	up
novel.278	-	2.63572	0.000898296	0.00233018	up
107423878	copper transporter 5.1-like	2.63567	3.4074e-11	1.75825e-10	up
107411992	uncharacterized LOC107411992	2.63478	1.88496e-50	3.83863e-49	up
107428491	very-long-chain 3-oxoacyl-CoA reductase-like protein At1g24470	2.63339	3.17665e-07	1.21769e-06	up
107424750	salicylic acid-binding protein 2-like	2.63274	2.44604e-08	1.03081e-07	up
107423775	protein IQ-DOMAIN 1	2.63208	6.49871e-167	8.69139e-165	up
107416003	cell division control protein 2 homolog D	2.63087	1.00842e-70	3.25432e-69	up
107417155	glucan endo-13-beta-glucosidase 12	2.62891	1.38791e-278	5.01413e-276	up
107424582	maf-like protein DDB_G0281937 transcript variant X2	2.62671	1.76899e-10	8.75306e-10	up
107423724	chitinase 1-like	2.62603	0.0152913	0.0316176	up
107409753	photosystem I subunit O-like	2.6258	1.69803e-06	6.09967e-06	up
107419980	uncharacterized LOC107419980 transcript variant X2	2.62509	1.20182e-56	2.8648e-55	up
107430610	probable WRKY transcription factor 49	2.62355	4.74869e-06	1.63752e-05	up
107408212	metallothiol transferase FosB-like	2.62215	1.00019e-155	1.19928e-153	up
107417795	myosin heavy chain kinase B	2.62166	2.62847e-13	1.5374e-12	up
107413931	transcription termination factor 4 mitochondrial	2.62042	1.70898e-65	4.92137e-64	up
107421542	annexin D6-like	2.61904	3.60763e-171	5.14652e-169	up
107431112	uncharacterized LOC107431112	2.6186	1.12688e-17	8.2755e-17	up
107425609	phragmoplast orienting kinesin-1-like	2.61486	2.53698e-72	8.4217e-71	up
107420845	uncharacterized LOC107420845	2.61262	4.4233e-47	8.37057e-46	up
107426054	uncharacterized LOC107426054	2.61183	1.05426e-07	4.20826e-07	up
107430552	probable protein S-acyltransferase 16 transcript variant X2	2.61106	0.00467297	0.0107025	up
107413455	zeatin O-xylosyltransferase-like	2.60899	5.67808e-54	1.25759e-52	up
107425556	TSL-kinase interacting protein 1	2.60812	4.36158e-29	4.96646e-28	up
107419188	uncharacterized LOC107419188	2.60692	7.2e-13	4.1043e-12	up
107430064	uncharacterized LOC107430064	2.60614	1.83172e-11	9.61047e-11	up
107418794	7-deoxyloganetin glucosyltransferase-like transcript variant X1	2.60598	0.0499153	0.0913997	up
107406713	laccase-17-like	2.60539	5.71996e-08	2.34134e-07	up
107416201	pentatricopeptide repeat-containing protein At2g42920 chloroplastic	2.60529	0.0335505	0.0641713	up
107426548	uncharacterized LOC107426548	2.60498	2.95953e-86	1.22878e-84	up
107417274	(RS)-reticuline 7-O-methyltransferase-like	2.6033	9.19873e-192	1.62987e-189	up
107404524	beta-glucosidase 44-like transcript variant X1	2.6024	3.8014e-85	1.55282e-83	up
107418524	uncharacterized LOC107418524	2.60176	2.25357e-13	1.32313e-12	up
novel.1662	PF04783:Protein of unknown function (DUF630)	2.60119	1.84902e-05	6.00116e-05	up
107407599	argininosuccinate synthase chloroplastic-like transcript variant X2	2.59987	4.27285e-21	3.66067e-20	up
107429339	protein kinase PINOID 2	2.59788	1.23029e-114	8.49233e-113	up
107423298	uncharacterized LOC107423298	2.59719	8.86416e-08	3.55974e-07	up
107415286	isocitrate dehydrogenase [NADP]-like	2.59599	0.00646571	0.0144283	up
107434114	uncharacterized GPI-anchored protein At4g28100-like	2.59565	1.02199e-32	1.30651e-31	up
107415515	protein SIEVE ELEMENT OCCLUSION B-like	2.59448	9.09961e-102	4.97314e-100	up
107430006	scarecrow-like protein 28	2.59311	1.52186e-83	5.98799e-82	up
107411125	-	2.59219	0.0297839	0.057709	up
107424817	anthocyanidin 3-O-glucosyltransferase 5	2.59172	1.76162e-49	3.5154e-48	up
107406824	uncharacterized LOC107406824	2.5904	0.00237017	0.00573733	up
novel.778	-	2.58959	3.11231e-15	2.02285e-14	up
107428398	mitotic spindle checkpoint protein MAD2	2.58921	1.03253e-37	1.5568e-36	up
107427398	serine/threonine protein phosphatase 2A 57 kDa regulatory subunit B' beta isoform-like	2.58814	0.000192691	0.00055215	up
107430937	indole-3-acetic acid-amido synthetase GH3.17-like	2.58688	3.7547e-08	1.55754e-07	up
107412456	zinc finger CCCH domain-containing protein 22-like transcript variant X2	2.58639	3.01415e-127	2.43036e-125	up
107429510	uncharacterized LOC107429510 transcript variant X1	2.58506	6.69876e-08	2.72237e-07	up
107434624	uncharacterized LOC107434624	2.58492	2.86095e-19	2.26353e-18	up
107416191	uncharacterized LOC107416191	2.58452	0.000884594	0.00229699	up
107423400	50S ribosomal protein 5 chloroplastic transcript variant X3	2.58393	5.50541e-61	1.43533e-59	up
novel.1169	PF17244:Cell division control protein 24, OB domain 3	2.58374	1.85054e-11	9.70372e-11	up
107408655	kinesin-like protein KIN12A	2.58322	3.05781e-36	4.39144e-35	up
107414007	uncharacterized LOC107414007	2.58131	5.54483e-41	9.07331e-40	up
107411725	chloroplast stem-loop binding protein of 41 kDa b chloroplastic	2.57892	8.1786e-143	8.1839e-141	up
107423693	cytochrome P450 704C1-like	2.5787	3.73982e-39	5.85778e-38	up
107419684	protein BOLA1 chloroplastic-like	2.57857	2.11995e-09	9.6899e-09	up
107421504	uncharacterized LOC107421504	2.57823	9.95395e-05	0.000296149	up
107404459	ubiquitin-like-specific protease 1A	2.57805	3.11114e-08	1.30007e-07	up
107423176	ferredoxin	2.57694	8.75383e-52	1.8448e-50	up
107426257	protein TSS	2.57616	1.12149e-132	9.93559e-131	up
107418275	-	2.57578	1.47817e-05	4.84104e-05	up
107432929	uncharacterized LOC107432929	2.5727	9.66834e-18	7.12838e-17	up
107413559	-	2.57178	0.00170244	0.00421677	up
107408284	zinc finger CCCH domain-containing protein 39-like	2.57134	0.00530775	0.0120315	up
107420893	serine/threonine-protein kinase Aurora-1	2.56981	9.38216e-107	5.49459e-105	up
novel.650	-	2.56868	0.00807135	0.0176836	up
107410525	putative phytosulfokines 6 transcript variant X1	2.56789	7.78549e-20	6.30317e-19	up
107408361	uncharacterized LOC107408361	2.56734	0.00664682	0.014798	up
107411197	phragmoplast orienting kinesin 2	2.56604	8.51822e-109	5.21938e-107	up
107416686	uncharacterized LOC107416686	2.56275	0.00372069	0.00868389	up
107427288	-	2.56235	0.0148628	0.0308133	up
107423437	probable glutathione S-transferase	2.56156	1.80486e-54	4.04899e-53	up
107423377	transcription factor ICE1-like	2.56103	6.01573e-08	2.45735e-07	up
107411268	protein DMR6-LIKE OXYGENASE 2-like	2.56087	2.31465e-168	3.15632e-166	up
107413998	mini-chromosome maintenance complex-binding protein	2.55969	5.23229e-98	2.68546e-96	up
107428352	ELMO domain-containing protein C-like	2.55847	0.00499132	0.011382	up
107413586	3-ketoacyl-CoA synthase 19-like	2.55824	4.89657e-57	1.17933e-55	up
107407098	uncharacterized LOC107407098	2.55793	7.18335e-55	1.62328e-53	up
107416052	probable galactinol--sucrose galactosyltransferase 2	2.55569	1.80036e-59	4.52824e-58	up
107432602	uncharacterized LOC107432602	2.55496	1.40305e-06	5.08136e-06	up
107407320	zinc finger CCCH domain-containing protein 16-like transcript variant X2	2.5543	0.0431401	0.0804067	up
107435447	uncharacterized LOC107435447 transcript variant X1	2.5541	1.02249e-05	3.4097e-05	up
107412173	serine/threonine-protein kinase Nek3	2.55217	3.7714e-87	1.59684e-85	up
107416269	transcription factor PAR1	2.55099	4.95993e-19	3.88226e-18	up
novel.611	-	2.5503	0.00556966	0.0125801	up
107403525	microtubule-associated protein RP/EB family member 1C	2.54954	1.15462e-87	4.95669e-86	up
107434205	probable serine/threonine-protein kinase At1g09600	2.54887	5.41352e-22	4.78226e-21	up
107434140	50S ribosomal protein L1 chloroplastic	2.54296	0.0210773	0.0423036	up
107419373	probable serine/threonine protein kinase IREH1	2.54124	0.0106137	0.0227222	up
107423821	DNA repair protein RAD51 homolog	2.54102	2.74453e-24	2.65279e-23	up
107419780	G2/mitotic-specific cyclin-2 transcript variant X5	2.5402	2.52605e-110	1.59341e-108	up
107428260	uncharacterized LOC107428260	2.53956	6.0597e-66	1.77441e-64	up
107414250	BRASSINOSTEROID INSENSITIVE 1-associated receptor kinase 1	2.5394	2.59133e-68	7.92149e-67	up
107416272	uncharacterized LOC107416272	2.53847	8.56576e-14	5.15317e-13	up
107425933	RING-H2 finger protein ATL16-like	2.53765	4.90609e-27	5.24107e-26	up
107410206	uncharacterized LOC107410206	2.53759	0.000301864	0.000841113	up
107434252	subtilisin-like protease SBT1.2	2.53605	2.41854e-24	2.34667e-23	up
novel.261	PF05641:Agenet domain	2.53589	0.00304746	0.00722712	up
107403477	7-deoxyloganetin glucosyltransferase-like	2.53568	3.75013e-30	4.4129e-29	up
107424544	uncharacterized acetyltransferase At3g50280-like	2.53555	1.60906e-43	2.79058e-42	up
107434312	uncharacterized LOC107434312	2.5337	1.56407e-42	2.64977e-41	up
107406350	chaperone protein dnaJ 8 chloroplastic	2.53306	3.20032e-107	1.89016e-105	up
107423205	primary amine oxidase-like	2.53273	1.26436e-144	1.29785e-142	up
107405379	protein MNN4-like transcript variant X2	2.53181	0.00141087	0.00354252	up
107411975	serine/threonine-protein kinase CDL1	2.53057	6.08958e-25	6.02847e-24	up
107426234	uncharacterized LOC107426234	2.52968	6.72549e-05	0.00020476	up
107434253	photosystem II reaction center PSB28 protein chloroplastic	2.52881	1.98102e-87	8.45214e-86	up
107413088	bark storage protein A-like transcript variant X2	2.52869	3.49687e-38	5.36251e-37	up
107420338	acidic mammalian chitinase-like	2.52699	1.14336e-09	5.33266e-09	up
107421029	cyclin-A1-4-like transcript variant X1	2.52405	5.36605e-13	3.08351e-12	up
107432094	uncharacterized protein At3g28850	2.52379	5.16064e-53	1.1198e-51	up
107426478	membrane protein of ER body-like protein transcript variant X1	2.52238	8.98725e-70	2.84099e-68	up
107405476	probable 2-oxoglutarate-dependent dioxygenase AOP1	2.5222	3.20765e-295	1.3318e-292	up
107404113	uncharacterized LOC107404113	2.52214	1.81176e-12	1.00799e-11	up
107421492	eugenol synthase 1-like	2.52179	2.93251e-14	1.81121e-13	up
107417304	probable transcription factor GLK1	2.52153	1.44526e-50	2.95836e-49	up
107423637	laccase-6	2.51972	2.18221e-17	1.58044e-16	up
107413975	uncharacterized LOC107413975	2.51863	8.66002e-22	7.6067e-21	up
107420468	probable leucine-rich repeat receptor-like protein kinase At1g35710	2.51772	0.0203368	0.0409622	up
107425266	uncharacterized LOC107425266 transcript variant X2	2.51708	1.92556e-25	1.94429e-24	up
107434073	uncharacterized LOC107434073	2.51603	9.31097e-06	3.118e-05	up
107413524	photosynthetic NDH subunit of lumenal location 1 chloroplastic	2.51566	5.73403e-25	5.6785e-24	up
107403627	uncharacterized LOC107403627 transcript variant X1	2.51406	0.0126662	0.0266707	up
107419253	protein PHYTOCHROME KINASE SUBSTRATE 3	2.51052	7.51646e-06	2.53908e-05	up
107422517	glycine-rich cell wall structural protein 1-like	2.50959	1.47691e-137	1.388e-135	up
107427642	chlorophyll a-b binding protein CP24 10A chloroplastic	2.50948	3.89627e-96	1.92516e-94	up
107408949	ABC transporter C family member 10-like	2.50836	0.0164969	0.0338329	up
107432986	origin of replication complex subunit 5	2.5078	2.51325e-25	2.52944e-24	up
107423569	uncharacterized LOC107423569	2.50712	9.06931e-15	5.75085e-14	up
107419197	-	2.50652	0.0487827	0.089668	up
107421446	protein DMR6-LIKE OXYGENASE 1-like	2.50576	1.52304e-10	7.56437e-10	up
107423026	mitogen-activated protein kinase kinase kinase NPK1 transcript variant X2	2.50478	6.80584e-97	3.42359e-95	up
novel.1305	-	2.50419	0.0255113	0.0502531	up
107431803	myb-related protein 3R-1-like transcript variant X4	2.50281	4.25031e-30	4.99726e-29	up
107429614	TIMELESS-interacting protein-like	2.50237	1.17332e-15	7.80662e-15	up
107412011	branched-chain-amino-acid aminotransferase-like protein 1 transcript variant X1	2.5014	1.94829e-142	1.94256e-140	up
107404247	uncharacterized LOC107404247	2.50027	0.00738509	0.016293	up
107425284	40S ribosomal protein S6	2.49991	1.51506e-06	5.46782e-06	up
107410210	divinyl chlorophyllide a 8-vinyl-reductase chloroplastic	2.49988	8.39364e-44	1.46667e-42	up
107419443	uncharacterized LOC107419443 transcript variant X2	2.49734	0.000157431	0.000457093	up
107405905	zinc finger protein CONSTANS-LIKE 2	2.4973	1.89936e-148	2.07202e-146	up
107422281	protein ECERIFERUM 26-like	2.49721	1.31753e-87	5.64729e-86	up
107410103	piriformospora indica-insensitive protein 2-like	2.49632	0.000745482	0.00195696	up
107420072	protein BIG GRAIN 1-like B	2.49539	1.71367e-80	6.47703e-79	up
107416832	long chain acyl-CoA synthetase 8-like transcript variant X3	2.49407	0.000282356	0.000790279	up
107422971	soyasapogenol B glucuronide galactosyltransferase-like	2.4939	2.95931e-14	1.82654e-13	up
107426627	cell division control protein 45 homolog	2.49212	1.71114e-24	1.67078e-23	up
107415629	-	2.49149	2.21136e-06	7.86141e-06	up
107418886	kinesin-like protein KIF18B transcript variant X1	2.49094	8.69034e-64	2.4199e-62	up
107419925	peroxidase 18	2.48975	1.42534e-56	3.39181e-55	up
107423949	WD-40 repeat-containing protein MSI4-like	2.48937	0.00924908	0.0200523	up
107420022	-	2.48921	0.000223349	0.00063464	up
107428909	bidirectional sugar transporter SWEET2-like	2.48875	1.21834e-59	3.07828e-58	up
107421665	citrate-binding protein-like	2.48637	0.0490271	0.0900281	up
107430799	delta-1-pyrroline-5-carboxylate synthase-like	2.48548	0.000403988	0.00110612	up
107424451	putative cyclin-B3-1	2.48536	5.18102e-33	6.70351e-32	up
107416999	chlorophyll a-b binding protein 151 chloroplastic	2.48446	1.52562e-178	2.35777e-176	up
107417318	xylulose 5-phosphate/phosphate translocator chloroplastic	2.48403	9.20005e-33	1.17722e-31	up
107404796	30S ribosomal protein S1 chloroplastic-like	2.48401	0.0440784	0.0819148	up
107406355	protein QUIRKY-like	2.48081	8.15731e-71	2.63861e-69	up
novel.1027	-	2.48018	4.1898e-05	0.000130649	up
107431868	uncharacterized LOC107431868	2.47976	1.72971e-11	9.09415e-11	up
107424195	uncharacterized LOC107424195	2.4797	1.71038e-06	6.14323e-06	up
107423814	probable pectinesterase/pectinesterase inhibitor 12	2.47911	5.16698e-05	0.000159599	up
107426290	bifunctional epoxide hydrolase 2-like	2.47898	0.0480252	0.088403	up
107413435	DNA replication licensing factor MCM3	2.47824	2.71522e-110	1.70887e-108	up
107421892	protein ACCELERATED CELL DEATH 6-like	2.47807	1.29189e-20	1.07987e-19	up
107431799	DNA replication licensing factor MCM2 transcript variant X2	2.47642	1.92053e-112	1.27203e-110	up
107424837	uncharacterized LOC107424837	2.47616	4.46221e-34	5.97064e-33	up
107428359	uncharacterized protein At3g61260	2.47384	3.59276e-87	1.52353e-85	up
107416067	mitotic spindle checkpoint protein BUBR1-like	2.47231	1.34088e-42	2.27721e-41	up
107426185	protein S-acyltransferase 18	2.47162	2.2905e-27	2.46774e-26	up
107419789	serine/threonine-protein kinase CDL1-like	2.47142	1.74702e-05	5.68206e-05	up
107405553	putative ribosomal-protein-alanine acetyltransferase	2.47137	2.50533e-13	1.46753e-12	up
107416664	uncharacterized LOC107416664 transcript variant X3	2.47037	0.0292456	0.0568007	up
107424933	adenylyl-sulfate kinase chloroplastic transcript variant X2	2.46953	4.84449e-23	4.46238e-22	up
107406087	uncharacterized LOC107406087	2.46939	6.44244e-09	2.84064e-08	up
107421976	alpha-galactosidase 1-like	2.46858	2.17969e-62	5.90981e-61	up
107429883	peptidyl-prolyl cis-trans isomerase CYP37 chloroplastic transcript variant X1	2.46734	5.05392e-47	9.55095e-46	up
107427091	uncharacterized LOC107427091	2.46365	2.13741e-45	3.86093e-44	up
107420762	uncharacterized LOC107420762	2.46293	0.00205014	0.00500753	up
107426300	beta-glucosidase 11-like	2.46265	2.75859e-15	1.79758e-14	up
107420286	cytochrome P450 CYP82D47-like	2.46252	0.0296888	0.0575407	up
107424803	uncharacterized LOC107424803	2.46165	1.30755e-52	2.8001e-51	up
107432120	-	2.46133	0.00658856	0.0146789	up
107427022	uncharacterized LOC107427022 transcript variant X1	2.46086	6.34024e-18	4.72849e-17	up
107429407	origin of replication complex subunit 4	2.4598	1.63448e-13	9.68432e-13	up
107430014	(S)-N-methylcoclaurine 3'-hydroxylase isozyme 1-like	2.45818	0.000161882	0.000469135	up
107428665	isoflavone 2'-hydroxylase-like	2.45633	6.38596e-140	6.16822e-138	up
107431533	psbP domain-containing protein 6 chloroplastic transcript variant X2	2.45625	1.60801e-34	2.18204e-33	up
107409153	uncharacterized LOC107409153	2.45619	0.0258847	0.0509273	up
novel.414	-	2.45539	0.00120361	0.00305968	up
107421010	ATP synthase gamma chain chloroplastic transcript variant X2	2.45537	2.74154e-136	2.53369e-134	up
107433140	bidirectional sugar transporter SWEET17	2.45443	1.16377e-63	3.2309e-62	up
107418987	uncharacterized LOC107418987	2.4544	5.3418e-19	4.17528e-18	up
107422567	uncharacterized LOC107422567	2.45298	1.26138e-08	5.43341e-08	up
107417136	endoglucanase 11 transcript variant X1	2.45298	3.34471e-121	2.5079e-119	up
107410830	50S ribosomal protein L4 chloroplastic	2.45259	7.10591e-108	4.27862e-106	up
107433866	uncharacterized LOC107433866	2.45212	6.20685e-96	3.03448e-94	up
107418865	uncharacterized LOC107418865	2.45038	5.85426e-05	0.000179592	up
107434703	violaxanthin de-epoxidase chloroplastic	2.44876	8.66529e-66	2.5241e-64	up
107428183	uncharacterized LOC107428183 transcript variant X3	2.44809	1.35803e-113	9.21404e-112	up
107435046	protein IQ-DOMAIN 14-like	2.44729	0.00296199	0.00704064	up
107412147	trihelix transcription factor GTL2-like	2.44681	1.20485e-63	3.33831e-62	up
107414301	fatty-acid-binding protein 3 chloroplastic transcript variant X2	2.44635	4.07515e-34	5.46062e-33	up
novel.1520	PF00232:Glycosyl hydrolase family 1	2.44463	0.0136448	0.0285177	up
107411151	GDSL esterase/lipase At5g45950	2.44461	9.77402e-104	5.54885e-102	up
107419801	uncharacterized LOC107419801	2.44378	4.65566e-57	1.12325e-55	up
107425238	protein DETOXIFICATION 27-like	2.44278	1.39169e-36	2.02586e-35	up
novel.701	-	2.44255	1.49746e-13	8.88761e-13	up
107421355	uncharacterized LOC107421355	2.44192	0.0407017	0.0763428	up
107426118	uncharacterized LOC107426118	2.44011	0.000231629	0.000656825	up
107431614	ABC transporter G family member 15-like transcript variant X1	2.43962	7.57271e-11	3.82944e-10	up
107411799	uncharacterized LOC107411799 transcript variant X1	2.43739	2.6448e-56	6.24028e-55	up
107415131	uncharacterized LOC107415131	2.43723	6.34554e-10	3.02416e-09	up
107433915	protein TIC 62 chloroplastic-like	2.43535	1.4017e-37	2.10202e-36	up
107423710	fasciclin-like arabinogalactan protein 8	2.43452	4.78046e-131	4.1299e-129	up
107422193	uncharacterized LOC107422193	2.43405	3.55099e-25	3.55073e-24	up
107406639	uncharacterized protein At5g01610-like	2.4314	1.66319e-30	1.98399e-29	up
107404306	probable pinoresinol-lariciresinol reductase 3	2.43112	0.00101215	0.00260511	up
107410303	G2/mitotic-specific cyclin S13-7-like	2.42889	3.37805e-75	1.17317e-73	up
107423113	protein IQ-DOMAIN 14	2.42878	1.36695e-86	5.7354e-85	up
107408649	cytochrome P450 90B1-like	2.42845	5.27267e-10	2.52627e-09	up
107419325	formin-like protein 8	2.42716	3.57419e-08	1.48664e-07	up
107433856	vegetative cell wall protein gp1-like	2.42493	5.07359e-70	1.61115e-68	up
107416398	uncharacterized protein C12B10.15c-like	2.42321	3.58317e-07	1.36824e-06	up
107415218	glycerol-3-phosphate dehydrogenase [NAD(+)] 1 chloroplastic-like	2.42205	0.0234911	0.0466368	up
107432861	GDSL esterase/lipase At5g55050-like	2.42192	1.20047e-38	1.85939e-37	up
107411803	GATA transcription factor 16	2.42008	3.94434e-16	2.68798e-15	up
107424624	putative leucine-rich repeat receptor-like protein kinase At2g19210 transcript variant X1	2.42003	1.01199e-50	2.08529e-49	up
107404936	BURP domain-containing protein 3-like	2.41794	0.00335257	0.00789285	up
107423126	uncharacterized LOC107423126	2.41624	0.0308578	0.0594955	up
107414847	dnAJ-like protein slr0093 transcript variant X1	2.41569	0.0223013	0.0444942	up
107431469	uncharacterized LOC107431469	2.41538	0.000125282	0.000368091	up
107419977	photosystem I chlorophyll a/b-binding protein 5 chloroplastic	2.41452	3.96366e-41	6.50893e-40	up
107422169	uncharacterized LOC107422169	2.41346	2.63429e-08	1.10796e-07	up
novel.248	PF00163:Ribosomal protein S4/S9 N-terminal domain|PF01479:S4 domain	2.41147	1.85908e-07	7.27778e-07	up
107426831	AP2/ERF and B3 domain-containing transcription factor At1g50680-like	2.41093	7.11288e-28	7.78388e-27	up
107433770	condensin complex subunit 1	2.41023	1.75929e-26	1.84609e-25	up
107404259	kinesin-like protein KIN12B	2.40876	1.91071e-12	1.06156e-11	up
107414520	uncharacterized LOC107414520 transcript variant X2	2.40795	0.0439861	0.0817808	up
novel.25	-	2.4058	1.1837e-10	5.91702e-10	up
107435472	BEL1-like homeodomain protein 11	2.40511	5.85456e-13	3.36006e-12	up
107433136	Fanconi anemia group I protein homolog	2.40506	1.4761e-31	1.82094e-30	up
107403862	uncharacterized LOC107403862	2.40438	6.45991e-19	5.02101e-18	up
107411436	shugoshin-1-like	2.40218	5.43347e-26	5.59187e-25	up
107435040	profilin-4	2.40212	0.0303251	0.058627	up
107429551	piriformospora indica-insensitive protein 2-like	2.40088	8.03656e-08	3.24001e-07	up
107406025	protein SPIRAL1-like 3	2.40062	5.94176e-11	3.02006e-10	up
107433447	UPF0481 protein At3g47200-like	2.40019	1.56959e-05	5.12955e-05	up
107423823	uncharacterized LOC107423823	2.40009	1.47809e-10	7.34765e-10	up
107432548	transcription factor TCP4	2.39955	2.76855e-75	9.639e-74	up
107405892	cytochrome P450 CYP72A219-like	2.39921	0.000229738	0.000651795	up
107406783	auxin efflux carrier component 2	2.39804	3.29748e-05	0.000104013	up
107406633	putative B3 domain-containing protein At5g58280	2.39654	1.30302e-05	4.2937e-05	up
107417723	disease resistance protein RGA2-like	2.39572	0.0140641	0.029317	up
107428482	alpha-L-fucosidase 3-like	2.39477	1.88535e-49	3.75155e-48	up
107413051	uncharacterized LOC107413051 transcript variant X1	2.39421	8.01828e-26	8.19443e-25	up
107407664	40S ribosomal protein S8-like	2.39397	0.00286789	0.00683273	up
107422326	uncharacterized LOC107422326 transcript variant X1	2.39359	3.51048e-50	7.10732e-49	up
107430636	expansin-A6-like	2.39155	1.37431e-12	7.71556e-12	up
107413506	uncharacterized LOC107413506	2.39148	0.00112769	0.00288009	up
107418891	peptidyl-prolyl cis-trans isomerase CYP26-2 chloroplastic	2.39056	6.72159e-25	6.64468e-24	up
107403522	cyclin-D3-2	2.39011	2.53488e-81	9.69949e-80	up
107433135	condensin-2 complex subunit D3	2.38938	1.7205e-34	2.33127e-33	up
107410357	indole-3-acetaldehyde oxidase-like transcript variant X2	2.38905	2.00153e-112	1.32253e-110	up
107431515	protein NRT1/ PTR FAMILY 3.1-like	2.38861	1.1647e-49	2.33426e-48	up
107411993	GDSL esterase/lipase At1g54790-like	2.38714	5.85667e-20	4.76516e-19	up
107415513	glucan endo-13-beta-glucosidase 13-like transcript variant X1	2.38671	4.10428e-25	4.09662e-24	up
107424405	uncharacterized LOC107424405	2.38666	7.06805e-48	1.35599e-46	up
107410666	uncharacterized LOC107410666	2.3841	5.39894e-101	2.90498e-99	up
107420671	probable lactoylglutathione lyase chloroplastic	2.38378	7.03305e-58	1.72527e-56	up
107423868	putative lipid-binding protein At4g00165	2.38077	0.00588217	0.013228	up
107428601	peroxidase 5-like	2.38013	0.0426463	0.0795557	up
107415287	50S ribosomal protein L12 chloroplastic	2.37908	3.52047e-119	2.5908e-117	up
107413662	general transcription factor IIF subunit 2	2.37906	3.48088e-18	2.63773e-17	up
107429291	21 kDa protein-like	2.37854	1.58864e-86	6.63554e-85	up
107424913	uncharacterized LOC107424913	2.37442	3.31888e-20	2.73555e-19	up
107419575	cell division cycle-associated protein 7-like	2.37407	2.83105e-22	2.52741e-21	up
novel.1215	PF00201:UDP-glucoronosyl and UDP-glucosyl transferase	2.37295	7.00933e-71	2.26991e-69	up
107432598	bidirectional sugar transporter SWEET2-like transcript variant X2	2.37222	4.07002e-41	6.67964e-40	up
107432870	protein QUIRKY-like	2.37199	6.16688e-10	2.94103e-09	up
107411157	chitinase 2-like	2.37193	0.000275519	0.000772464	up
107417073	50S ribosomal protein L6 chloroplastic	2.37154	1.40361e-124	1.08763e-122	up
107420524	cytochrome P450 81F3-like	2.37154	2.33256e-06	8.27958e-06	up
107426997	uncharacterized LOC107426997	2.37109	1.10478e-08	4.78778e-08	up
107424534	DNA polymerase alpha catalytic subunit	2.37001	2.33549e-88	1.01197e-86	up
107410340	30S ribosomal protein 2 chloroplastic	2.36987	2.59196e-86	1.07777e-84	up
107435318	protein IQ-DOMAIN 14-like	2.36934	5.19097e-10	2.48927e-09	up
107423896	auxin-binding protein ABP19a-like	2.36909	5.7321e-13	3.29182e-12	up
107433577	transcription factor TCP13-like transcript variant X3	2.36773	5.66841e-61	1.47644e-59	up
107407606	phosphopantothenoylcysteine decarboxylase subunit VHS3-like	2.3673	1.78366e-07	6.99534e-07	up
107422926	1-aminocyclopropane-1-carboxylate oxidase homolog 1-like	2.36636	1.88354e-10	9.30333e-10	up
107429855	uncharacterized LOC107429855	2.36492	2.28805e-26	2.39282e-25	up
107428781	glutathione S-transferase U17-like	2.36338	5.38703e-79	1.99809e-77	up
novel.366	PF05266:Protein of unknown function (DUF724)	2.3624	2.97045e-18	2.26018e-17	up
107420427	peptidyl-prolyl cis-trans isomerase FKBP62-like transcript variant X1	2.36218	0.0352817	0.0670905	up
107432520	peptide-N4-(N-acetyl-beta-glucosaminyl)asparagine amidase A-like	2.36109	5.67721e-08	2.32419e-07	up
107411404	kinesin-like protein 2	2.36098	2.58113e-53	5.63593e-52	up
107427535	uncharacterized LOC107427535	2.36009	1.35915e-37	2.04041e-36	up
107404991	-	2.35968	2.88349e-07	1.11006e-06	up
107430393	chlorophyll a-b binding protein 13 chloroplastic	2.35837	1.1183e-118	8.10125e-117	up
107429674	uncharacterized LOC107429674 transcript variant X1	2.35786	5.3342e-09	2.36699e-08	up
107432480	peptide-N4-(N-acetyl-beta-glucosaminyl)asparagine amidase A-like	2.35608	0.0016655	0.00413152	up
107434929	thylakoid lumenal 16.5 kDa protein chloroplastic	2.35471	2.8839e-27	3.09747e-26	up
107420488	BEL1-like homeodomain protein 11	2.35394	3.41161e-35	4.73574e-34	up
107410563	histone H2B.3	2.35308	1.82497e-05	5.92934e-05	up
107433474	36.4 kDa proline-rich protein-like	2.35296	2.82336e-87	1.19909e-85	up
107426256	desiccation-related protein PCC13-62-like	2.35165	1.25907e-21	1.10037e-20	up
107431073	expansin-A1-like	2.35075	1.20026e-46	2.24538e-45	up
107422550	uncharacterized LOC107422550	2.35069	4.71223e-13	2.71679e-12	up
107429585	aspartokinase 2 chloroplastic-like	2.35025	1.25009e-05	4.13104e-05	up
107418598	kinesin-like protein NACK1 transcript variant X1	2.35005	7.65834e-86	3.15615e-84	up
107435764	methyltransferase-like protein 13	2.34943	5.16282e-05	0.000159488	up
107420877	origin of replication complex subunit 2	2.34917	0.00023827	0.000674626	up
107418920	protein LONGIFOLIA 1-like	2.34839	7.25787e-66	2.12302e-64	up
107413322	auxin-responsive protein IAA32	2.34548	6.89922e-05	0.000209499	up
107411054	histone H2A	2.3449	2.00941e-136	1.86325e-134	up
107407171	uncharacterized LOC107407171	2.34448	6.81432e-08	2.76691e-07	up
novel.1842	-	2.34381	0.0451639	0.083613	up
107408192	DNA-directed RNA polymerase IV subunit 1-like	2.3438	0.0189109	0.0383289	up
107417378	-	2.34329	4.69538e-21	4.01525e-20	up
107411665	uncharacterized LOC107411665	2.34148	0.0059564	0.0133755	up
107427346	receptor-like cytosolic serine/threonine-protein kinase RBK1	2.3411	4.82017e-10	2.31704e-09	up
novel.1596	PF07727:Reverse transcriptase (RNA-dependent DNA polymerase)	2.34038	6.28435e-20	5.10567e-19	up
107424677	syntaxin-112	2.33881	3.34453e-05	0.000105426	up
107434556	4-coumarate--CoA ligase-like 6 transcript variant X1	2.33821	5.41821e-23	4.97767e-22	up
107406574	peptidyl-prolyl cis-trans isomerase FKBP16-3 chloroplastic	2.33777	3.88381e-60	9.96677e-59	up
107428506	uncharacterized LOC107428506	2.33762	8.5455e-23	7.78385e-22	up
107408337	psbP domain-containing protein 5 chloroplastic-like transcript variant X2	2.33762	2.06051e-05	6.65421e-05	up
107418521	uncharacterized LOC107418521 transcript variant X1	2.3366	3.1706e-12	1.74135e-11	up
107430691	7-deoxyloganetic acid glucosyltransferase-like	2.33432	0.000217122	0.000618232	up
107426276	50S ribosomal protein L35 chloroplastic	2.3342	8.94963e-109	5.47166e-107	up
107423983	uncharacterized LOC107423983 transcript variant X1	2.33355	5.10978e-24	4.88467e-23	up
107430831	chlorophyll a-b binding protein CP29.2 chloroplastic	2.33173	7.5114e-222	1.67162e-219	up
107430355	phospho-2-dehydro-3-deoxyheptonate aldolase 2 chloroplastic-like	2.32925	2.3491e-36	3.38412e-35	up
107428942	methyltransferase-like protein 7A	2.32911	1.58829e-12	8.87211e-12	up
107416811	uncharacterized LOC107416811	2.32834	3.69164e-61	9.65169e-60	up
107413581	uncharacterized LOC107413581	2.32746	7.93388e-33	1.01895e-31	up
107422835	uncharacterized LOC107422835	2.32736	7.97324e-12	4.28267e-11	up
novel.1616	PF01113:Dihydrodipicolinate reductase, N-terminus	2.32683	1.04084e-05	3.46837e-05	up
107426288	uncharacterized LOC107426288	2.32653	2.53357e-103	1.4325e-101	up
107404667	uncharacterized LOC107404667	2.32643	1.6488e-11	8.68678e-11	up
107411224	3-ketoacyl-CoA synthase 12-like	2.32566	7.7687e-62	2.07798e-60	up
107413552	zeatin O-xylosyltransferase-like	2.32558	3.86135e-25	3.85969e-24	up
107424675	GATA transcription factor 18-like	2.32416	2.98271e-25	2.99002e-24	up
107424911	glucan endo-13-beta-glucosidase 12	2.32372	4.76421e-87	2.01109e-85	up
107423895	sphingolipid delta(4)-desaturase DES1-like	2.32336	1.29154e-35	1.81914e-34	up
107412240	protein DETOXIFICATION 16-like	2.323	1.86416e-06	6.66887e-06	up
107426373	probable polygalacturonase transcript variant X2	2.32256	9.0695e-39	1.40711e-37	up
novel.102	-	2.32237	8.82257e-05	0.000264269	up
107430466	50S ribosomal protein L21 chloroplastic	2.32204	5.24818e-62	1.40649e-60	up
107428354	geraniol 8-hydroxylase-like	2.3208	3.95546e-74	1.34351e-72	up
107403265	protein ABHD17B-like	2.31861	0.00423685	0.00978828	up
107427508	protein MCM10 homolog	2.31855	1.54595e-16	1.07326e-15	up
107431474	rhodanese-like domain-containing protein 15 chloroplastic transcript variant X3	2.31706	3.08904e-55	7.03776e-54	up
107411638	probable pectinesterase 15	2.31613	0.00391378	0.00909933	up
107418476	gibberellin-regulated protein 11-like	2.31501	1.08827e-64	3.07033e-63	up
107412653	linoleate 13S-lipoxygenase 2-1 chloroplastic-like transcript variant X1	2.31382	1.00663e-87	4.32803e-86	up
107409539	receptor-like protein kinase HSL1	2.31127	4.91723e-63	1.34766e-61	up
107429683	histone-lysine N-methyltransferase H3 lysine-9 specific SUVH4-like	2.31117	1.69348e-18	1.29956e-17	up
107416973	putative ribosomal-protein-alanine acetyltransferase	2.311	0.0365104	0.0692047	up
107410862	50S ribosomal protein L34 chloroplastic	2.31016	3.93738e-120	2.93646e-118	up
107408486	ribonucleoside-diphosphate reductase large subunit	2.30904	2.14597e-119	1.58346e-117	up
107405040	NAD(P)H-quinone oxidoreductase subunit T chloroplastic	2.30484	3.24218e-16	2.22145e-15	up
107424012	uncharacterized LOC107424012	2.3045	1.87617e-10	9.26858e-10	up
107429283	HMG-Y-related protein A-like	2.30436	5.55429e-115	3.84351e-113	up
107420601	branched-chain-amino-acid aminotransferase 2 chloroplastic-like	2.30434	1.2172e-193	2.17052e-191	up
novel.119	-	2.30283	0.0157558	0.0324783	up
novel.216	PF14223:gag-polypeptide of LTR copia-type	2.30049	8.11837e-08	3.2711e-07	up
107432638	-	2.29932	5.30793e-65	1.51597e-63	up
107421817	thylakoid lumenal 17.4 kDa protein chloroplastic	2.29925	1.30691e-55	3.01707e-54	up
107410450	uncharacterized LOC107410450	2.29924	0.00114145	0.00291204	up
107417551	cytokinin riboside 5'-monophosphate phosphoribohydrolase LOG1-like	2.2979	7.81957e-16	5.24282e-15	up
107413206	uncharacterized LOC107413206	2.29786	1.43825e-09	6.66378e-09	up
107418140	cation-chloride cotransporter 1	2.29701	0.0115151	0.0244563	up
107428470	protein terminal ear1	2.29649	1.1335e-64	3.19469e-63	up
107403942	uncharacterized LOC107403942	2.29619	0.000729114	0.00191887	up
107405694	uncharacterized LOC107405694	2.29415	7.80402e-05	0.000235254	up
107415333	peptidyl-prolyl cis-trans isomerase chloroplastic	2.29368	2.55639e-97	1.29297e-95	up
107405412	anaphase-promoting complex subunit 8-like transcript variant X1	2.29312	0.00696777	0.0154298	up
107431328	uncharacterized LOC107431328	2.29306	0.0159075	0.0327498	up
107424914	BTB/POZ domain-containing protein At3g49900	2.29305	4.32178e-34	5.78553e-33	up
107410859	uncharacterized LOC107410859	2.29302	6.16043e-29	6.97764e-28	up
107406139	gibberellin 3-beta-dioxygenase 1-like	2.29177	6.05357e-48	1.16539e-46	up
107423101	autophagy protein 5-like transcript variant X2	2.29154	0.0267022	0.0523911	up
107429856	uncharacterized LOC107429856	2.29011	4.71672e-25	4.69276e-24	up
107411782	NHL repeat-containing protein 2 transcript variant X2	2.28863	1.35706e-70	4.3693e-69	up
107416002	uncharacterized transporter YBR287W-like transcript variant X3	2.28749	3.33107e-28	3.68591e-27	up
novel.1726	-	2.28716	0.000220054	0.00062598	up
107407086	CBL-interacting serine/threonine-protein kinase 9-like	2.28693	0.0237903	0.0471971	up
107412627	histone H3.2-like	2.2862	1.69244e-56	4.01024e-55	up
107422768	lupeol synthase-like	2.28601	1.59253e-42	2.69635e-41	up
107434619	protein TPX2	2.28544	7.17201e-43	1.22852e-41	up
107431219	23-bisphosphoglycerate-independent phosphoglycerate mutase transcript variant X2	2.28336	0.0170266	0.0348243	up
107408844	photosynthetic NDH subunit of subcomplex B 1 chloroplastic-like	2.28242	3.03832e-10	1.47633e-09	up
107411808	non-specific lipid-transfer protein 1-like	2.28234	0.000520449	0.00140208	up
107407446	fructose-bisphosphate aldolase cytoplasmic isozyme 1	2.28224	1.4241e-13	8.45943e-13	up
107411516	peptidyl-prolyl cis-trans isomerase FKBP13 chloroplastic	2.28219	8.88732e-37	1.30257e-35	up
107406277	protein ASPARTIC PROTEASE IN GUARD CELL 2-like transcript variant X2	2.2805	7.28613e-16	4.89461e-15	up
107423329	50S ribosomal protein L3 chloroplastic	2.28034	3.05632e-136	2.81525e-134	up
107423785	RNA-binding protein 38	2.27928	9.9155e-34	1.30911e-32	up
107411334	replication factor C subunit 1-like	2.27874	2.40959e-17	1.74058e-16	up
107404608	uncharacterized LOC107404608	2.27607	6.06824e-15	3.88865e-14	up
107424793	phospholipase A1-IIbeta-like	2.27587	2.43468e-17	1.75734e-16	up
107424676	maf-like protein DDB_G0281937	2.2756	6.0883e-09	2.69046e-08	up
107427918	ribonucleoside-diphosphate reductase small chain	2.2756	4.85851e-36	6.92743e-35	up
107432012	uncharacterized LOC107432012	2.27526	7.99484e-119	5.8068e-117	up
107412759	annexin-like protein RJ4	2.27251	0.00209567	0.005112	up
107407353	magnesium protoporphyrin IX methyltransferase chloroplastic	2.27249	6.16557e-37	9.07961e-36	up
107420464	GATA transcription factor 12	2.27244	1.45344e-26	1.53266e-25	up
107427357	phosphoprotein ECPP44-like	2.27171	0.032277	0.0619956	up
novel.362	-	2.27122	0.000414016	0.00113168	up
107429040	uncharacterized LOC107429040	2.27107	6.18659e-09	2.73259e-08	up
107435502	kinesin-like protein KIN12B	2.26978	0.000267815	0.00075238	up
107424046	-	2.2682	0.0261412	0.0513775	up
107408616	uncharacterized LOC107408616 transcript variant X2	2.26627	1.56644e-14	9.81424e-14	up
107405622	porphobilinogen deaminase chloroplastic	2.26597	1.75624e-104	1.00732e-102	up
107425399	probable E3 ubiquitin-protein ligase RHA2B	2.26535	1.12729e-15	7.50753e-15	up
107419761	early nodulin-like protein 1	2.26444	2.84438e-102	1.57619e-100	up
107414315	alpha-amylase/subtilisin inhibitor-like	2.26369	5.58141e-16	3.77037e-15	up
107418169	GDSL esterase/lipase At3g48460	2.26187	3.29469e-32	4.14339e-31	up
107434095	uncharacterized LOC107434095	2.26181	0.040273	0.075605	up
novel.787	-	2.26063	0.000315745	0.000877637	up
107417980	protein Iojap chloroplastic	2.26051	1.33687e-45	2.43702e-44	up
107419241	geranylgeranyl diphosphate reductase chloroplastic	2.2604	1.89882e-14	1.1846e-13	up
107423009	-	2.26036	0.0340396	0.0649728	up
107423511	uncharacterized LOC107423511	2.25924	4.02643e-77	1.43049e-75	up
107413845	uncharacterized LOC107413845	2.25913	1.84158e-36	2.67096e-35	up
107404325	DNA (cytosine-5)-methyltransferase 1B-like	2.25827	2.35347e-08	9.93758e-08	up
107434240	AAA-ATPase At4g30250-like	2.25756	7.8521e-39	1.2196e-37	up
107429074	DNA replication ATP-dependent helicase/nuclease DNA2	2.25734	5.96091e-28	6.54899e-27	up
107417343	uncharacterized LOC107417343	2.25705	4.29265e-16	2.9182e-15	up
107425905	uncharacterized LOC107425905	2.25662	1.01492e-115	7.12959e-114	up
107410955	uncharacterized LOC107410955	2.25656	1.25062e-73	4.23233e-72	up
107420035	uncharacterized LOC107420035	2.25573	5.90717e-08	2.41336e-07	up
107434072	uncharacterized LOC107434072	2.2555	8.55974e-05	0.000256783	up
107409608	photosystem I subunit O	2.25541	1.55791e-16	1.08102e-15	up
107424471	protein RALF-like 19	2.25404	0.0306866	0.0592311	up
107414677	protein CDI	2.25325	7.01018e-50	1.41107e-48	up
107405444	(EE)-geranyllinalool synthase-like transcript variant X2	2.25222	8.73273e-08	3.50898e-07	up
107413787	pentatricopeptide repeat-containing protein At1g18485	2.2509	3.85601e-23	3.56486e-22	up
107417542	photosystem II 5 kDa protein chloroplastic-like	2.24984	6.62799e-11	3.3621e-10	up
107420060	trihelix transcription factor GTL2-like transcript variant X2	2.2495	1.06885e-85	4.39192e-84	up
107407369	DEAD-box ATP-dependent RNA helicase 50-like transcript variant X2	2.24596	0.00501791	0.011437	up
107429443	zinc finger protein CONSTANS-LIKE 16-like	2.24466	3.10465e-72	1.02816e-70	up
107428317	non-specific lipid transfer protein GPI-anchored 1-like	2.24332	1.65915e-12	9.25862e-12	up
107425674	photosystem I reaction center subunit N chloroplastic	2.24252	1.07695e-177	1.64608e-175	up
107414390	uncharacterized LOC107414390	2.24188	2.53704e-45	4.57094e-44	up
107414912	uncharacterized LOC107414912	2.23993	0.0342768	0.0653718	up
107433704	putative cyclin-A3-1	2.23987	0.0058879	0.0132377	up
107414238	probable receptor-like protein kinase At1g67000	2.23819	5.82312e-07	2.17872e-06	up
107415803	DNA (cytosine-5)-methyltransferase 1-like	2.23765	4.29606e-37	6.33994e-36	up
107405735	cytochrome P450 81D1-like	2.23762	0.0173657	0.0354606	up
107419233	chlorophyll a-b binding protein P4 chloroplastic	2.23699	2.51819e-165	3.31995e-163	up
107418542	thaumatin-like protein	2.23695	3.78106e-60	9.72103e-59	up
107424707	LOB domain-containing protein 36-like	2.23505	0.00297448	0.00706851	up
107407307	mitotic checkpoint serine/threonine-protein kinase BUB1	2.23412	6.07724e-05	0.00018596	up
107411707	serine/threonine-protein kinase haspin	2.23179	5.28674e-20	4.31154e-19	up
107420732	thylakoid lumenal 29 kDa protein chloroplastic	2.22962	5.02791e-167	6.75684e-165	up
107428728	uncharacterized LOC107428728 transcript variant X2	2.22945	5.73181e-94	2.70709e-92	up
107407046	UDP-glycosyltransferase 74E2-like	2.22902	3.99721e-09	1.78646e-08	up
107432411	probable inactive leucine-rich repeat receptor-like protein kinase At1g66830	2.22665	1.13179e-20	9.50036e-20	up
107415906	phosphatidylinositol 345-trisphosphate 3-phosphatase and protein-tyrosine-phosphatase PTEN1	2.22657	4.29303e-06	1.4874e-05	up
107410755	early nodulin-75-like	2.22588	0.0405873	0.0761437	up
107413062	uncharacterized LOC107413062	2.22579	0.000864355	0.002248	up
107415518	structural maintenance of chromosomes protein 4	2.22512	2.19304e-68	6.72614e-67	up
107430752	tubulin beta-1 chain-like	2.22504	9.8966e-162	1.27455e-159	up
107413542	psbP-like protein 1 chloroplastic transcript variant X2	2.22286	1.15107e-24	1.13067e-23	up
107418172	uncharacterized LOC107418172	2.22173	2.57597e-39	4.05537e-38	up
107405655	E3 ubiquitin-protein ligase CIP8-like	2.21883	0.00124879	0.00316469	up
107424871	-	2.21832	1.62706e-10	8.07091e-10	up
107424559	3-epi-6-deoxocathasterone 23-monooxygenase	2.21632	1.83718e-36	2.66597e-35	up
107425551	ras-related protein Rab7	2.21584	0.000281558	0.000788283	up
novel.1051	-	2.2157	0.0257601	0.0507001	up
107408494	protein S-acyltransferase 10-like	2.21566	0.02288	0.0455472	up
107427628	non-functional NADPH-dependent codeinone reductase 2-like	2.21534	3.78342e-07	1.44155e-06	up
107426587	uncharacterized LOC107426587	2.21487	4.98782e-08	2.05101e-07	up
107406126	lamin-like protein	2.21436	4.6942e-90	2.09604e-88	up
107417611	photosynthetic NDH subunit of lumenal location 5 chloroplastic	2.21301	3.28688e-77	1.16924e-75	up
107405738	cytochrome P450 81E8-like	2.21264	0.0179384	0.0365227	up
107418176	adenine/guanine permease AZG2	2.21126	0.00181076	0.00446241	up
107428949	photosynthetic NDH subunit of lumenal location 2 chloroplastic	2.20282	3.39618e-21	2.92221e-20	up
107429073	uncharacterized LOC107429073	2.20165	0.0013247	0.0033461	up
107424390	uncharacterized LOC107424390	2.20155	1.44518e-06	5.22849e-06	up
107405402	uncharacterized LOC107405402	2.20115	0.0246925	0.0488059	up
107434153	protein FANTASTIC FOUR 1-like	2.201	1.10201e-22	9.99859e-22	up
107424187	spindle and kinetochore-associated protein 1 homolog	2.20098	0.00315867	0.00746604	up
107427098	probable nucleolar protein 5-1	2.19837	1.11593e-05	3.70706e-05	up
novel.1074	PF08799:pre-mRNA processing factor 4 (PRP4) like	2.19827	0.00539358	0.0122092	up
107406333	uncharacterized protein At5g01610-like	2.19748	9.28304e-08	3.7199e-07	up
107427012	dihydroxy-acid dehydratase chloroplastic-like	2.19741	8.60108e-12	4.60568e-11	up
107424734	B3 domain-containing protein Os03g0620500-like	2.19737	7.03318e-60	1.78349e-58	up
novel.821	-	2.19664	0.0241353	0.0478338	up
107413079	uncharacterized protein HI_0077	2.19481	2.67967e-11	1.38995e-10	up
novel.964	PF02533:Photosystem II 4 kDa reaction centre component|PF02532:Photosystem II reaction centre I protein (PSII 4.8 kDa protein)	2.19433	9.96919e-06	3.32761e-05	up
107432768	uncharacterized LOC107432768	2.19421	4.18468e-07	1.58704e-06	up
107411701	ATP-dependent DNA helicase RecQ-like	2.19285	7.45618e-45	1.33301e-43	up
107412937	SAC3 family protein C-like transcript variant X2	2.1928	1.25736e-05	4.1511e-05	up
107432099	alpha carbonic anhydrase 1 chloroplastic	2.19243	1.2573e-50	2.58313e-49	up
107422579	chromosome transmission fidelity protein 18 homolog	2.19159	3.66747e-22	3.2574e-21	up
107430463	probable serine/threonine-protein kinase At4g35230 transcript variant X1	2.18848	7.89175e-58	1.93251e-56	up
107406072	haloacid dehalogenase-like hydrolase domain-containing protein Sgpp transcript variant X2	2.18786	1.45093e-09	6.71694e-09	up
107431926	uncharacterized LOC107431926	2.18709	0.00670353	0.0149076	up
107430665	-	2.18624	7.30321e-28	7.98902e-27	up
107423880	protein LAZ1 homolog 2	2.18532	0.00217897	0.00530032	up
107429284	endoglucanase 8-like	2.18515	1.65172e-53	3.62076e-52	up
107412713	DNA-damage-repair/toleration protein DRT100-like	2.18504	1.08019e-74	3.71432e-73	up
107408896	multiple RNA-binding domain-containing protein 1-like transcript variant X2	2.18086	0.0464164	0.0857435	up
novel.482	-	2.1807	7.70279e-05	0.000232328	up
107415237	photosystem I reaction center subunit psaK chloroplastic	2.17996	6.12536e-61	1.59397e-59	up
107406740	protein NRT1/ PTR FAMILY 5.2-like	2.17963	2.33463e-22	2.09095e-21	up
107432136	AT-hook motif nuclear-localized protein 1-like	2.17832	9.4554e-30	1.09917e-28	up
107435303	protein NDH-DEPENDENT CYCLIC ELECTRON FLOW 5 transcript variant X1	2.17756	1.6919e-16	1.17136e-15	up
107412003	coleoptile phototropism protein 1-like	2.17608	0.000649925	0.00172647	up
107405488	60S ribosomal protein L6-2-like	2.17607	0.0366626	0.0694646	up
107406208	squamosa promoter-binding protein 1-like	2.17561	9.56677e-07	3.51603e-06	up
107404557	uncharacterized LOC107404557 transcript variant X1	2.17389	0.0116488	0.0247213	up
107414257	65-kDa microtubule-associated protein 3	2.17277	7.71374e-102	4.23236e-100	up
107425804	BRCA1-associated RING domain protein 1	2.17215	2.08544e-38	3.21578e-37	up
novel.1482	-	2.17198	6.85141e-05	0.000208207	up
107415519	aquaporin NIP2-1-like	2.17178	4.80345e-07	1.80938e-06	up
107405064	uncharacterized LOC107405064	2.17088	0.0137127	0.0286467	up
107426460	photosystem I reaction center subunit IV A chloroplastic	2.17003	6.69747e-176	9.91012e-174	up
107417044	uncharacterized LOC107417044	2.1696	1.19073e-05	3.94426e-05	up
107412465	ABC transporter G family member 15-like transcript variant X1	2.1695	3.85661e-33	5.00855e-32	up
107428042	glycerophosphodiester phosphodiesterase GDPD1 chloroplastic-like transcript variant X2	2.16904	3.72989e-69	1.15801e-67	up
107409140	B3 domain-containing transcription factor VRN1-like	2.16878	1.26161e-37	1.8991e-36	up
107415130	uncharacterized LOC107415130 transcript variant X1	2.16827	3.92914e-09	1.75782e-08	up
107432995	DNA mismatch repair protein MSH5	2.16767	7.75726e-07	2.87071e-06	up
107423512	uncharacterized LOC107423512	2.16761	0.0221791	0.0442691	up
novel.250	-	2.16686	0.000758918	0.00198922	up
107420097	transcription factor MYB114-like	2.16666	2.18609e-17	1.58284e-16	up
107420103	cytochrome c6 chloroplastic	2.16641	9.92001e-26	1.01194e-24	up
107414930	rho GDP-dissociation inhibitor 1 transcript variant X2	2.16401	1.22311e-21	1.06928e-20	up
107432350	protein LHCP TRANSLOCATION DEFECT	2.16381	1.02316e-66	3.04409e-65	up
107414316	glucan endo-13-beta-D-glucosidase transcript variant X2	2.16255	3.19446e-32	4.01915e-31	up
107425022	EPIDERMAL PATTERNING FACTOR-like protein 2	2.16051	0.0160791	0.0330565	up
107421658	citrate-binding protein-like	2.15911	3.25883e-19	2.57102e-18	up
107422191	30S ribosomal protein S1 homolog	2.15905	2.05142e-45	3.71284e-44	up
107405861	B-box zinc finger protein 22-like	2.15894	0.000524951	0.00141297	up
107406047	protein ENDOSPERM DEFECTIVE 1-like	2.15886	0.000257768	0.000726504	up
107417144	nucleobase-ascorbate transporter 1 transcript variant X2	2.15761	1.37983e-58	3.41496e-57	up
107425947	adenylosuccinate synthetase 2 chloroplastic-like	2.15749	3.14917e-55	7.16887e-54	up
novel.1772	-	2.15579	0.00451729	0.0103827	up
107421036	uncharacterized LOC107421036	2.15502	5.8938e-31	7.13463e-30	up
novel.373	-	2.15386	4.41894e-14	2.70108e-13	up
107427921	uncharacterized LOC107427921	2.15363	4.23647e-85	1.72548e-83	up
107409585	CST complex subunit STN1	2.15346	0.00226554	0.00550369	up
107420699	protein NRT1/ PTR FAMILY 1.2-like transcript variant X2	2.15323	1.1466e-95	5.58599e-94	up
107412787	ankyrin repeat-containing protein At5g02620-like	2.15271	6.37481e-38	9.67982e-37	up
107426312	desiccation-related protein PCC13-62-like	2.15254	6.18509e-35	8.51345e-34	up
107423467	2-oxoisovalerate dehydrogenase subunit alpha 1 mitochondrial-like	2.15248	1.30949e-122	1.00076e-120	up
107420201	protein DETOXIFICATION 33	2.15221	6.11009e-17	4.34041e-16	up
107410269	phragmoplast orienting kinesin 2 transcript variant X1	2.15002	8.11137e-53	1.75188e-51	up
107431884	uncharacterized LOC107431884	2.14968	0.00657953	0.0146611	up
107410221	uncharacterized protein At5g01610-like	2.14908	9.66297e-07	3.54998e-06	up
107421035	filament-like plant protein transcript variant X3	2.14881	8.43991e-38	1.27529e-36	up
107417775	probable inactive purple acid phosphatase 27	2.1472	6.55737e-08	2.66569e-07	up
107424417	organic cation/carnitine transporter 3-like	2.1471	5.65624e-35	7.79323e-34	up
107405029	bifunctional epoxide hydrolase 2-like	2.1467	4.19565e-05	0.000130802	up
107411149	cyclin-D4-2-like	2.14514	2.4649e-08	1.0386e-07	up
107413153	cationic amino acid transporter 7 chloroplastic	2.14495	3.11582e-52	6.61143e-51	up
107424510	rhodanese-like domain-containing protein 15 chloroplastic	2.14368	6.82849e-30	7.97125e-29	up
107423510	putative transporter arsB transcript variant X1	2.142	1.03398e-06	3.78613e-06	up
107406081	E3 ubiquitin-protein ligase ORTHRUS 2-like	2.14062	2.65955e-17	1.91469e-16	up
107434371	protein PAM68 chloroplastic-like	2.13927	1.84116e-05	5.97635e-05	up
107404671	beta-glucosidase-like SFR2 chloroplastic	2.13808	0.0045054	0.0103571	up
107430737	josephin-like protein	2.1368	1.77353e-08	7.55066e-08	up
107422616	plastocyanin	2.13545	7.3601e-102	4.04631e-100	up
107420164	uncharacterized protein DDB_G0283357 transcript variant X2	2.13319	6.44068e-41	1.05268e-39	up
107412111	ribonuclease S-F11-like	2.13286	7.27084e-42	1.20897e-40	up
107427523	auxin transporter-like protein 2	2.13157	3.56438e-57	8.6146e-56	up
107406340	uncharacterized LOC107406340	2.13151	4.6769e-46	8.6389e-45	up
107429801	30S ribosomal protein S6 alpha chloroplastic	2.12934	1.55004e-08	6.62655e-08	up
107429813	cellulose synthase-like protein G3	2.12907	1.27702e-50	2.6217e-49	up
107423050	DNA-damage-repair/toleration protein DRT100-like	2.12806	2.25143e-95	1.08733e-93	up
107404823	protein tesmin/TSO1-like CXC 7	2.12794	0.00215279	0.00523987	up
107412762	NAC domain-containing protein 86	2.12719	3.01337e-08	1.26035e-07	up
107431058	non-specific lipid-transfer protein 1-like	2.12699	3.35604e-69	1.04544e-67	up
107403596	protein LOL1 transcript variant X1	2.12454	1.23684e-59	3.11935e-58	up
107419853	RING-H2 finger protein ATL13	2.12402	1.9075e-28	2.12762e-27	up
107423596	uncharacterized LOC107423596	2.12357	3.35613e-12	1.83926e-11	up
107404402	ethylene-responsive transcription factor TINY-like	2.11988	0.00559828	0.0126407	up
107428437	uncharacterized mitochondrial protein AtMg00810-like	2.1197	0.00142754	0.00358115	up
107430217	GDT1-like protein 1 chloroplastic	2.11953	2.00595e-54	4.4965e-53	up
107421264	uncharacterized LOC107421264	2.11906	0.0170345	0.0348362	up
novel.59	-	2.11864	0.00516192	0.0117325	up
107414665	probable membrane-associated kinase regulator 6	2.11835	2.9563e-43	5.09848e-42	up
107426994	G2/mitotic-specific cyclin C13-1-like	2.11636	1.20703e-07	4.79332e-07	up
107433706	calcium-transporting ATPase 1 chloroplastic-like transcript variant X3	2.1147	0.0301967	0.0584108	up
107417887	proline-rich protein 4-like	2.1145	5.84069e-16	3.94169e-15	up
107405037	uncharacterized LOC107405037	2.11405	2.9839e-10	1.4509e-09	up
107419791	Fanconi anemia group J protein homolog	2.1128	6.24843e-37	9.19677e-36	up
107413346	zinc finger protein CONSTANS-LIKE 10-like transcript variant X2	2.11208	1.86809e-35	2.61796e-34	up
107429441	50S ribosomal protein L15 chloroplastic	2.11207	1.5608e-59	3.92925e-58	up
107421041	esterase-like	2.10922	1.33504e-43	2.31969e-42	up
107415641	LRR receptor-like serine/threonine-protein kinase FEI 2	2.10876	2.19002e-53	4.78947e-52	up
107415855	isochorismate synthase 2 chloroplastic-like transcript variant X4	2.1078	1.65956e-20	1.38096e-19	up
107429479	zinc finger protein WIP6	2.10706	4.49242e-08	1.85196e-07	up
novel.239	-	2.10608	0.0454779	0.0841384	up
107423492	BAHD acyltransferase DCR-like	2.10531	1.8183e-71	5.95776e-70	up
107427840	probable inactive leucine-rich repeat receptor-like protein kinase At3g03770	2.10403	9.29052e-50	1.86467e-48	up
107431561	50S ribosomal protein L24 chloroplastic	2.10323	1.84989e-57	4.4826e-56	up
107421582	ATP-dependent DNA helicase mph1	2.10303	1.91845e-18	1.46936e-17	up
107429454	ribulose bisphosphate carboxylase small chain chloroplastic-like	2.10279	8.14758e-152	9.21339e-150	up
107414000	uncharacterized LOC107414000	2.10246	2.95461e-15	1.9235e-14	up
107415103	protein trichome birefringence-like 4	2.10244	2.95705e-30	3.49444e-29	up
107429277	glucan endo-13-beta-glucosidase 3 transcript variant X3	2.10242	7.58025e-46	1.39555e-44	up
107421830	protein phosphatase 2C 57	2.10219	1.10306e-18	8.51176e-18	up
107405641	uncharacterized LOC107405641	2.0997	2.09902e-21	1.82186e-20	up
novel.1237	-	2.09935	0.0184289	0.0374282	up
107415109	protein EMBRYO SAC DEVELOPMENT ARREST 3 chloroplastic	2.09923	1.05364e-35	1.48934e-34	up
107419650	DNA polymerase epsilon subunit 2 transcript variant X2	2.09891	4.81059e-24	4.60657e-23	up
107434645	probable indole-3-acetic acid-amido synthetase GH3.1	2.09867	1.0829e-10	5.43068e-10	up
107423244	glutamine synthetase leaf isozyme chloroplastic	2.09814	2.03308e-188	3.407e-186	up
107425803	putative uncharacterized transmembrane protein DDB_G0290641	2.09805	1.01202e-42	1.72502e-41	up
107435830	ATP sulfurylase 2-like transcript variant X3	2.09507	4.84501e-12	2.63136e-11	up
107426891	proline-rich receptor-like protein kinase PERK3	2.09492	8.50104e-08	3.41934e-07	up
107425234	protein DETOXIFICATION 27-like transcript variant X1	2.09374	4.05625e-52	8.58726e-51	up
107434165	replication protein A 14 kDa subunit B-like	2.09368	3.0807e-19	2.43324e-18	up
107427916	50S ribosomal protein L27 chloroplastic	2.09352	1.61884e-34	2.19565e-33	up
107422284	uncharacterized LOC107422284 transcript variant X1	2.09327	2.65943e-28	2.95329e-27	up
107404644	ethylene-responsive transcription factor WIN1-like	2.09221	0.000310474	0.000863676	up
107421880	high mobility group B protein 7-like	2.09185	4.46475e-40	7.15439e-39	up
107417271	cysteine-rich repeat secretory protein 60-like	2.09156	1.97094e-06	7.03641e-06	up
107425047	kinesin-4	2.09144	4.86898e-48	9.39287e-47	up
novel.656	-	2.09128	3.82257e-07	1.45606e-06	up
107416143	protein LONGIFOLIA 1-like	2.09069	1.34817e-61	3.57516e-60	up
novel.187	-	2.08957	0.000113317	0.000334748	up
107421003	G-type lectin S-receptor-like serine/threonine-protein kinase At5g35370	2.08954	0.00161592	0.0040182	up
107426563	protein DETOXIFICATION 46 chloroplastic-like	2.08916	2.20834e-51	4.61545e-50	up
107415096	peroxidase A2-like	2.08888	7.2528e-09	3.18885e-08	up
107428297	probable DNA primase large subunit transcript variant X2	2.08883	3.40472e-29	3.90406e-28	up
107406587	EPIDERMAL PATTERNING FACTOR-like protein 6	2.08817	6.32451e-17	4.48929e-16	up
107420410	kinesin-like protein KIF22-A transcript variant X2	2.08686	2.55871e-24	2.47749e-23	up
107408230	uncharacterized LOC107408230	2.08495	0.000179976	0.000517919	up
107432029	cytochrome P450 76A1-like	2.08404	3.20187e-19	2.5268e-18	up
107426736	uncharacterized LOC107426736	2.08277	6.32805e-48	1.2157e-46	up
107412599	uncharacterized LOC107412599	2.08251	1.95585e-18	1.49719e-17	up
107405710	probable 3-hydroxyisobutyrate dehydrogenase mitochondrial	2.08169	6.25618e-23	5.73047e-22	up
107420033	uncharacterized LOC107420033	2.07952	5.11931e-55	1.16347e-53	up
107412513	photosystem I reaction center subunit XI chloroplastic	2.07932	2.7294e-116	1.9369e-114	up
107424216	uncharacterized LOC107424216	2.07836	0.0394448	0.0742456	up
107434591	uncharacterized LOC107434591 transcript variant X1	2.07812	5.59308e-05	0.000171978	up
107415256	uncharacterized LOC107415256	2.07684	2.52054e-28	2.80241e-27	up
107412626	proline--tRNA ligase cytoplasmic-like	2.07563	0.00452602	0.0104019	up
107433309	uncharacterized LOC107433309 transcript variant X2	2.0756	0.0115319	0.0244901	up
novel.1519	-	2.07522	0.00136808	0.00344472	up
107429877	zinc finger BED domain-containing protein RICESLEEPER 2-like	2.07415	6.81623e-06	2.31321e-05	up
107428883	14-3-3-like protein GF14 iota	2.0739	2.25764e-55	5.16473e-54	up
107434359	DNA (cytosine-5)-methyltransferase CMT2-like transcript variant X1	2.07319	0.0067346	0.0149671	up
107410867	ubiquitin-conjugating enzyme E2 20	2.07099	4.97849e-59	1.24319e-57	up
107415910	-	2.07002	0.000501416	0.00135356	up
107420782	replication protein A 32 kDa subunit A transcript variant X3	2.07001	1.06294e-46	1.98984e-45	up
107418044	RNA-binding protein 38-like	2.06956	0.0011045	0.00282477	up
107411540	glucan endo-13-beta-glucosidase 9	2.06845	3.68705e-15	2.38748e-14	up
107429288	NAD(P)H-quinone oxidoreductase subunit L chloroplastic-like	2.06798	0.000139715	0.000407826	up
107412598	transcription factor TCP2 transcript variant X1	2.0676	9.66353e-79	3.53711e-77	up
107412273	probable serine/threonine-protein kinase WNK9 transcript variant X2	2.06749	0.0118036	0.0250154	up
107423980	inactive protein kinase SELMODRAFT_444075-like transcript variant X2	2.06742	0.000484275	0.0013097	up
107413146	transcription repressor OFP13	2.06683	6.13326e-18	4.57658e-17	up
107424950	galactomannan galactosyltransferase 1-like transcript variant X1	2.06487	1.521e-06	5.48781e-06	up
107430109	ethylene-responsive transcription factor CRF2	2.06344	1.98488e-37	2.9622e-36	up
107425406	uncharacterized LOC107425406	2.06267	9.16935e-09	3.99676e-08	up
novel.474	-	2.0622	1.28049e-05	4.22447e-05	up
107405998	organic cation/carnitine transporter 7-like transcript variant X2	2.06154	0.00436028	0.0100509	up
107421043	uncharacterized LOC107421043	2.06088	2.01318e-11	1.05209e-10	up
107435233	acyl carrier protein 1 chloroplastic-like	2.06063	0.00128775	0.0032575	up
107429050	probable inactive purple acid phosphatase 1 transcript variant X2	2.06021	2.48194e-21	2.15019e-20	up
107411654	GDSL esterase/lipase At1g09390 transcript variant X2	2.0572	1.42385e-37	2.13408e-36	up
107423149	meiotic recombination protein DMC1 homolog transcript variant X1	2.05691	7.54152e-18	5.59589e-17	up
107417607	uncharacterized LOC107417607	2.0566	1.66475e-45	3.02681e-44	up
107432080	uncharacterized LOC107432080	2.05651	1.75915e-18	1.34921e-17	up
novel.519	-	2.05588	0.0253504	0.049975	up
107416598	tetratricopeptide repeat protein 7A	2.05571	2.03401e-27	2.19651e-26	up
107404842	photosystem I reaction center subunit VI-2 chloroplastic	2.05565	1.36155e-200	2.64864e-198	up
107426711	beta-galactosidase 5-like	2.05488	3.4031e-109	2.09905e-107	up
107426286	glutathione S-transferase PARB-like	2.05422	2.28187e-71	7.4591e-70	up
107428483	uncharacterized LOC107428483	2.05406	0.000167811	0.000484751	up
107414098	peptidyl-prolyl cis-trans isomerase chloroplastic-like	2.05404	2.88828e-27	3.10097e-26	up
107410853	uncharacterized LOC107410853	2.05395	7.03189e-05	0.000213294	up
[truncated: 6,469 more rows]
