# Supplementary material for: Jujube witches’ broom phytoplasmas inhibit ZjBRC1-mediated abscisic acid metabolism to induce shoot proliferation
Source: Hortic Res. 2023 Jul 24;10(9):uhad148. doi: 10.1093/hr/uhad148 (PMC10483173; doi:10.1093/hr/uhad148)
Supplement: Web_Material_uhad148 [file web_material_uhad148.zip › supplimentary Table S3.xlsx]

## Sheet: IDBvsHDB
Category	GOID	Description	GeneRatio	BgRatio	pvalue	padj	geneID	geneName	Count	Cluster
BP	GO:0001666	response to hypoxia	137/3683	432/24158	3.66544e-18	2.89814e-15	107425011/107427739/107410201/107406279/107409944/107427039/107410595/107426976/107408027/107424617/107404715/107431823/107419431/107421632/107413744/107424074/107410460/107413254/107431647/novel.1594/107411200/107414987/107426259/107432572/107409249/107424763/107405830/107424741/107431119/107427741/107435126/107417562/107416037/107427870/107409901/107430975/107426534/107418998/107428719/10742039…	LOC107425011/LOC107427739/LOC107410201/LOC107406279/LOC107409944/LOC107427039/LOC107410595/LOC107426976/LOC107408027/LOC107424617/LOC107404715/LOC107431823/LOC107419431/LOC107421632/LOC107413744/LOC107424074/LOC107410460/LOC107413254/LOC107431647/-/LOC107411200/LOC107414987/LOC107426259/LOC107432572/LOC107409249/LOC107424763/LOC107405830/LOC107424741/LOC107431119/LOC107427741/LOC107435126/LOC1074…	137	clusterIV
BP	GO:0036293	response to decreased oxygen levels	137/3683	436/24158	8.79944e-18	5.18244e-15	107425011/107427739/107410201/107406279/107409944/107427039/107410595/107426976/107408027/107424617/107404715/107431823/107419431/107421632/107413744/107424074/107410460/107413254/107431647/novel.1594/107411200/107414987/107426259/107432572/107409249/107424763/107405830/107424741/107431119/107427741/107435126/107417562/107416037/107427870/107409901/107430975/107426534/107418998/107428719/10742039…	LOC107425011/LOC107427739/LOC107410201/LOC107406279/LOC107409944/LOC107427039/LOC107410595/LOC107426976/LOC107408027/LOC107424617/LOC107404715/LOC107431823/LOC107419431/LOC107421632/LOC107413744/LOC107424074/LOC107410460/LOC107413254/LOC107431647/-/LOC107411200/LOC107414987/LOC107426259/LOC107432572/LOC107409249/LOC107424763/LOC107405830/LOC107424741/LOC107431119/LOC107427741/LOC107435126/LOC1074…	137	clusterIV
BP	GO:0070482	response to oxygen levels	137/3683	437/24158	1.09242e-17	5.18244e-15	107425011/107427739/107410201/107406279/107409944/107427039/107410595/107426976/107408027/107424617/107404715/107431823/107419431/107421632/107413744/107424074/107410460/107413254/107431647/novel.1594/107411200/107414987/107426259/107432572/107409249/107424763/107405830/107424741/107431119/107427741/107435126/107417562/107416037/107427870/107409901/107430975/107426534/107418998/107428719/10742039…	LOC107425011/LOC107427739/LOC107410201/LOC107406279/LOC107409944/LOC107427039/LOC107410595/LOC107426976/LOC107408027/LOC107424617/LOC107404715/LOC107431823/LOC107419431/LOC107421632/LOC107413744/LOC107424074/LOC107410460/LOC107413254/LOC107431647/-/LOC107411200/LOC107414987/LOC107426259/LOC107432572/LOC107409249/LOC107424763/LOC107405830/LOC107424741/LOC107431119/LOC107427741/LOC107435126/LOC1074…	137	clusterIV
BP	GO:0071456	cellular response to hypoxia	130/3683	407/24158	1.38348e-17	5.46934e-15	107425011/107427739/107410201/107406279/107409944/107427039/107410595/107426976/107408027/107424617/107404715/107431823/107419431/107421632/107413744/107424074/107413254/107431647/novel.1594/107411200/107414987/107426259/107432572/107409249/107424763/107405830/107424741/107431119/107427741/107435126/107417562/107416037/107427870/107409901/107430975/107426534/107428719/107420399/107421107/10741193…	LOC107425011/LOC107427739/LOC107410201/LOC107406279/LOC107409944/LOC107427039/LOC107410595/LOC107426976/LOC107408027/LOC107424617/LOC107404715/LOC107431823/LOC107419431/LOC107421632/LOC107413744/LOC107424074/LOC107413254/LOC107431647/-/LOC107411200/LOC107414987/LOC107426259/LOC107432572/LOC107409249/LOC107424763/LOC107405830/LOC107424741/LOC107431119/LOC107427741/LOC107435126/LOC107417562/LOC1074…	130	clusterIV
BP	GO:0036294	cellular response to decreased oxygen levels	130/3683	411/24158	3.36252e-17	9.96987e-15	107425011/107427739/107410201/107406279/107409944/107427039/107410595/107426976/107408027/107424617/107404715/107431823/107419431/107421632/107413744/107424074/107413254/107431647/novel.1594/107411200/107414987/107426259/107432572/107409249/107424763/107405830/107424741/107431119/107427741/107435126/107417562/107416037/107427870/107409901/107430975/107426534/107428719/107420399/107421107/10741193…	LOC107425011/LOC107427739/LOC107410201/LOC107406279/LOC107409944/LOC107427039/LOC107410595/LOC107426976/LOC107408027/LOC107424617/LOC107404715/LOC107431823/LOC107419431/LOC107421632/LOC107413744/LOC107424074/LOC107413254/LOC107431647/-/LOC107411200/LOC107414987/LOC107426259/LOC107432572/LOC107409249/LOC107424763/LOC107405830/LOC107424741/LOC107431119/LOC107427741/LOC107435126/LOC107417562/LOC1074…	130	clusterIV
BP	GO:0071453	cellular response to oxygen levels	130/3683	411/24158	3.36252e-17	9.96987e-15	107425011/107427739/107410201/107406279/107409944/107427039/107410595/107426976/107408027/107424617/107404715/107431823/107419431/107421632/107413744/107424074/107413254/107431647/novel.1594/107411200/107414987/107426259/107432572/107409249/107424763/107405830/107424741/107431119/107427741/107435126/107417562/107416037/107427870/107409901/107430975/107426534/107428719/107420399/107421107/10741193…	LOC107425011/LOC107427739/LOC107410201/LOC107406279/LOC107409944/LOC107427039/LOC107410595/LOC107426976/LOC107408027/LOC107424617/LOC107404715/LOC107431823/LOC107419431/LOC107421632/LOC107413744/LOC107424074/LOC107413254/LOC107431647/-/LOC107411200/LOC107414987/LOC107426259/LOC107432572/LOC107409249/LOC107424763/LOC107405830/LOC107424741/LOC107431119/LOC107427741/LOC107435126/LOC107417562/LOC1074…	130	clusterIV
BP	GO:0010200	response to chitin	99/3683	172/24158	1.93727e-37	4.59521e-34	107424851/107406933/107406148/107433600/107429964/107424388/107420865/107420359/107405532/107424074/107435326/107425900/107403527/107435141/107432814/107435336/107432572/107410253/107407232/107412315/107424796/107420304/107407304/107430586/107433492/107420791/107430975/107411041/107434444/107404390/107435712/107424711/107406290/107423623/107414181/107416059/107422308/107435344/107431286/107403899…	LOC107424851/LOC107406933/LOC107406148/LOC107433600/LOC107429964/LOC107424388/LOC107420865/LOC107420359/LOC107405532/LOC107424074/LOC107435326/LOC107425900/LOC107403527/LOC107435141/LOC107432814/LOC107435336/LOC107432572/LOC107410253/LOC107407232/LOC107412315/LOC107424796/LOC107420304/LOC107407304/LOC107430586/LOC107433492/LOC107420791/LOC107430975/LOC107411041/LOC107434444/LOC107404390/LOC107435…	99	clusterIV
BP	GO:0010243	response to organonitrogen compound	136/3683	358/24158	3.27935e-26	3.88931e-23	107424851/107406933/107406148/107433600/107429964/107424388/107420865/107420359/107405532/107424074/107435326/107425900/107403527/107435141/107432814/107435336/107424846/107432572/107410253/107427832/107407232/107424847/107412315/107418537/107424796/107420304/107407304/107430586/107419857/107433492/107420791/107409901/107424317/107430975/107411041/107434444/107404390/107435712/107424711/107406290…	LOC107424851/LOC107406933/LOC107406148/LOC107433600/LOC107429964/LOC107424388/LOC107420865/LOC107420359/LOC107405532/LOC107424074/LOC107435326/LOC107425900/LOC107403527/LOC107435141/LOC107432814/LOC107435336/LOC107424846/LOC107432572/LOC107410253/LOC107427832/LOC107407232/LOC107424847/LOC107412315/LOC107418537/LOC107424796/LOC107420304/LOC107407304/LOC107430586/LOC107419857/LOC107433492/LOC107420…	136	clusterIV
BP	GO:0046677	response to antibiotic	140/3683	483/24158	6.57477e-15	1.73282e-12	107424121/107406933/107424141/107424651/107431560/107410933/107406135/107411855/107420865/107435244/107411036/107423965/107410014/107434244/107434029/107424074/107411349/107405357/107414987/107406416/107408521/107404505/107410016/107409192/novel.924/107407232/107408010/107434245/107420304/107409653/107417968/107405873/107407304/107417322/novel.1113/107435117/107409901/107430975/107423913/10741380…	LOC107424121/LOC107406933/LOC107424141/LOC107424651/LOC107431560/LOC107410933/LOC107406135/LOC107411855/LOC107420865/LOC107435244/LOC107411036/LOC107423965/LOC107410014/LOC107434244/LOC107434029/LOC107424074/LOC107411349/LOC107405357/LOC107414987/LOC107406416/LOC107408521/LOC107404505/LOC107410016/LOC107409192/-/LOC107407232/LOC107408010/LOC107434245/LOC107420304/LOC107409653/LOC107417968/LOC1074…	140	clusterIV
BP	GO:0009751	response to salicylic acid	104/3683	331/24158	7.88408e-14	1.8701e-11	107406933/107424651/107406135/107411855/107420865/107435244/107411036/107423965/107410014/107434244/107434029/107411349/107405357/107414987/107406416/107408521/107404505/107410016/107409192/107407232/107408010/107434245/107420304/107409653/107417968/107405873/107407304/107417322/novel.1113/107435117/107409901/107430975/107418998/107406415/107429223/107406290/107406871/107434035/107423623/10741959…	LOC107406933/LOC107424651/LOC107406135/LOC107411855/LOC107420865/LOC107435244/LOC107411036/LOC107423965/LOC107410014/LOC107434244/LOC107434029/LOC107411349/LOC107405357/LOC107414987/LOC107406416/LOC107408521/LOC107404505/LOC107410016/LOC107409192/LOC107407232/LOC107408010/LOC107434245/LOC107420304/LOC107409653/LOC107417968/LOC107405873/LOC107407304/LOC107417322/-/LOC107435117/LOC107409901/LOC1074…	104	clusterIV
BP	GO:0009753	response to jasmonic acid	105/3683	337/24158	1.0962e-13	2.36382e-11	107403394/107403688/107431560/107419834/107411855/107418472/107418766/107420865/107435244/107423965/107425903/107430206/107407677/107430617/107428144/107408521/107412009/107432572/107409192/107421080/107412008/107434245/107435541/107421153/107405536/107404981/107430586/107419857/107420290/107409901/107424317/107430975/107407364/107428507/107430205/107406290/107406871/107423623/107431952/107409894…	LOC107403394/LOC107403688/LOC107431560/LOC107419834/LOC107411855/LOC107418472/LOC107418766/LOC107420865/LOC107435244/LOC107423965/LOC107425903/LOC107430206/LOC107407677/LOC107430617/LOC107428144/LOC107408521/LOC107412009/LOC107432572/LOC107409192/LOC107421080/LOC107412008/LOC107434245/LOC107435541/LOC107421153/LOC107405536/LOC107404981/LOC107430586/LOC107419857/LOC107420290/LOC107409901/LOC107424…	105	clusterIV
BP	GO:0040011	locomotion	55/3683	154/24158	2.96519e-10	5.86118e-08	107425781/107423557/107415560/107425782/107428717/107415532/107428709/107434242/107434237/novel.1145/107411200/107422820/107429209/107414199/107428656/107415777/107428680/107422751/107428710/107421520/107426105/107422726/107434247/107415530/107418152/107434222/107410328/107428129/107430885/107416854/107415172/107422143/107415168/107418145/107420834/107422121/107415213/107422038/107418132/10742272…	LOC107425781/LOC107423557/LOC107415560/LOC107425782/LOC107428717/LOC107415532/LOC107428709/LOC107434242/LOC107434237/-/LOC107411200/LOC107422820/LOC107429209/LOC107414199/LOC107428656/LOC107415777/LOC107428680/LOC107422751/LOC107428710/LOC107421520/LOC107426105/LOC107422726/LOC107434247/LOC107415530/LOC107418152/LOC107434222/LOC107410328/LOC107428129/LOC107430885/LOC107416854/LOC107415172/LOC1074…	55	clusterIV
BP	GO:0009867	jasmonic acid mediated signaling pathway	59/3683	172/24158	4.25395e-10	7.29441e-08	107403688/107431560/107411855/107418766/107420865/107435244/107425903/107407677/107432572/107435541/107421153/107405536/107404981/107430586/107419857/107424317/107430975/107407364/107428507/107406290/107406871/107423623/107431952/107412561/107417342/107425282/107406622/107423911/107430000/107424386/107432496/107433634/107424152/107425298/107420087/107432958/107414569/107416853/107409112/novel.187…	LOC107403688/LOC107431560/LOC107411855/LOC107418766/LOC107420865/LOC107435244/LOC107425903/LOC107407677/LOC107432572/LOC107435541/LOC107421153/LOC107405536/LOC107404981/LOC107430586/LOC107419857/LOC107424317/LOC107430975/LOC107407364/LOC107428507/LOC107406290/LOC107406871/LOC107423623/LOC107431952/LOC107412561/LOC107417342/LOC107425282/LOC107406622/LOC107423911/LOC107430000/LOC107424386/LOC107432…	59	clusterIV
BP	GO:0009611	response to wounding	122/3683	465/24158	4.59161e-10	7.29441e-08	107424121/107414634/107406933/107403688/107424141/107424388/107419834/107418472/107424617/107435244/107431823/107419431/107430206/107407677/107414327/107421609/107428144/107431389/107412009/107407210/novel.924/107407232/107404029/107412008/107416963/107435541/107404981/107425264/107407851/107407304/107414647/107430586/107427870/107410505/107419857/107420290/107435117/107409901/107424317/107425886…	LOC107424121/LOC107414634/LOC107406933/LOC107403688/LOC107424141/LOC107424388/LOC107419834/LOC107418472/LOC107424617/LOC107435244/LOC107431823/LOC107419431/LOC107430206/LOC107407677/LOC107414327/LOC107421609/LOC107428144/LOC107431389/LOC107412009/LOC107407210/-/LOC107407232/LOC107404029/LOC107412008/LOC107416963/LOC107435541/LOC107404981/LOC107425264/LOC107407851/LOC107407304/LOC107414647/LOC1074…	122	clusterIV
BP	GO:0006935	chemotaxis	53/3683	148/24158	5.53538e-10	7.29441e-08	107425781/107423557/107415560/107425782/107428717/107415532/107428709/107434242/107434237/novel.1145/107411200/107422820/107429209/107414199/107428656/107415777/107428680/107422751/107428710/107421520/107426105/107422726/107434247/107415530/107418152/107410328/107428129/107430885/107416854/107415172/107422143/107415168/107418145/107420834/107422121/107415213/107422038/107418132/107422723/10741814…	LOC107425781/LOC107423557/LOC107415560/LOC107425782/LOC107428717/LOC107415532/LOC107428709/LOC107434242/LOC107434237/-/LOC107411200/LOC107422820/LOC107429209/LOC107414199/LOC107428656/LOC107415777/LOC107428680/LOC107422751/LOC107428710/LOC107421520/LOC107426105/LOC107422726/LOC107434247/LOC107415530/LOC107418152/LOC107410328/LOC107428129/LOC107430885/LOC107416854/LOC107415172/LOC107422143/LOC1074…	53	clusterIV
BP	GO:0010183	pollen tube guidance	53/3683	148/24158	5.53538e-10	7.29441e-08	107425781/107423557/107415560/107425782/107428717/107415532/107428709/107434242/107434237/novel.1145/107411200/107422820/107429209/107414199/107428656/107415777/107428680/107422751/107428710/107421520/107426105/107422726/107434247/107415530/107418152/107410328/107428129/107430885/107416854/107415172/107422143/107415168/107418145/107420834/107422121/107415213/107422038/107418132/107422723/10741814…	LOC107425781/LOC107423557/LOC107415560/LOC107425782/LOC107428717/LOC107415532/LOC107428709/LOC107434242/LOC107434237/-/LOC107411200/LOC107422820/LOC107429209/LOC107414199/LOC107428656/LOC107415777/LOC107428680/LOC107422751/LOC107428710/LOC107421520/LOC107426105/LOC107422726/LOC107434247/LOC107415530/LOC107418152/LOC107410328/LOC107428129/LOC107430885/LOC107416854/LOC107415172/LOC107422143/LOC1074…	53	clusterIV
BP	GO:0042330	taxis	53/3683	148/24158	5.53538e-10	7.29441e-08	107425781/107423557/107415560/107425782/107428717/107415532/107428709/107434242/107434237/novel.1145/107411200/107422820/107429209/107414199/107428656/107415777/107428680/107422751/107428710/107421520/107426105/107422726/107434247/107415530/107418152/107410328/107428129/107430885/107416854/107415172/107422143/107415168/107418145/107420834/107422121/107415213/107422038/107418132/107422723/10741814…	LOC107425781/LOC107423557/LOC107415560/LOC107425782/LOC107428717/LOC107415532/LOC107428709/LOC107434242/LOC107434237/-/LOC107411200/LOC107422820/LOC107429209/LOC107414199/LOC107428656/LOC107415777/LOC107428680/LOC107422751/LOC107428710/LOC107421520/LOC107426105/LOC107422726/LOC107434247/LOC107415530/LOC107418152/LOC107410328/LOC107428129/LOC107430885/LOC107416854/LOC107415172/LOC107422143/LOC1074…	53	clusterIV
BP	GO:0050918	positive chemotaxis	53/3683	148/24158	5.53538e-10	7.29441e-08	107425781/107423557/107415560/107425782/107428717/107415532/107428709/107434242/107434237/novel.1145/107411200/107422820/107429209/107414199/107428656/107415777/107428680/107422751/107428710/107421520/107426105/107422726/107434247/107415530/107418152/107410328/107428129/107430885/107416854/107415172/107422143/107415168/107418145/107420834/107422121/107415213/107422038/107418132/107422723/10741814…	LOC107425781/LOC107423557/LOC107415560/LOC107425782/LOC107428717/LOC107415532/LOC107428709/LOC107434242/LOC107434237/-/LOC107411200/LOC107422820/LOC107429209/LOC107414199/LOC107428656/LOC107415777/LOC107428680/LOC107422751/LOC107428710/LOC107421520/LOC107426105/LOC107422726/LOC107434247/LOC107415530/LOC107418152/LOC107410328/LOC107428129/LOC107430885/LOC107416854/LOC107415172/LOC107422143/LOC1074…	53	clusterIV
BP	GO:0002239	response to oomycetes	72/3683	231/24158	7.56916e-10	9.4495e-08	107427532/107430399/107430620/107411036/107426479/107424258/107435326/107414987/107417598/107435336/107408521/107409192/107434024/107434245/107414118/107433492/107425534/107430975/107426477/107410970/107418998/107404390/107413807/107406290/107411551/107419595/107412267/107435344/107434061/107427689/107434049/107431966/107403357/107434065/107413223/novel.1016/107427529/107421262/107425095/10742553…	LOC107427532/LOC107430399/LOC107430620/LOC107411036/LOC107426479/LOC107424258/LOC107435326/LOC107414987/LOC107417598/LOC107435336/LOC107408521/LOC107409192/LOC107434024/LOC107434245/LOC107414118/LOC107433492/LOC107425534/LOC107430975/LOC107426477/LOC107410970/LOC107418998/LOC107404390/LOC107413807/LOC107406290/LOC107411551/LOC107419595/LOC107412267/LOC107435344/LOC107434061/LOC107427689/LOC107434…	72	clusterIV
BP	GO:0071395	cellular response to jasmonic acid stimulus	60/3683	179/24158	8.54151e-10	1.01302e-07	107403394/107403688/107431560/107411855/107418766/107420865/107435244/107425903/107407677/107432572/107435541/107421153/107405536/107404981/107430586/107419857/107424317/107430975/107407364/107428507/107406290/107406871/107423623/107431952/107412561/107417342/107425282/107406622/107423911/107430000/107424386/107432496/107433634/107424152/107425298/107420087/107432958/107414569/107416853/107409112…	LOC107403394/LOC107403688/LOC107431560/LOC107411855/LOC107418766/LOC107420865/LOC107435244/LOC107425903/LOC107407677/LOC107432572/LOC107435541/LOC107421153/LOC107405536/LOC107404981/LOC107430586/LOC107419857/LOC107424317/LOC107430975/LOC107407364/LOC107428507/LOC107406290/LOC107406871/LOC107423623/LOC107431952/LOC107412561/LOC107417342/LOC107425282/LOC107406622/LOC107423911/LOC107430000/LOC107424…	60	clusterIV
BP	GO:2000022	regulation of jasmonic acid mediated signaling pathway	25/3683	47/24158	1.65439e-09	1.86867e-07	107418766/107420865/107435244/107407677/107435541/107404981/107430975/107406290/107423623/107412561/107406622/107423911/107430000/107424386/107424152/107425298/107414569/107416853/107419347/107428463/107430931/107430984/107404877/107433611/107404773	LOC107418766/LOC107420865/LOC107435244/LOC107407677/LOC107435541/LOC107404981/LOC107430975/LOC107406290/LOC107423623/LOC107412561/LOC107406622/LOC107423911/LOC107430000/LOC107424386/LOC107424152/LOC107425298/LOC107414569/LOC107416853/LOC107419347/LOC107428463/LOC107430931/LOC107430984/LOC107404877/LOC107433611/LOC107404773	25	clusterIV
BP	GO:0009834	plant-type secondary cell wall biogenesis	44/3683	117/24158	2.74323e-09	2.9577e-07	107424388/107432307/107425254/107430586/107413892/107407008/107403729/107414701/107434918/107429693/107417198/107425670/107419975/107411604/107411304/107421639/107425575/107419653/107409049/107425236/107421445/107422793/107411303/107411299/107425231/107411302/107423201/107430208/107430702/107412592/107434238/107419025/107431772/107414294/107410131/107426543/107419647/107406106/107411970/107412119…	LOC107424388/LOC107432307/LOC107425254/LOC107430586/LOC107413892/LOC107407008/LOC107403729/LOC107414701/LOC107434918/LOC107429693/LOC107417198/LOC107425670/LOC107419975/LOC107411604/LOC107411304/LOC107421639/LOC107425575/LOC107419653/LOC107409049/LOC107425236/LOC107421445/LOC107422793/LOC107411303/LOC107411299/LOC107425231/LOC107411302/LOC107423201/LOC107430208/LOC107430702/LOC107412592/LOC107434…	44	clusterIV
BP	GO:0009698	phenylpropanoid metabolic process	88/3683	316/24158	5.83221e-09	6.01478e-07	107425065/107426594/107411400/107435326/107424578/107425124/107435336/107413071/107405100/107430226/107425985/107424108/107413966/107420184/107435344/107416547/107425070/107410255/107430585/107403729/107403357/107414701/107434918/107406079/107409958/107406674/107423795/107406537/107427670/107433988/novel.1872/107424883/107413687/107409091/107434370/107429106/107406438/107430985/107432639/10742144…	LOC107425065/LOC107426594/LOC107411400/LOC107435326/LOC107424578/LOC107425124/LOC107435336/LOC107413071/LOC107405100/LOC107430226/LOC107425985/LOC107424108/LOC107413966/LOC107420184/LOC107435344/LOC107416547/LOC107425070/LOC107410255/LOC107430585/LOC107403729/LOC107403357/LOC107414701/LOC107434918/LOC107406079/LOC107409958/LOC107406674/LOC107423795/LOC107406537/LOC107427670/LOC107433988/-/LOC1074…	88	clusterIV
BP	GO:0032101	regulation of response to external stimulus	47/3683	133/24158	8.35169e-09	8.25425e-07	107406933/107406148/107420865/107435244/107420359/107417598/107407232/107421080/107420304/107407304/107433492/107404390/107424711/107419595/107412267/107405226/107428282/107418018/107416389/107424366/107414992/107418462/107423833/107425298/107425633/107415541/107422966/107403697/107425454/107419756/107424181/107432478/107412190/107413385/107415351/107415387/107404877/107428825/107418664/107432859…	LOC107406933/LOC107406148/LOC107420865/LOC107435244/LOC107420359/LOC107417598/LOC107407232/LOC107421080/LOC107420304/LOC107407304/LOC107433492/LOC107404390/LOC107424711/LOC107419595/LOC107412267/LOC107405226/LOC107428282/LOC107418018/LOC107416389/LOC107424366/LOC107414992/LOC107418462/LOC107423833/LOC107425298/LOC107425633/LOC107415541/LOC107422966/LOC107403697/LOC107425454/LOC107419756/LOC107424…	47	clusterIV
BP	GO:0002831	regulation of response to biotic stimulus	44/3683	121/24158	9.1291e-09	8.66169e-07	107406933/107406148/107420865/107435244/107420359/107417598/107407232/107421080/107420304/107407304/107433492/107404390/107424711/107419595/107412267/107405226/107416389/107424366/107414992/107418462/107423833/107425298/107425633/107415541/107422966/107403697/107425454/107419756/107432478/107412190/107413385/107415351/107415387/107404877/107428825/107418664/107432859/107426795/107414759/107403621…	LOC107406933/LOC107406148/LOC107420865/LOC107435244/LOC107420359/LOC107417598/LOC107407232/LOC107421080/LOC107420304/LOC107407304/LOC107433492/LOC107404390/LOC107424711/LOC107419595/LOC107412267/LOC107405226/LOC107416389/LOC107424366/LOC107414992/LOC107418462/LOC107423833/LOC107425298/LOC107425633/LOC107415541/LOC107422966/LOC107403697/LOC107425454/LOC107419756/LOC107432478/LOC107412190/LOC107413…	44	clusterIV
BP	GO:0002229	defense response to oomycetes	51/3683	152/24158	1.46914e-08	1.34031e-06	107427532/107430620/107411036/107426479/107424258/107435326/107414987/107417598/107435336/107408521/107409192/107434024/107434245/107433492/107430975/107426477/107410970/107404390/107406290/107419595/107412267/107435344/107427689/107434065/107427529/107421262/107425095/107411040/107409591/107411039/107430607/107432478/107421259/107430633/107430931/107408799/107410985/107426538/107434249/107411010…	LOC107427532/LOC107430620/LOC107411036/LOC107426479/LOC107424258/LOC107435326/LOC107414987/LOC107417598/LOC107435336/LOC107408521/LOC107409192/LOC107434024/LOC107434245/LOC107433492/LOC107430975/LOC107426477/LOC107410970/LOC107404390/LOC107406290/LOC107419595/LOC107412267/LOC107435344/LOC107427689/LOC107434065/LOC107427529/LOC107421262/LOC107425095/LOC107411040/LOC107409591/LOC107411039/LOC107430…	51	clusterIV
BP	GO:0031347	regulation of defense response	103/3683	398/24158	2.19468e-08	1.92806e-06	107414634/107403394/107406933/107406148/107420865/107435244/107420359/107407677/107435326/107410669/107417598/107435336/107432572/107413410/107424182/107407232/107421080/107419439/107435541/107420304/107404981/107407304/107414647/107430586/107419857/107433492/107435117/107424317/107430975/107418206/107404390/107424711/107406290/107406871/107423623/107419595/107412267/107405226/107427150/107435344…	LOC107414634/LOC107403394/LOC107406933/LOC107406148/LOC107420865/LOC107435244/LOC107420359/LOC107407677/LOC107435326/LOC107410669/LOC107417598/LOC107435336/LOC107432572/LOC107413410/LOC107424182/LOC107407232/LOC107421080/LOC107419439/LOC107435541/LOC107420304/LOC107404981/LOC107407304/LOC107414647/LOC107430586/LOC107419857/LOC107433492/LOC107435117/LOC107424317/LOC107430975/LOC107418206/LOC107404…	103	clusterIV
BP	GO:0009808	lignin metabolic process	58/3683	187/24158	3.94532e-08	3.34225e-06	107425065/107426594/107424578/107425124/107413071/107405100/107413966/107416547/107425070/107410255/107430585/107403729/107403357/107414701/107434918/107406079/107409958/107423795/107406537/107433988/novel.1872/107424883/107413687/107409091/107429106/107421445/107422793/107414862/107406993/107420237/107414864/107431275/107429143/107431758/107435352/107424406/107429761/107430208/107430702/10742695…	LOC107425065/LOC107426594/LOC107424578/LOC107425124/LOC107413071/LOC107405100/LOC107413966/LOC107416547/LOC107425070/LOC107410255/LOC107430585/LOC107403729/LOC107403357/LOC107414701/LOC107434918/LOC107406079/LOC107409958/LOC107423795/LOC107406537/LOC107433988/-/LOC107424883/LOC107413687/LOC107409091/LOC107429106/LOC107421445/LOC107422793/LOC107414862/LOC107406993/LOC107420237/LOC107414864/LOC1074…	58	clusterIV
BP	GO:0042546	cell wall biogenesis	88/3683	332/24158	7.14269e-08	5.82519e-06	107433854/107424388/107412431/107425511/107432307/107417427/107425254/107432604/107430586/107413892/107412056/107417245/107407008/107423819/107433023/107403729/107414701/107434918/107429693/107417198/107425670/107403267/107416450/107432937/107432789/107412515/107419975/107411604/107411304/107427124/107421639/107418080/107412146/107415034/107413261/107425575/107419653/107409049/107415775/107406936…	LOC107433854/LOC107424388/LOC107412431/LOC107425511/LOC107432307/LOC107417427/LOC107425254/LOC107432604/LOC107430586/LOC107413892/LOC107412056/LOC107417245/LOC107407008/LOC107423819/LOC107433023/LOC107403729/LOC107414701/LOC107434918/LOC107429693/LOC107417198/LOC107425670/LOC107403267/LOC107416450/LOC107432937/LOC107432789/LOC107412515/LOC107419975/LOC107411604/LOC107411304/LOC107427124/LOC107421…	88	clusterIV
BP	GO:0044550	secondary metabolite biosynthetic process	91/3683	347/24158	7.36745e-08	5.82519e-06	107403394/107425788/107425065/107419431/107426594/107425810/107411400/107424578/107425124/107413071/107405100/107430226/107432687/107424108/107413966/107420184/107431286/107416547/107425070/107403729/107403357/107414701/107434918/107406079/107411616/107425298/107409958/107423795/107406537/107410287/107427670/107433988/novel.1872/107416584/107424883/107413687/107409091/107430739/107434370/10742910…	LOC107403394/LOC107425788/LOC107425065/LOC107419431/LOC107426594/LOC107425810/LOC107411400/LOC107424578/LOC107425124/LOC107413071/LOC107405100/LOC107430226/LOC107432687/LOC107424108/LOC107413966/LOC107420184/LOC107431286/LOC107416547/LOC107425070/LOC107403729/LOC107403357/LOC107414701/LOC107434918/LOC107406079/LOC107411616/LOC107425298/LOC107409958/LOC107423795/LOC107406537/LOC107410287/LOC107427…	91	clusterIV
BP	GO:0043900	regulation of multi-organism process	57/3683	187/24158	1.00314e-07	7.59487e-06	107423557/107406933/107406148/107420865/107435244/107412518/107428717/107420359/107428709/novel.1145/107417598/107428656/107407232/107421080/107432616/107422751/107419238/107428710/107420304/107414800/107407304/107433492/107404390/107424711/107419595/107412267/107405226/107416389/107424366/107414992/107418462/107423833/107425298/107425633/107415541/107422966/107403697/107425454/107419756/10743247…	LOC107423557/LOC107406933/LOC107406148/LOC107420865/LOC107435244/LOC107412518/LOC107428717/LOC107420359/LOC107428709/-/LOC107417598/LOC107428656/LOC107407232/LOC107421080/LOC107432616/LOC107422751/LOC107419238/LOC107428710/LOC107420304/LOC107414800/LOC107407304/LOC107433492/LOC107404390/LOC107424711/LOC107419595/LOC107412267/LOC107405226/LOC107416389/LOC107424366/LOC107414992/LOC107418462/LOC1074…	57	clusterIV
BP	GO:2000652	regulation of secondary cell wall biogenesis	17/3683	29/24158	1.0246e-07	7.59487e-06	107424388/107430586/107403729/107414701/107434918/107417198/107425670/107421639/107419653/107409049/107422793/107430208/107412592/107414294/107419647/107406106/107411970	LOC107424388/LOC107430586/LOC107403729/LOC107414701/LOC107434918/LOC107417198/LOC107425670/LOC107421639/LOC107419653/LOC107409049/LOC107422793/LOC107430208/LOC107412592/LOC107414294/LOC107419647/LOC107406106/LOC107411970	17	clusterIV
BP	GO:1900424	regulation of defense response to bacterium	30/3683	74/24158	1.27756e-07	9.18294e-06	107406148/107420359/107433492/107404390/107424711/107419595/107412267/107405226/107416389/107424366/107418462/107423833/107425298/107425633/107415541/107422966/107403697/107425454/107432478/107412190/107415351/107415387/107404877/107428825/107418664/107432859/107426795/107403621/107418789/107416390	LOC107406148/LOC107420359/LOC107433492/LOC107404390/LOC107424711/LOC107419595/LOC107412267/LOC107405226/LOC107416389/LOC107424366/LOC107418462/LOC107423833/LOC107425298/LOC107425633/LOC107415541/LOC107422966/LOC107403697/LOC107425454/LOC107432478/LOC107412190/LOC107415351/LOC107415387/LOC107404877/LOC107428825/LOC107418664/LOC107432859/LOC107426795/LOC107403621/LOC107418789/LOC107416390	30	clusterIV
BP	GO:0009615	response to virus	47/3683	144/24158	1.36996e-07	9.55747e-06	107406933/107410595/107420000/107406416/107410016/107424763/107407232/107427085/107420304/107407304/novel.1113/107428191/107410577/107413482/107410576/107406415/107429223/107424764/107429230/107422878/107432260/107423690/107414992/107432158/107432258/107432259/107427581/107419756/107429229/107420890/107405906/novel.1720/107406481/107411081/107415784/107411076/107413385/107420887/107408274/1074153…	LOC107406933/LOC107410595/LOC107420000/LOC107406416/LOC107410016/LOC107424763/LOC107407232/LOC107427085/LOC107420304/LOC107407304/-/LOC107428191/LOC107410577/LOC107413482/LOC107410576/LOC107406415/LOC107429223/LOC107424764/LOC107429230/LOC107422878/LOC107432260/LOC107423690/LOC107414992/LOC107432158/LOC107432258/LOC107432259/LOC107427581/LOC107419756/LOC107429229/LOC107420890/LOC107405906/-/LOC10…	47	clusterIV
BP	GO:0030001	metal ion transport	105/3683	424/24158	1.7772e-07	1.20444e-05	107431970/107409807/107416976/107415282/107415371/107404912/107431502/107428190/107416972/107435326/107414578/107412578/107415226/107435336/107408521/107415233/107409192/107411702/107434840/107435201/107434245/107426297/107414573/107419857/107424317/107420496/107412925/107424947/107406310/107404917/107423109/107435344/107431294/107431255/107427689/107417070/107403357/107421262/107420963/107410994…	LOC107431970/LOC107409807/LOC107416976/LOC107415282/LOC107415371/LOC107404912/LOC107431502/LOC107428190/LOC107416972/LOC107435326/LOC107414578/LOC107412578/LOC107415226/LOC107435336/LOC107408521/LOC107415233/LOC107409192/LOC107411702/LOC107434840/LOC107435201/LOC107434245/LOC107426297/LOC107414573/LOC107419857/LOC107424317/LOC107420496/LOC107412925/LOC107424947/LOC107406310/LOC107404917/LOC107423…	105	clusterIV
BP	GO:0010193	response to ozone	29/3683	72/24158	2.43326e-07	1.60325e-05	107424121/107424141/107431560/107408521/107409192/novel.924/107434245/107423913/107430390/107413930/107423623/107423912/107427689/107428578/107409504/107430000/107412208/107424152/107423871/107421262/107414569/107421259/107435895/107434249/107428576/107424051/novel.1490/novel.35/107429881	LOC107424121/LOC107424141/LOC107431560/LOC107408521/LOC107409192/-/LOC107434245/LOC107423913/LOC107430390/LOC107413930/LOC107423623/LOC107423912/LOC107427689/LOC107428578/LOC107409504/LOC107430000/LOC107412208/LOC107424152/LOC107423871/LOC107421262/LOC107414569/LOC107421259/LOC107435895/LOC107434249/LOC107428576/LOC107424051/-/-/LOC107429881	29	clusterIV
BP	GO:0071236	cellular response to antibiotic	45/3683	140/24158	4.09792e-07	2.6271e-05	107424651/107411855/107420865/107434244/107411349/107405357/107404505/107408010/107409653/107405873/107430975/107418998/107406290/107406871/107419595/107412267/107417342/107417070/107424386/107433634/107425298/107432958/107421385/107431053/107433861/107428463/107406347/107432478/107430931/107434238/107412138/107408036/107417626/107413385/107420093/107422693/107430984/107404877/107418664/107426795…	LOC107424651/LOC107411855/LOC107420865/LOC107434244/LOC107411349/LOC107405357/LOC107404505/LOC107408010/LOC107409653/LOC107405873/LOC107430975/LOC107418998/LOC107406290/LOC107406871/LOC107419595/LOC107412267/LOC107417342/LOC107417070/LOC107424386/LOC107433634/LOC107425298/LOC107432958/LOC107421385/LOC107431053/LOC107433861/LOC107428463/LOC107406347/LOC107432478/LOC107430931/LOC107434238/LOC107412…	45	clusterIV
BP	GO:0071446	cellular response to salicylic acid stimulus	42/3683	128/24158	5.2791e-07	3.26081e-05	107424651/107411855/107420865/107434244/107411349/107405357/107404505/107408010/107409653/107405873/107430975/107418998/107406290/107406871/107419595/107412267/107417342/107424386/107433634/107425298/107432958/107431053/107433861/107428463/107406347/107432478/107430931/107434238/107412138/107408036/107417626/107413385/107422693/107430984/107404877/107418664/107426795/107415991/107412119/107422667…	LOC107424651/LOC107411855/LOC107420865/LOC107434244/LOC107411349/LOC107405357/LOC107404505/LOC107408010/LOC107409653/LOC107405873/LOC107430975/LOC107418998/LOC107406290/LOC107406871/LOC107419595/LOC107412267/LOC107417342/LOC107424386/LOC107433634/LOC107425298/LOC107432958/LOC107431053/LOC107433861/LOC107428463/LOC107406347/LOC107432478/LOC107430931/LOC107434238/LOC107412138/LOC107408036/LOC107417…	42	clusterIV
BP	GO:0009699	phenylpropanoid biosynthetic process	73/3683	272/24158	5.36137e-07	3.26081e-05	107425065/107426594/107411400/107424578/107425124/107413071/107405100/107430226/107424108/107413966/107420184/107416547/107425070/107403729/107403357/107414701/107434918/107406079/107409958/107423795/107406537/107427670/107433988/novel.1872/107424883/107413687/107409091/107434370/107429106/107430985/107432639/107422793/107414862/107406993/107414864/107431275/107404001/107429143/107404010/10743175…	LOC107425065/LOC107426594/LOC107411400/LOC107424578/LOC107425124/LOC107413071/LOC107405100/LOC107430226/LOC107424108/LOC107413966/LOC107420184/LOC107416547/LOC107425070/LOC107403729/LOC107403357/LOC107414701/LOC107434918/LOC107406079/LOC107409958/LOC107423795/LOC107406537/LOC107427670/LOC107433988/-/LOC107424883/LOC107413687/LOC107409091/LOC107434370/LOC107429106/LOC107430985/LOC107432639/LOC1074…	73	clusterIV
BP	GO:0009809	lignin biosynthetic process	51/3683	169/24158	6.46814e-07	3.8356e-05	107425065/107426594/107424578/107425124/107413071/107405100/107413966/107416547/107425070/107403729/107403357/107414701/107434918/107406079/107409958/107423795/107406537/107433988/novel.1872/107424883/107409091/107429106/107422793/107414862/107406993/107414864/107431275/107429143/107431758/107435352/107424406/107429761/107430208/107430702/107426959/107423818/107423786/107428351/107430555/10741658…	LOC107425065/LOC107426594/LOC107424578/LOC107425124/LOC107413071/LOC107405100/LOC107413966/LOC107416547/LOC107425070/LOC107403729/LOC107403357/LOC107414701/LOC107434918/LOC107406079/LOC107409958/LOC107423795/LOC107406537/LOC107433988/-/LOC107424883/LOC107409091/LOC107429106/LOC107422793/LOC107414862/LOC107406993/LOC107414864/LOC107431275/LOC107429143/LOC107431758/LOC107435352/LOC107424406/LOC1074…	51	clusterIV
BP	GO:0009816	defense response to bacterium, incompatible interaction	32/3683	87/24158	6.86756e-07	3.97313e-05	107431560/107418766/107412009/107412008/107429926/107423623/107419595/107432472/107416389/107426810/107430000/107418462/107424152/107425298/107417665/107405253/107414569/107405279/107432258/107412969/107432478/107409474/107411945/107404877/107435669/107418664/novel.35/107426795/107430207/107416390/107411967/107429881	LOC107431560/LOC107418766/LOC107412009/LOC107412008/LOC107429926/LOC107423623/LOC107419595/LOC107432472/LOC107416389/LOC107426810/LOC107430000/LOC107418462/LOC107424152/LOC107425298/LOC107417665/LOC107405253/LOC107414569/LOC107405279/LOC107432258/LOC107412969/LOC107432478/LOC107409474/LOC107411945/LOC107404877/LOC107435669/LOC107418664/-/LOC107426795/LOC107430207/LOC107416390/LOC107411967/LOC1074…	32	clusterIV
BP	GO:0098661	inorganic anion transmembrane transport	16/3683	29/24158	7.62372e-07	4.30559e-05	107417976/107421222/107409203/107418976/107416967/107424757/107409214/107421308/107420944/107425432/107431825/107425169/novel.1939/107409232/107418102/107409281	LOC107417976/LOC107421222/LOC107409203/LOC107418976/LOC107416967/LOC107424757/LOC107409214/LOC107421308/LOC107420944/LOC107425432/LOC107431825/LOC107425169/-/LOC107409232/LOC107418102/LOC107409281	16	clusterIV
BP	GO:0035690	cellular response to drug	51/3683	170/24158	7.88463e-07	4.34938e-05	107424851/107406148/107424651/107411855/107420865/107434244/107420359/107411349/107405357/107404505/107408010/107409653/107405873/107430975/107418998/107424711/107406290/107406871/107419595/107412267/107416059/107417342/107424386/107433634/107425298/107432958/107421385/107431053/107433861/107428463/107406347/107432478/107430931/107420200/107434238/107412138/107408036/107417626/107413168/107413385…	LOC107424851/LOC107406148/LOC107424651/LOC107411855/LOC107420865/LOC107434244/LOC107420359/LOC107411349/LOC107405357/LOC107404505/LOC107408010/LOC107409653/LOC107405873/LOC107430975/LOC107418998/LOC107424711/LOC107406290/LOC107406871/LOC107419595/LOC107412267/LOC107416059/LOC107417342/LOC107424386/LOC107433634/LOC107425298/LOC107432958/LOC107421385/LOC107431053/LOC107433861/LOC107428463/LOC107406…	51	clusterIV
BP	GO:0009723	response to ethylene	83/3683	325/24158	8.84751e-07	4.76961e-05	107431560/107419431/107425903/107430206/107405532/107410460/107416413/107419049/107425900/107410669/107435141/107434106/107408521/107432572/novel.1336/107409192/107407210/107434245/107425901/107405536/107435117/107430975/107418998/107430205/107406290/107412267/107420102/107422981/107427689/107425282/107410667/107426326/107416433/107432496/107408332/107404649/107426263/107421262/107425298/10741741…	LOC107431560/LOC107419431/LOC107425903/LOC107430206/LOC107405532/LOC107410460/LOC107416413/LOC107419049/LOC107425900/LOC107410669/LOC107435141/LOC107434106/LOC107408521/LOC107432572/-/LOC107409192/LOC107407210/LOC107434245/LOC107425901/LOC107405536/LOC107435117/LOC107430975/LOC107418998/LOC107430205/LOC107406290/LOC107412267/LOC107420102/LOC107422981/LOC107427689/LOC107425282/LOC107410667/LOC1074…	83	clusterIV
BP	GO:0009863	salicylic acid mediated signaling pathway	39/3683	119/24158	1.36934e-06	7.21794e-05	107424651/107411855/107420865/107434244/107411349/107405357/107408010/107409653/107405873/107430975/107418998/107406290/107406871/107419595/107412267/107417342/107424386/107433634/107425298/107432958/107431053/107433861/107428463/107406347/107432478/107430931/107434238/107412138/107408036/107422693/107430984/107404877/107418664/107426795/107415991/107412119/107422667/107414034/107403961	LOC107424651/LOC107411855/LOC107420865/LOC107434244/LOC107411349/LOC107405357/LOC107408010/LOC107409653/LOC107405873/LOC107430975/LOC107418998/LOC107406290/LOC107406871/LOC107419595/LOC107412267/LOC107417342/LOC107424386/LOC107433634/LOC107425298/LOC107432958/LOC107431053/LOC107433861/LOC107428463/LOC107406347/LOC107432478/LOC107430931/LOC107434238/LOC107412138/LOC107408036/LOC107422693/LOC107430…	39	clusterIV
BP	GO:0010483	pollen tube reception	15/3683	27/24158	1.51032e-06	7.62232e-05	107416413/107416433/107411475/107416419/107416416/107406021/107407165/107416437/107405845/107416435/107416431/107416436/107416430/107416422/107431490	LOC107416413/LOC107416433/LOC107411475/LOC107416419/LOC107416416/LOC107406021/LOC107407165/LOC107416437/LOC107405845/LOC107416435/LOC107416431/LOC107416436/LOC107416430/LOC107416422/LOC107431490	15	clusterIV
BP	GO:0051703	intraspecies interaction between organisms	15/3683	27/24158	1.51032e-06	7.62232e-05	107416413/107416433/107411475/107416419/107416416/107406021/107407165/107416437/107405845/107416435/107416431/107416436/107416430/107416422/107431490	LOC107416413/LOC107416433/LOC107411475/LOC107416419/LOC107416416/LOC107406021/LOC107407165/LOC107416437/LOC107405845/LOC107416435/LOC107416431/LOC107416436/LOC107416430/LOC107416422/LOC107431490	15	clusterIV
BP	GO:0002682	regulation of immune system process	60/3683	218/24158	2.19423e-06	0.000108431	107414634/107403394/107406933/107406148/107435244/107420359/107424688/107410669/107432572/107413410/107403699/107424182/107407232/107421080/107420304/107407304/107414647/107419857/107435117/107424317/107430975/107405544/107424711/107406290/107406871/107419595/107431877/107416389/107425282/107410667/107426810/107432496/107433634/107423036/107414992/107418462/107417665/107425633/107423732/107414834…	LOC107414634/LOC107403394/LOC107406933/LOC107406148/LOC107435244/LOC107420359/LOC107424688/LOC107410669/LOC107432572/LOC107413410/LOC107403699/LOC107424182/LOC107407232/LOC107421080/LOC107420304/LOC107407304/LOC107414647/LOC107419857/LOC107435117/LOC107424317/LOC107430975/LOC107405544/LOC107424711/LOC107406290/LOC107406871/LOC107419595/LOC107431877/LOC107416389/LOC107425282/LOC107410667/LOC107426…	60	clusterIV
BP	GO:0009873	ethylene-activated signaling pathway	48/3683	162/24158	2.41878e-06	0.000117089	107431560/107419431/107425903/107405532/107410460/107419049/107425900/107410669/107435141/107434106/107432572/novel.1336/107407210/107425901/107405536/107435117/107430975/107418998/107406290/107420102/107422981/107425282/107410667/107426326/107432496/107408332/107404649/107426263/107425298/107417413/107430379/107432807/107405537/107433148/107412317/107433861/107430931/107433205/107434238/10741116…	LOC107431560/LOC107419431/LOC107425903/LOC107405532/LOC107410460/LOC107419049/LOC107425900/LOC107410669/LOC107435141/LOC107434106/LOC107432572/-/LOC107407210/LOC107425901/LOC107405536/LOC107435117/LOC107430975/LOC107418998/LOC107406290/LOC107420102/LOC107422981/LOC107425282/LOC107410667/LOC107426326/LOC107432496/LOC107408332/LOC107404649/LOC107426263/LOC107425298/LOC107417413/LOC107430379/LOC1074…	48	clusterIV
BP	GO:0009814	defense response, incompatible interaction	95/3683	396/24158	2.93392e-06	0.000139185	107434765/107404233/107431560/107418766/107435244/107434797/107411349/107435326/107433805/novel.564/107435336/107434266/107412009/107420800/107407210/107422976/107421080/107412008/107409653/107410577/107422173/107435117/107429926/107430975/107410576/107418756/107418998/107406290/107423623/107419595/107435344/107431286/107416112/107432472/107416389/107426810/107419132/107430000/107431206/107411542…	LOC107434765/LOC107404233/LOC107431560/LOC107418766/LOC107435244/LOC107434797/LOC107411349/LOC107435326/LOC107433805/-/LOC107435336/LOC107434266/LOC107412009/LOC107420800/LOC107407210/LOC107422976/LOC107421080/LOC107412008/LOC107409653/LOC107410577/LOC107422173/LOC107435117/LOC107429926/LOC107430975/LOC107410576/LOC107418756/LOC107418998/LOC107406290/LOC107423623/LOC107419595/LOC107435344/LOC1074…	95	clusterIV
BP	GO:0070919	production of siRNA involved in chromatin silencing by small RNA	13/3683	22/24158	3.0006e-06	0.000139557	107406416/107410016/novel.1113/107406415/107429223/107429230/107405545/107406904/107429229/novel.1720/107429227/107406732/107405543	LOC107406416/LOC107410016/-/LOC107406415/LOC107429223/LOC107429230/LOC107405545/LOC107406904/LOC107429229/-/LOC107429227/LOC107406732/LOC107405543	13	clusterIV
BP	GO:0071369	cellular response to ethylene stimulus	48/3683	164/24158	3.5315e-06	0.000161091	107431560/107419431/107425903/107405532/107410460/107419049/107425900/107410669/107435141/107434106/107432572/novel.1336/107407210/107425901/107405536/107435117/107430975/107418998/107406290/107420102/107422981/107425282/107410667/107426326/107432496/107408332/107404649/107426263/107425298/107417413/107430379/107432807/107405537/107433148/107412317/107433861/107430931/107433205/107434238/10741116…	LOC107431560/LOC107419431/LOC107425903/LOC107405532/LOC107410460/LOC107419049/LOC107425900/LOC107410669/LOC107435141/LOC107434106/LOC107432572/-/LOC107407210/LOC107425901/LOC107405536/LOC107435117/LOC107430975/LOC107418998/LOC107406290/LOC107420102/LOC107422981/LOC107425282/LOC107410667/LOC107426326/LOC107432496/LOC107408332/LOC107404649/LOC107426263/LOC107425298/LOC107417413/LOC107430379/LOC1074…	48	clusterIV
BP	GO:0008219	cell death	90/3683	372/24158	3.66404e-06	0.000163983	107427532/107425065/107434765/107424651/107431560/107410595/107424617/107431823/107426479/107435326/107419049/novel.564/107435336/107424763/107419439/107434572/107403607/107405873/107430509/107426477/107418206/107418998/107411938/107406871/107424764/107419595/107412267/107427150/107435344/107422199/107414138/107432472/107426810/107413227/107425070/107418582/107433634/107415792/107427529/107426263…	LOC107427532/LOC107425065/LOC107434765/LOC107424651/LOC107431560/LOC107410595/LOC107424617/LOC107431823/LOC107426479/LOC107435326/LOC107419049/-/LOC107435336/LOC107424763/LOC107419439/LOC107434572/LOC107403607/LOC107405873/LOC107430509/LOC107426477/LOC107418206/LOC107418998/LOC107411938/LOC107406871/LOC107424764/LOC107419595/LOC107412267/LOC107427150/LOC107435344/LOC107422199/LOC107414138/LOC1074…	90	clusterIV
BP	GO:0046777	protein autophosphorylation	77/3683	306/24158	3.91152e-06	0.000171817	107406148/107426604/107419431/107420359/107409932/107416413/107408653/107434242/107432589/107411182/107412263/107424711/107405323/107433024/107432605/107412267/107422807/107429056/107422878/107428009/107422859/107431789/107428578/107424366/107416433/107423327/107424890/107435014/107417665/107415637/107408638/107434850/107416419/107413850/107416416/107406021/107407165/107416437/107405845/107416435…	LOC107406148/LOC107426604/LOC107419431/LOC107420359/LOC107409932/LOC107416413/LOC107408653/LOC107434242/LOC107432589/LOC107411182/LOC107412263/LOC107424711/LOC107405323/LOC107433024/LOC107432605/LOC107412267/LOC107422807/LOC107429056/LOC107422878/LOC107428009/LOC107422859/LOC107431789/LOC107428578/LOC107424366/LOC107416433/LOC107423327/LOC107424890/LOC107435014/LOC107417665/LOC107415637/LOC107408…	77	clusterIV
BP	GO:0010410	hemicellulose metabolic process	41/3683	133/24158	4.31664e-06	0.000184622	107434244/107417427/107426356/107413892/107412056/107407008/107433023/107429693/107432937/107426337/107432789/107419975/107411604/107412146/107433261/107425575/107406936/107421445/107430472/107427100/107422327/107419059/107419204/107412897/107432554/107423410/107426934/107420284/107431772/107431538/107431653/107410131/107411692/107406104/107411602/107433092/107420199/107423482/107427557/107411968…	LOC107434244/LOC107417427/LOC107426356/LOC107413892/LOC107412056/LOC107407008/LOC107433023/LOC107429693/LOC107432937/LOC107426337/LOC107432789/LOC107419975/LOC107411604/LOC107412146/LOC107433261/LOC107425575/LOC107406936/LOC107421445/LOC107430472/LOC107427100/LOC107422327/LOC107419059/LOC107419204/LOC107412897/LOC107432554/LOC107423410/LOC107426934/LOC107420284/LOC107431772/LOC107431538/LOC107431…	41	clusterIV
BP	GO:0010411	xyloglucan metabolic process	20/3683	46/24158	4.3587e-06	0.000184622	107434244/107412056/107433023/107432937/107426337/107432789/107412146/107406936/107427100/107422327/107419059/107419204/107412897/107431538/107411692/107406104/107411602/107427557/107411968/107403271	LOC107434244/LOC107412056/LOC107433023/LOC107432937/LOC107426337/LOC107432789/LOC107412146/LOC107406936/LOC107427100/LOC107422327/LOC107419059/LOC107419204/LOC107412897/LOC107431538/LOC107411692/LOC107406104/LOC107411602/LOC107427557/LOC107411968/LOC107403271	20	clusterIV
BP	GO:0009738	abscisic acid-activated signaling pathway	75/3683	297/24158	4.52046e-06	0.000188114	107416402/107424116/novel.658/107433184/107416413/107419049/107420519/107407656/107408521/107409192/107404964/107405700/107434245/107430068/107433492/107428456/107425503/107407999/107404390/107406224/107412267/107429056/107427689/107416389/107413873/107408857/107416433/107424386/107410429/107416382/107416387/107421262/107430836/107415637/107411512/107416419/107429680/107421206/107416416/107406021…	LOC107416402/LOC107424116/-/LOC107433184/LOC107416413/LOC107419049/LOC107420519/LOC107407656/LOC107408521/LOC107409192/LOC107404964/LOC107405700/LOC107434245/LOC107430068/LOC107433492/LOC107428456/LOC107425503/LOC107407999/LOC107404390/LOC107406224/LOC107412267/LOC107429056/LOC107427689/LOC107416389/LOC107413873/LOC107408857/LOC107416433/LOC107424386/LOC107410429/LOC107416382/LOC107416387/LOC1074…	75	clusterIV
BP	GO:0045926	negative regulation of growth	21/3683	50/24158	4.93745e-06	0.000201925	107416413/107411797/107404839/107416433/107433282/107416419/107421090/107416416/107406021/107407165/107416437/107405845/107416435/107416431/107416436/107403279/107416430/107416422/107422094/107431490/107434964	LOC107416413/LOC107411797/LOC107404839/LOC107416433/LOC107433282/LOC107416419/LOC107421090/LOC107416416/LOC107406021/LOC107407165/LOC107416437/LOC107405845/LOC107416435/LOC107416431/LOC107416436/LOC107403279/LOC107416430/LOC107416422/LOC107422094/LOC107431490/LOC107434964	21	clusterIV
BP	GO:0000160	phosphorelay signal transduction system	56/3683	204/24158	5.12544e-06	0.00020606	107431560/107419431/107425903/107405532/107404735/107410460/107419049/107425900/107410669/novel.824/107435141/107434106/107432572/novel.1336/107407210/107412065/107425901/107405536/107435117/107430975/107418998/107406290/107420102/107422981/107434943/107403864/107425282/107410667/107426326/107432496/107408332/107404649/107426263/107425298/107411760/107417413/107430379/107432807/107405537/10743314…	LOC107431560/LOC107419431/LOC107425903/LOC107405532/LOC107404735/LOC107410460/LOC107419049/LOC107425900/LOC107410669/-/LOC107435141/LOC107434106/LOC107432572/-/LOC107407210/LOC107412065/LOC107425901/LOC107405536/LOC107435117/LOC107430975/LOC107418998/LOC107406290/LOC107420102/LOC107422981/LOC107434943/LOC107403864/LOC107425282/LOC107410667/LOC107426326/LOC107432496/LOC107408332/LOC107404649/LOC10…	56	clusterIV
BP	GO:0010118	stomatal movement	67/3683	258/24158	5.23789e-06	0.000207071	107409989/107424116/107418291/107431502/107416413/107419049/107434106/107407656/107408521/novel.1336/107409192/107404964/107405700/107434245/107404046/107430975/107407999/107406290/107406871/107406224/107429056/107422878/107413171/107427689/novel.259/107416433/107434859/107433634/107430637/107421262/107432958/107416419/107421206/107416416/107406021/107423475/107407165/107416437/107405845/10741643…	LOC107409989/LOC107424116/LOC107418291/LOC107431502/LOC107416413/LOC107419049/LOC107434106/LOC107407656/LOC107408521/-/LOC107409192/LOC107404964/LOC107405700/LOC107434245/LOC107404046/LOC107430975/LOC107407999/LOC107406290/LOC107406871/LOC107406224/LOC107429056/LOC107422878/LOC107413171/LOC107427689/-/LOC107416433/LOC107434859/LOC107433634/LOC107430637/LOC107421262/LOC107432958/LOC107416419/LOC10…	67	clusterIV
BP	GO:0031407	oxylipin metabolic process	25/3683	67/24158	8.22856e-06	0.000314809	107424121/107403688/107424141/107410595/107412009/107424763/novel.924/107412008/107420290/107423913/107424764/107423912/107409898/107409504/107421474/107423871/novel.1872/107420890/107427730/107409474/107411945/107420887/107408274/107403689/107421423	LOC107424121/LOC107403688/LOC107424141/LOC107410595/LOC107412009/LOC107424763/-/LOC107412008/LOC107420290/LOC107423913/LOC107424764/LOC107423912/LOC107409898/LOC107409504/LOC107421474/LOC107423871/-/LOC107420890/LOC107427730/LOC107409474/LOC107411945/LOC107420887/LOC107408274/LOC107403689/LOC107421423	25	clusterIV
BP	GO:0031408	oxylipin biosynthetic process	25/3683	67/24158	8.22856e-06	0.000314809	107424121/107403688/107424141/107410595/107412009/107424763/novel.924/107412008/107420290/107423913/107424764/107423912/107409898/107409504/107421474/107423871/novel.1872/107420890/107427730/107409474/107411945/107420887/107408274/107403689/107421423	LOC107424121/LOC107403688/LOC107424141/LOC107410595/LOC107412009/LOC107424763/-/LOC107412008/LOC107420290/LOC107423913/LOC107424764/LOC107423912/LOC107409898/LOC107409504/LOC107421474/LOC107423871/-/LOC107420890/LOC107427730/LOC107409474/LOC107411945/LOC107420887/LOC107408274/LOC107403689/LOC107421423	25	clusterIV
BP	GO:0071215	cellular response to abscisic acid stimulus	80/3683	328/24158	9.0076e-06	0.000333844	107416402/107424116/novel.658/107433184/107416413/107419049/107420519/107407656/107408521/107404505/107409192/107404964/107405700/107434245/107430068/107433492/107428456/107425503/107407999/107404390/107406224/107412267/107429056/107427689/107416389/107417070/107413873/107408857/107416433/107424386/107410429/107416382/107416387/107418740/107421262/107430836/107415637/107411512/107416419/107429680…	LOC107416402/LOC107424116/-/LOC107433184/LOC107416413/LOC107419049/LOC107420519/LOC107407656/LOC107408521/LOC107404505/LOC107409192/LOC107404964/LOC107405700/LOC107434245/LOC107430068/LOC107433492/LOC107428456/LOC107425503/LOC107407999/LOC107404390/LOC107406224/LOC107412267/LOC107429056/LOC107427689/LOC107416389/LOC107417070/LOC107413873/LOC107408857/LOC107416433/LOC107424386/LOC107410429/LOC1074…	80	clusterIV
BP	GO:0097306	cellular response to alcohol	80/3683	328/24158	9.0076e-06	0.000333844	107416402/107424116/novel.658/107433184/107416413/107419049/107420519/107407656/107408521/107404505/107409192/107404964/107405700/107434245/107430068/107433492/107428456/107425503/107407999/107404390/107406224/107412267/107429056/107427689/107416389/107417070/107413873/107408857/107416433/107424386/107410429/107416382/107416387/107418740/107421262/107430836/107415637/107411512/107416419/107429680…	LOC107416402/LOC107424116/-/LOC107433184/LOC107416413/LOC107419049/LOC107420519/LOC107407656/LOC107408521/LOC107404505/LOC107409192/LOC107404964/LOC107405700/LOC107434245/LOC107430068/LOC107433492/LOC107428456/LOC107425503/LOC107407999/LOC107404390/LOC107406224/LOC107412267/LOC107429056/LOC107427689/LOC107416389/LOC107417070/LOC107413873/LOC107408857/LOC107416433/LOC107424386/LOC107410429/LOC1074…	80	clusterIV
BP	GO:0009966	regulation of signal transduction	105/3683	460/24158	9.74066e-06	0.000355459	107416402/107406148/107424116/107418766/107420865/107435244/107420359/107433184/107407677/107416413/107435326/107409128/107403527/107407656/107435336/107432572/107404964/107408393/107412065/107405700/107435541/107424796/107404981/107425115/107433492/107430975/107428456/107418998/107425503/107407999/107404390/107424711/107406290/107423623/107406224/107412267/107435344/107420102/107428443/107412561…	LOC107416402/LOC107406148/LOC107424116/LOC107418766/LOC107420865/LOC107435244/LOC107420359/LOC107433184/LOC107407677/LOC107416413/LOC107435326/LOC107409128/LOC107403527/LOC107407656/LOC107435336/LOC107432572/LOC107404964/LOC107408393/LOC107412065/LOC107405700/LOC107435541/LOC107424796/LOC107404981/LOC107425115/LOC107433492/LOC107430975/LOC107428456/LOC107418998/LOC107425503/LOC107407999/LOC107404…	105	clusterIV
BP	GO:0031349	positive regulation of defense response	50/3683	180/24158	1.12403e-05	0.000403968	107414634/107406148/107420359/107410669/107417598/107432572/107424182/107414647/107419857/107433492/107435117/107424317/107430975/107418206/107404390/107424711/107406290/107419595/107431877/107416389/107425282/107410667/107432496/107423833/107425298/107417665/107425633/107418229/107423732/107403697/107425454/107425391/107423702/107432478/107430931/107418230/107418805/107424326/107415351/107415387…	LOC107414634/LOC107406148/LOC107420359/LOC107410669/LOC107417598/LOC107432572/LOC107424182/LOC107414647/LOC107419857/LOC107433492/LOC107435117/LOC107424317/LOC107430975/LOC107418206/LOC107404390/LOC107424711/LOC107406290/LOC107419595/LOC107431877/LOC107416389/LOC107425282/LOC107410667/LOC107432496/LOC107423833/LOC107425298/LOC107417665/LOC107425633/LOC107418229/LOC107423732/LOC107403697/LOC107425…	50	clusterIV
BP	GO:0000302	response to reactive oxygen species	71/3683	284/24158	1.15701e-05	0.000406588	107424121/107424432/107424141/107431560/107410933/107424074/107408521/107409192/novel.924/107434245/107430975/107423913/107413804/107418998/107430390/107413930/107406290/107423623/107429056/107423912/107427689/107428578/107422722/107409504/107430000/107412208/107421599/107410527/107405810/107421718/107424152/107423871/107421262/107421385/107414569/107405611/107421625/107417231/107405964/107424265…	LOC107424121/LOC107424432/LOC107424141/LOC107431560/LOC107410933/LOC107424074/LOC107408521/LOC107409192/-/LOC107434245/LOC107430975/LOC107423913/LOC107413804/LOC107418998/LOC107430390/LOC107413930/LOC107406290/LOC107423623/LOC107429056/LOC107423912/LOC107427689/LOC107428578/LOC107422722/LOC107409504/LOC107430000/LOC107412208/LOC107421599/LOC107410527/LOC107405810/LOC107421718/LOC107424152/LOC1074…	71	clusterIV
BP	GO:0072511	divalent inorganic cation transport	60/3683	229/24158	1.1813e-05	0.000406588	107409807/107416976/107415282/107415371/107404912/107428190/107416972/107435326/107414578/107412578/107415226/107435336/107415233/107411702/107434840/107435201/107414573/107419857/107424317/107412925/107424947/107406310/107404917/107423109/107435344/107431294/107431255/107417070/107410994/107414549/107425924/107414602/107420154/107427581/107408947/107420021/107422378/107408777/107420153/107420068…	LOC107409807/LOC107416976/LOC107415282/LOC107415371/LOC107404912/LOC107428190/LOC107416972/LOC107435326/LOC107414578/LOC107412578/LOC107415226/LOC107435336/LOC107415233/LOC107411702/LOC107434840/LOC107435201/LOC107414573/LOC107419857/LOC107424317/LOC107412925/LOC107424947/LOC107406310/LOC107404917/LOC107423109/LOC107435344/LOC107431294/LOC107431255/LOC107417070/LOC107410994/LOC107414549/LOC107425…	60	clusterIV
BP	GO:0002252	immune effector process	44/3683	152/24158	1.19988e-05	0.000406588	107406933/107433600/107410595/107419049/107410669/107432572/107424763/107410253/107407232/107420304/107407304/107428191/107419857/107410577/107435117/107424317/107430975/107410576/107406290/107424764/107422878/107432260/107425282/107410667/107432496/107414992/107432158/107432258/107432259/107427581/107419756/107420890/107430931/107424326/107415784/107430204/107413385/107420887/107408274/107415351…	LOC107406933/LOC107433600/LOC107410595/LOC107419049/LOC107410669/LOC107432572/LOC107424763/LOC107410253/LOC107407232/LOC107420304/LOC107407304/LOC107428191/LOC107419857/LOC107410577/LOC107435117/LOC107424317/LOC107430975/LOC107410576/LOC107406290/LOC107424764/LOC107422878/LOC107432260/LOC107425282/LOC107410667/LOC107432496/LOC107414992/LOC107432158/LOC107432258/LOC107432259/LOC107427581/LOC107419…	44	clusterIV
BP	GO:0042430	indole-containing compound metabolic process	44/3683	152/24158	1.19988e-05	0.000406588	107413782/107425788/107419431/107421024/107425810/107411004/107435326/107411891/107435336/107421078/107418697/107424796/107435344/107431286/107416547/107427051/107411616/107425298/107423795/107429760/107416584/107429106/107426973/107417201/107410422/107429761/107423818/107410431/107423786/107417970/107416580/107404877/107411280/107422949/107422975/107418658/107417276/novel.35/107426987/107426988/…	LOC107413782/LOC107425788/LOC107419431/LOC107421024/LOC107425810/LOC107411004/LOC107435326/LOC107411891/LOC107435336/LOC107421078/LOC107418697/LOC107424796/LOC107435344/LOC107431286/LOC107416547/LOC107427051/LOC107411616/LOC107425298/LOC107423795/LOC107429760/LOC107416584/LOC107429106/LOC107426973/LOC107417201/LOC107410422/LOC107429761/LOC107423818/LOC107410431/LOC107423786/LOC107417970/LOC107416…	44	clusterIV
BP	GO:1901699	cellular response to nitrogen compound	56/3683	210/24158	1.30664e-05	0.000436528	107424851/107406148/107420359/107435326/107406416/107435336/107410016/107413022/107417112/novel.1113/107419857/107424317/107406415/107429223/107424711/107414459/107416059/107429230/107435344/107418466/107417070/107405545/107406904/107404221/107420154/107420021/107422378/107408777/107420153/107420068/107429229/107414679/107422409/107418669/107420017/novel.1720/107409558/107420200/107410361/1074243…	LOC107424851/LOC107406148/LOC107420359/LOC107435326/LOC107406416/LOC107435336/LOC107410016/LOC107413022/LOC107417112/-/LOC107419857/LOC107424317/LOC107406415/LOC107429223/LOC107424711/LOC107414459/LOC107416059/LOC107429230/LOC107435344/LOC107418466/LOC107417070/LOC107405545/LOC107406904/LOC107404221/LOC107420154/LOC107420021/LOC107422378/LOC107408777/LOC107420153/LOC107420068/LOC107429229/LOC1074…	56	clusterIV
BP	GO:0002237	response to molecule of bacterial origin	27/3683	77/24158	1.3884e-05	0.000457401	107424851/107406933/107424651/107435326/107435336/107407232/107420304/107405873/107407304/107433492/107404390/107435344/107426810/107423327/107414992/107419756/107422685/107413635/107403279/107433107/107420200/107409892/107418805/107413168/107420093/107428825/107418789	LOC107424851/LOC107406933/LOC107424651/LOC107435326/LOC107435336/LOC107407232/LOC107420304/LOC107405873/LOC107407304/LOC107433492/LOC107404390/LOC107435344/LOC107426810/LOC107423327/LOC107414992/LOC107419756/LOC107422685/LOC107413635/LOC107403279/LOC107433107/LOC107420200/LOC107409892/LOC107418805/LOC107413168/LOC107420093/LOC107428825/LOC107418789	27	clusterIV
BP	GO:0009625	response to insect	18/3683	42/24158	1.66354e-05	0.000540537	107418472/107411182/107430975/107406290/107423327/107419726/107425298/107405964/107408052/107413635/107430931/107425856/107433107/107406335/107407926/107409309/107430984/107404877	LOC107418472/LOC107411182/LOC107430975/LOC107406290/LOC107423327/LOC107419726/LOC107425298/LOC107405964/LOC107408052/LOC107413635/LOC107430931/LOC107425856/LOC107433107/LOC107406335/LOC107407926/LOC107409309/LOC107430984/LOC107404877	18	clusterIV
BP	GO:0023051	regulation of signaling	105/3683	466/24158	1.74476e-05	0.000559266	107416402/107406148/107424116/107418766/107420865/107435244/107420359/107433184/107407677/107416413/107435326/107409128/107403527/107407656/107435336/107432572/107404964/107408393/107412065/107405700/107435541/107424796/107404981/107425115/107433492/107430975/107428456/107418998/107425503/107407999/107404390/107424711/107406290/107423623/107406224/107412267/107435344/107420102/107428443/107412561…	LOC107416402/LOC107406148/LOC107424116/LOC107418766/LOC107420865/LOC107435244/LOC107420359/LOC107433184/LOC107407677/LOC107416413/LOC107435326/LOC107409128/LOC107403527/LOC107407656/LOC107435336/LOC107432572/LOC107404964/LOC107408393/LOC107412065/LOC107405700/LOC107435541/LOC107424796/LOC107404981/LOC107425115/LOC107433492/LOC107430975/LOC107428456/LOC107418998/LOC107425503/LOC107407999/LOC107404…	105	clusterIV
BP	GO:0070838	divalent metal ion transport	59/3683	227/24158	1.80261e-05	0.000569536	107409807/107416976/107415282/107415371/107404912/107428190/107416972/107435326/107414578/107412578/107415226/107435336/107415233/107411702/107434840/107435201/107414573/107419857/107424317/107412925/107424947/107406310/107404917/107423109/107435344/107431294/107417070/107410994/107414549/107425924/107414602/107420154/107427581/107408947/107420021/107422378/107408777/107420153/107420068/107414679…	LOC107409807/LOC107416976/LOC107415282/LOC107415371/LOC107404912/LOC107428190/LOC107416972/LOC107435326/LOC107414578/LOC107412578/LOC107415226/LOC107435336/LOC107415233/LOC107411702/LOC107434840/LOC107435201/LOC107414573/LOC107419857/LOC107424317/LOC107412925/LOC107424947/LOC107406310/LOC107404917/LOC107423109/LOC107435344/LOC107431294/LOC107417070/LOC107410994/LOC107414549/LOC107425924/LOC107414…	59	clusterIV
BP	GO:0030308	negative regulation of cell growth	16/3683	35/24158	1.82482e-05	0.000569536	107416413/107416433/107416419/107416416/107406021/107407165/107416437/107405845/107416435/107416431/107416436/107403279/107416430/107416422/107422094/107431490	LOC107416413/LOC107416433/LOC107416419/LOC107416416/LOC107406021/LOC107407165/LOC107416437/LOC107405845/LOC107416435/LOC107416431/LOC107416436/LOC107403279/LOC107416430/LOC107416422/LOC107422094/LOC107431490	16	clusterIV
BP	GO:0009404	toxin metabolic process	32/3683	100/24158	2.02724e-05	0.000624495	107419431/107430677/107432687/107431286/107411616/107425298/107426457/107422605/107409956/107405984/107416584/107404249/107405983/107419266/107430684/107416115/107422765/107433189/107425638/107423131/107405516/107416104/107404915/107417970/107433279/107404877/107411280/107422872/107425688/novel.35/107429881/107418742	LOC107419431/LOC107430677/LOC107432687/LOC107431286/LOC107411616/LOC107425298/LOC107426457/LOC107422605/LOC107409956/LOC107405984/LOC107416584/LOC107404249/LOC107405983/LOC107419266/LOC107430684/LOC107416115/LOC107422765/LOC107433189/LOC107425638/LOC107423131/LOC107405516/LOC107416104/LOC107404915/LOC107417970/LOC107433279/LOC107404877/LOC107411280/LOC107422872/LOC107425688/-/LOC107429881/LOC1074…	32	clusterIV
BP	GO:0009862	systemic acquired resistance, salicylic acid mediated signaling pathway	17/3683	39/24158	2.17506e-05	0.000645355	107411349/107430975/107418998/107406290/107419595/107425298/107432958/107433861/107432478/107430931/107422693/107430984/107404877/107418664/107426795/107422667/107403961	LOC107411349/LOC107430975/LOC107418998/LOC107406290/LOC107419595/LOC107425298/LOC107432958/LOC107433861/LOC107432478/LOC107430931/LOC107422693/LOC107430984/LOC107404877/LOC107418664/LOC107426795/LOC107422667/LOC107403961	17	clusterIV
BP	GO:0046864	isoprenoid transport	10/3683	16/24158	2.2082e-05	0.000645355	107420519/107408521/107409192/107434245/107427689/107421262/107421259/107410819/107434249/107409720	LOC107420519/LOC107408521/LOC107409192/LOC107434245/LOC107427689/LOC107421262/LOC107421259/LOC107410819/LOC107434249/LOC107409720	10	clusterIV
BP	GO:0046865	terpenoid transport	10/3683	16/24158	2.2082e-05	0.000645355	107420519/107408521/107409192/107434245/107427689/107421262/107421259/107410819/107434249/107409720	LOC107420519/LOC107408521/LOC107409192/LOC107434245/LOC107427689/LOC107421262/LOC107421259/LOC107410819/LOC107434249/LOC107409720	10	clusterIV
BP	GO:0080168	abscisic acid transport	10/3683	16/24158	2.2082e-05	0.000645355	107420519/107408521/107409192/107434245/107427689/107421262/107421259/107410819/107434249/107409720	LOC107420519/LOC107408521/LOC107409192/LOC107434245/LOC107427689/LOC107421262/LOC107421259/LOC107410819/LOC107434249/LOC107409720	10	clusterIV
BP	GO:0010646	regulation of cell communication	106/3683	474/24158	2.23099e-05	0.000645355	107416402/107406148/107424116/107418766/107420865/107435244/107420359/107433184/107407677/107416413/107435326/107409128/107403527/107407656/107435336/107432572/107404964/107408393/107412065/107405700/107435541/107424796/107404981/107425115/107433492/107430975/107428456/107418998/107425503/107407999/107404390/107424711/107406290/107423623/107406224/107412267/107435344/107420102/107428443/107412561…	LOC107416402/LOC107406148/LOC107424116/LOC107418766/LOC107420865/LOC107435244/LOC107420359/LOC107433184/LOC107407677/LOC107416413/LOC107435326/LOC107409128/LOC107403527/LOC107407656/LOC107435336/LOC107432572/LOC107404964/LOC107408393/LOC107412065/LOC107405700/LOC107435541/LOC107424796/LOC107404981/LOC107425115/LOC107433492/LOC107430975/LOC107428456/LOC107418998/LOC107425503/LOC107407999/LOC107404…	106	clusterIV
BP	GO:0042446	hormone biosynthetic process	88/3683	378/24158	2.27589e-05	0.000650412	107424121/107403688/107424141/107419834/107404715/107419431/107421447/107430206/107413744/107411004/107429485/107433230/107411891/107412009/107429538/novel.924/107428694/107418697/107412008/107419410/novel.53/107404996/107420290/107423913/107410358/107430205/107431877/107427611/107423912/107415616/107409898/107416547/107417150/107415245/107423631/107409504/107421474/107411788/107418462/107423871/…	LOC107424121/LOC107403688/LOC107424141/LOC107419834/LOC107404715/LOC107419431/LOC107421447/LOC107430206/LOC107413744/LOC107411004/LOC107429485/LOC107433230/LOC107411891/LOC107412009/LOC107429538/-/LOC107428694/LOC107418697/LOC107412008/LOC107419410/-/LOC107404996/LOC107420290/LOC107423913/LOC107410358/LOC107430205/LOC107431877/LOC107427611/LOC107423912/LOC107415616/LOC107409898/LOC107416547/LOC10…	88	clusterIV
BP	GO:0071417	cellular response to organonitrogen compound	29/3683	88/24158	2.62891e-05	0.000742354	107424851/107406148/107420359/107435326/107435336/107419857/107424317/107424711/107416059/107435344/107417070/107420154/107420021/107422378/107408777/107420153/107420068/107414679/107422409/107418669/107420017/107409558/107420200/107424326/107413168/107414681/107432575/107410739/107419904	LOC107424851/LOC107406148/LOC107420359/LOC107435326/LOC107435336/LOC107419857/LOC107424317/LOC107424711/LOC107416059/LOC107435344/LOC107417070/LOC107420154/LOC107420021/LOC107422378/LOC107408777/LOC107420153/LOC107420068/LOC107414679/LOC107422409/LOC107418669/LOC107420017/LOC107409558/LOC107420200/LOC107424326/LOC107413168/LOC107414681/LOC107432575/LOC107410739/LOC107419904	29	clusterIV
BP	GO:0043200	response to amino acid	27/3683	81/24158	3.91906e-05	0.00109365	107419857/107409901/107424317/107411822/107428443/107417070/107428496/107435014/107420154/107420021/107422378/107408777/107420153/107420068/107414679/107422409/107418669/107420017/107425806/107409558/107424326/107414681/107432575/107420982/107411280/107410739/107419904	LOC107419857/LOC107409901/LOC107424317/LOC107411822/LOC107428443/LOC107417070/LOC107428496/LOC107435014/LOC107420154/LOC107420021/LOC107422378/LOC107408777/LOC107420153/LOC107420068/LOC107414679/LOC107422409/LOC107418669/LOC107420017/LOC107425806/LOC107409558/LOC107424326/LOC107414681/LOC107432575/LOC107420982/LOC107411280/LOC107410739/LOC107419904	27	clusterIV
BP	GO:0009610	response to symbiotic fungus	9/3683	14/24158	4.24108e-05	0.00116975	107404768/107405948/107405648/107409013/107420975/107435000/107430008/107433631/107403944	LOC107404768/LOC107405948/LOC107405648/LOC107409013/LOC107420975/LOC107435000/LOC107430008/LOC107433631/LOC107403944	9	clusterIV
BP	GO:0006820	anion transport	99/3683	445/24158	5.05999e-05	0.00137957	107425788/107417976/107415892/107421030/107407529/107417244/107417280/107405535/107420682/107424022/107425810/107420519/107421489/107404045/107412216/107408521/107412232/107415135/107409192/107416975/107434245/107428106/107418387/107420685/107415860/107412223/107424245/107415150/107404833/107418317/107434529/107421222/107419812/107415689/107409203/107425246/107427689/107421481/107407530/107418976…	LOC107425788/LOC107417976/LOC107415892/LOC107421030/LOC107407529/LOC107417244/LOC107417280/LOC107405535/LOC107420682/LOC107424022/LOC107425810/LOC107420519/LOC107421489/LOC107404045/LOC107412216/LOC107408521/LOC107412232/LOC107415135/LOC107409192/LOC107416975/LOC107434245/LOC107428106/LOC107418387/LOC107420685/LOC107415860/LOC107412223/LOC107424245/LOC107415150/LOC107404833/LOC107418317/LOC107434…	99	clusterIV
BP	GO:0032922	circadian regulation of gene expression	15/3683	34/24158	5.56776e-05	0.00150076	107416413/107422878/107416433/107416419/107416416/107406021/107407165/107416437/107405845/107416435/107416431/107416436/107416430/107416422/107431490	LOC107416413/LOC107422878/LOC107416433/LOC107416419/LOC107416416/LOC107406021/LOC107407165/LOC107416437/LOC107405845/LOC107416435/LOC107416431/LOC107416436/LOC107416430/LOC107416422/LOC107431490	15	clusterIV
BP	GO:0050776	regulation of immune response	51/3683	196/24158	6.2298e-05	0.00166035	107414634/107403394/107406148/107435244/107420359/107424688/107410669/107432572/107413410/107403699/107424182/107421080/107414647/107419857/107435117/107424317/107430975/107405544/107424711/107406290/107406871/107419595/107431877/107416389/107425282/107410667/107426810/107432496/107433634/107423036/107418462/107417665/107425633/107423732/107414834/107422966/107423702/107432478/107430931/107412742…	LOC107414634/LOC107403394/LOC107406148/LOC107435244/LOC107420359/LOC107424688/LOC107410669/LOC107432572/LOC107413410/LOC107403699/LOC107424182/LOC107421080/LOC107414647/LOC107419857/LOC107435117/LOC107424317/LOC107430975/LOC107405544/LOC107424711/LOC107406290/LOC107406871/LOC107419595/LOC107431877/LOC107416389/LOC107425282/LOC107410667/LOC107426810/LOC107432496/LOC107433634/LOC107423036/LOC107418…	51	clusterIV
BP	GO:0052542	defense response by callose deposition	22/3683	62/24158	6.88902e-05	0.00181564	107425788/107406148/107420359/107425810/107435326/107405357/107419049/107435336/107408010/107433492/107404390/107424711/107435344/107415792/107425227/107418940/107408036/107430204/107404860/novel.35/107429881/107411633	LOC107425788/LOC107406148/LOC107420359/LOC107425810/LOC107435326/LOC107405357/LOC107419049/LOC107435336/LOC107408010/LOC107433492/LOC107404390/LOC107424711/LOC107435344/LOC107415792/LOC107425227/LOC107418940/LOC107408036/LOC107430204/LOC107404860/-/LOC107429881/LOC107411633	22	clusterIV
BP	GO:0045088	regulation of innate immune response	46/3683	174/24158	9.25249e-05	0.00241175	107414634/107403394/107406148/107435244/107420359/107410669/107432572/107413410/107424182/107421080/107414647/107419857/107435117/107424317/107430975/107424711/107406290/107406871/107419595/107431877/107416389/107425282/107410667/107426810/107432496/107433634/107423036/107418462/107417665/107425633/107423732/107414834/107422966/107423702/107432478/107430931/107412190/107418805/107424326/107430984…	LOC107414634/LOC107403394/LOC107406148/LOC107435244/LOC107420359/LOC107410669/LOC107432572/LOC107413410/LOC107424182/LOC107421080/LOC107414647/LOC107419857/LOC107435117/LOC107424317/LOC107430975/LOC107424711/LOC107406290/LOC107406871/LOC107419595/LOC107431877/LOC107416389/LOC107425282/LOC107410667/LOC107426810/LOC107432496/LOC107433634/LOC107423036/LOC107418462/LOC107417665/LOC107425633/LOC107423…	46	clusterIV
BP	GO:0052545	callose localization	25/3683	76/24158	9.53525e-05	0.00245844	107425788/107406148/107420359/107425810/107435326/107405357/107419049/107435336/107415341/107408010/107433492/107404390/107424711/107435344/107415792/107425227/107419708/107416188/107418940/107408036/107430204/107404860/novel.35/107429881/107411633	LOC107425788/LOC107406148/LOC107420359/LOC107425810/LOC107435326/LOC107405357/LOC107419049/LOC107435336/LOC107415341/LOC107408010/LOC107433492/LOC107404390/LOC107424711/LOC107435344/LOC107415792/LOC107425227/LOC107419708/LOC107416188/LOC107418940/LOC107408036/LOC107430204/LOC107404860/-/LOC107429881/LOC107411633	25	clusterIV
BP	GO:0009832	plant-type cell wall biogenesis	64/3683	268/24158	0.000129719	0.00330853	107433854/107424388/107412431/107425511/107432307/107425254/107432604/107430586/107413892/107407008/107403729/107414701/107434918/107429693/107417198/107425670/107403267/107416450/107412515/107419975/107411604/107411304/107427124/107421639/107418080/107415034/107413261/107425575/107419653/107409049/107415775/107425236/107421445/107422793/107403790/107411303/107411299/107425231/107419059/107411302…	LOC107433854/LOC107424388/LOC107412431/LOC107425511/LOC107432307/LOC107425254/LOC107432604/LOC107430586/LOC107413892/LOC107407008/LOC107403729/LOC107414701/LOC107434918/LOC107429693/LOC107417198/LOC107425670/LOC107403267/LOC107416450/LOC107412515/LOC107419975/LOC107411604/LOC107411304/LOC107427124/LOC107421639/LOC107418080/LOC107415034/LOC107413261/LOC107425575/LOC107419653/LOC107409049/LOC107415…	64	clusterIV
BP	GO:0002833	positive regulation of response to biotic stimulus	19/3683	52/24158	0.00013533	0.00341492	107417598/107433492/107404390/107419595/107416389/107423833/107425298/107403697/107425454/107432478/107415351/107415387/107404877/107418664/107426795/107414759/107403621/107418789/107416390	LOC107417598/LOC107433492/LOC107404390/LOC107419595/LOC107416389/LOC107423833/LOC107425298/LOC107403697/LOC107425454/LOC107432478/LOC107415351/LOC107415387/LOC107404877/LOC107418664/LOC107426795/LOC107414759/LOC107403621/LOC107418789/LOC107416390	19	clusterIV
BP	GO:0033037	polysaccharide localization	25/3683	78/24158	0.000152479	0.00380716	107425788/107406148/107420359/107425810/107435326/107405357/107419049/107435336/107415341/107408010/107433492/107404390/107424711/107435344/107415792/107425227/107419708/107416188/107418940/107408036/107430204/107404860/novel.35/107429881/107411633	LOC107425788/LOC107406148/LOC107420359/LOC107425810/LOC107435326/LOC107405357/LOC107419049/LOC107435336/LOC107415341/LOC107408010/LOC107433492/LOC107404390/LOC107424711/LOC107435344/LOC107415792/LOC107425227/LOC107419708/LOC107416188/LOC107418940/LOC107408036/LOC107430204/LOC107404860/-/LOC107429881/LOC107411633	25	clusterIV
BP	GO:0012501	programmed cell death	66/3683	281/24158	0.000171947	0.00422471	107425065/107434765/107424651/107431560/107410595/107424617/107431823/107435326/107419049/novel.564/107435336/107424763/107434572/107403607/107405873/107430509/107418998/107411938/107406871/107424764/107435344/107422199/107414138/107432472/107426810/107413227/107425070/107418582/107433634/107415792/107426873/107412394/107414834/107427247/107425227/107412969/107427827/107409838/107426865/107430464…	LOC107425065/LOC107434765/LOC107424651/LOC107431560/LOC107410595/LOC107424617/LOC107431823/LOC107435326/LOC107419049/-/LOC107435336/LOC107424763/LOC107434572/LOC107403607/LOC107405873/LOC107430509/LOC107418998/LOC107411938/LOC107406871/LOC107424764/LOC107435344/LOC107422199/LOC107414138/LOC107432472/LOC107426810/LOC107413227/LOC107425070/LOC107418582/LOC107433634/LOC107415792/LOC107426873/LOC1074…	66	clusterIV
BP	GO:0090332	stomatal closure	26/3683	83/24158	0.000172764	0.00422471	107431502/107408521/107409192/107434245/107404046/107430975/107406290/107429056/107427689/107434859/107421262/107432958/107423475/107421259/107423212/107403279/107430931/107422625/107411081/107434249/107420093/107430984/107421219/107426063/107412927/107411633	LOC107431502/LOC107408521/LOC107409192/LOC107434245/LOC107404046/LOC107430975/LOC107406290/LOC107429056/LOC107427689/LOC107434859/LOC107421262/LOC107432958/LOC107423475/LOC107421259/LOC107423212/LOC107403279/LOC107430931/LOC107422625/LOC107411081/LOC107434249/LOC107420093/LOC107430984/LOC107421219/LOC107426063/LOC107412927/LOC107411633	26	clusterIV
BP	GO:0009627	systemic acquired resistance	36/3683	130/24158	0.000191145	0.0046265	107404233/107418766/107435244/107411349/107435326/107435336/107421080/107435117/107430975/107418756/107418998/107406290/107419595/107435344/107431286/107411616/107425298/107432958/107427247/107413725/107433861/107432478/107426277/107430931/107430687/107430686/107422693/107430984/107404877/107412151/107418664/107426795/107414759/107422667/107418789/107403961	LOC107404233/LOC107418766/LOC107435244/LOC107411349/LOC107435326/LOC107435336/LOC107421080/LOC107435117/LOC107430975/LOC107418756/LOC107418998/LOC107406290/LOC107419595/LOC107435344/LOC107431286/LOC107411616/LOC107425298/LOC107432958/LOC107427247/LOC107413725/LOC107433861/LOC107432478/LOC107426277/LOC107430931/LOC107430687/LOC107430686/LOC107422693/LOC107430984/LOC107404877/LOC107412151/LOC107418…	36	clusterIV
BP	GO:0010941	regulation of cell death	41/3683	155/24158	0.000213145	0.00509849	107424617/107431823/107426479/107419049/107419439/107426477/107418206/107418998/107411938/107406871/107419595/107427150/107414138/107432472/107426810/107418582/107433634/107425298/107425095/107418229/107414834/107427827/107433861/107421501/107432478/107423201/107426538/107418230/107419545/107430204/107418695/107425748/107404860/107404877/107427825/107418664/107419872/107429216/107426795/107411852…	LOC107424617/LOC107431823/LOC107426479/LOC107419049/LOC107419439/LOC107426477/LOC107418206/LOC107418998/LOC107411938/LOC107406871/LOC107419595/LOC107427150/LOC107414138/LOC107432472/LOC107426810/LOC107418582/LOC107433634/LOC107425298/LOC107425095/LOC107418229/LOC107414834/LOC107427827/LOC107433861/LOC107421501/LOC107432478/LOC107423201/LOC107426538/LOC107418230/LOC107419545/LOC107430204/LOC107418…	41	clusterIV
BP	GO:0015698	inorganic anion transport	42/3683	160/24158	0.000215275	0.00509849	107425788/107417976/107407529/107420682/107425810/107421489/107412216/107412232/107420685/107412223/107418317/107434529/107421222/107419812/107409203/107421481/107407530/107418976/107423072/107404152/107421305/107426176/107428812/107416967/107422793/107404151/107404109/107413614/107424757/107409214/107421308/107420944/107425432/107421485/107431825/107425169/107421490/novel.1939/107409232/10742852…	LOC107425788/LOC107417976/LOC107407529/LOC107420682/LOC107425810/LOC107421489/LOC107412216/LOC107412232/LOC107420685/LOC107412223/LOC107418317/LOC107434529/LOC107421222/LOC107419812/LOC107409203/LOC107421481/LOC107407530/LOC107418976/LOC107423072/LOC107404152/LOC107421305/LOC107426176/LOC107428812/LOC107416967/LOC107422793/LOC107404151/LOC107404109/LOC107413614/LOC107424757/LOC107409214/LOC107421…	42	clusterIV
BP	GO:0031048	chromatin silencing by small RNA	13/3683	30/24158	0.000217094	0.00509849	107406416/107410016/novel.1113/107406415/107429223/107429230/107405545/107406904/107429229/novel.1720/107429227/107406732/107405543	LOC107406416/LOC107410016/-/LOC107406415/LOC107429223/LOC107429230/LOC107405545/LOC107406904/LOC107429229/-/LOC107429227/LOC107406732/LOC107405543	13	clusterIV
BP	GO:0043902	positive regulation of multi-organism process	19/3683	54/24158	0.000239745	0.00553283	107417598/107433492/107404390/107419595/107416389/107423833/107425298/107403697/107425454/107432478/107415351/107415387/107404877/107418664/107426795/107414759/107403621/107418789/107416390	LOC107417598/LOC107433492/LOC107404390/LOC107419595/LOC107416389/LOC107423833/LOC107425298/LOC107403697/LOC107425454/LOC107432478/LOC107415351/LOC107415387/LOC107404877/LOC107418664/LOC107426795/LOC107414759/LOC107403621/LOC107418789/LOC107416390	19	clusterIV
BP	GO:0010496	intercellular transport	14/3683	34/24158	0.000240254	0.00553283	107420519/107408521/107409192/107434245/107434222/107415616/107427689/107421262/107417102/107421259/107410819/107412318/107434249/107411673	LOC107420519/LOC107408521/LOC107409192/LOC107434245/LOC107434222/LOC107415616/LOC107427689/LOC107421262/LOC107417102/LOC107421259/LOC107410819/LOC107412318/LOC107434249/LOC107411673	14	clusterIV
BP	GO:0042435	indole-containing compound biosynthetic process	31/3683	108/24158	0.000259044	0.0059082	107413782/107419431/107421024/107411004/107411891/107421078/107418697/107431286/107416547/107411616/107425298/107423795/107416584/107429106/107417201/107410422/107429761/107423818/107410431/107423786/107417970/107416580/107404877/107411280/107418658/107417276/novel.35/107434023/107429881/107414982/107414981	LOC107413782/LOC107419431/LOC107421024/LOC107411004/LOC107411891/LOC107421078/LOC107418697/LOC107431286/LOC107416547/LOC107411616/LOC107425298/LOC107423795/LOC107416584/LOC107429106/LOC107417201/LOC107410422/LOC107429761/LOC107423818/LOC107410431/LOC107423786/LOC107417970/LOC107416580/LOC107404877/LOC107411280/LOC107418658/LOC107417276/-/LOC107434023/LOC107429881/LOC107414982/LOC107414981	31	clusterIV
BP	GO:0051607	defense response to virus	26/3683	85/24158	0.000264497	0.0059751	107406933/107410595/107424763/107407232/107420304/107407304/107428191/107410577/107410576/107424764/107422878/107432260/107414992/107432158/107432258/107432259/107427581/107419756/107420890/107415784/107413385/107420887/107408274/107415351/107415387/107432262	LOC107406933/LOC107410595/LOC107424763/LOC107407232/LOC107420304/LOC107407304/LOC107428191/LOC107410577/LOC107410576/LOC107424764/LOC107422878/LOC107432260/LOC107414992/LOC107432158/LOC107432258/LOC107432259/LOC107427581/LOC107419756/LOC107420890/LOC107415784/LOC107413385/LOC107420887/LOC107408274/LOC107415351/LOC107415387/LOC107432262	26	clusterIV
BP	GO:0010383	cell wall polysaccharide metabolic process	47/3683	187/24158	0.000282869	0.00632987	107434244/107417427/107426356/107413892/107412056/107407008/107433023/107429693/107416450/107432937/107426337/107432789/107419975/107411604/107418080/107412146/107433261/107425575/107406936/107421445/107430472/107427100/107422327/107419059/107406479/107419204/107412897/107432554/107419025/107423410/107426934/107403469/107420284/107431772/107431538/107431653/107410131/107411692/107406104/107411602…	LOC107434244/LOC107417427/LOC107426356/LOC107413892/LOC107412056/LOC107407008/LOC107433023/LOC107429693/LOC107416450/LOC107432937/LOC107426337/LOC107432789/LOC107419975/LOC107411604/LOC107418080/LOC107412146/LOC107433261/LOC107425575/LOC107406936/LOC107421445/LOC107430472/LOC107427100/LOC107422327/LOC107419059/LOC107406479/LOC107419204/LOC107412897/LOC107432554/LOC107419025/LOC107423410/LOC107426…	47	clusterIV
BP	GO:0009696	salicylic acid metabolic process	25/3683	81/24158	0.000295176	0.00654353	107404233/107414987/107424741/107434024/107407013/107418756/107429048/107431877/107413227/107415792/107411788/107418462/107425298/107425227/107413687/107404229/107404230/107405848/107426277/107417920/107427149/107424751/107404877/107427046/107418789	LOC107404233/LOC107414987/LOC107424741/LOC107434024/LOC107407013/LOC107418756/LOC107429048/LOC107431877/LOC107413227/LOC107415792/LOC107411788/LOC107418462/LOC107425298/LOC107425227/LOC107413687/LOC107404229/LOC107404230/LOC107405848/LOC107426277/LOC107417920/LOC107427149/LOC107424751/LOC107404877/LOC107427046/LOC107418789	25	clusterIV
BP	GO:0048585	negative regulation of response to stimulus	74/3683	329/24158	0.000299041	0.00656783	107403394/107424116/107433184/107416946/107416413/107435326/107409128/107403527/107435336/107432572/107405013/107413410/107404964/107408393/107419439/107433492/107425503/107407999/107404390/107406871/107406224/107412267/107405226/107427150/107435344/107420102/107428443/107422981/107425282/107426810/107426326/107428496/107424366/107408857/107416433/107432496/107433634/107411542/107423036/107418462…	LOC107403394/LOC107424116/LOC107433184/LOC107416946/LOC107416413/LOC107435326/LOC107409128/LOC107403527/LOC107435336/LOC107432572/LOC107405013/LOC107413410/LOC107404964/LOC107408393/LOC107419439/LOC107433492/LOC107425503/LOC107407999/LOC107404390/LOC107406871/LOC107406224/LOC107412267/LOC107405226/LOC107427150/LOC107435344/LOC107420102/LOC107428443/LOC107422981/LOC107425282/LOC107426810/LOC107426…	74	clusterIV
BP	GO:0009403	toxin biosynthetic process	13/3683	31/24158	0.000321965	0.00700642	107419431/107432687/107431286/107411616/107425298/107416584/107423131/107404915/107417970/107404877/107411280/novel.35/107429881	LOC107419431/LOC107432687/LOC107431286/LOC107411616/LOC107425298/LOC107416584/LOC107423131/LOC107404915/LOC107417970/LOC107404877/LOC107411280/-/LOC107429881	13	clusterIV
BP	GO:0071407	cellular response to organic cyclic compound	74/3683	330/24158	0.000328914	0.00709258	107427532/107424651/107411855/107420865/107434244/107411349/107435326/107405357/107406416/107435336/107404505/107410016/107408010/107413022/107409653/107417112/107405873/novel.1113/107430975/107418998/107406415/107429223/107406290/107406871/107414459/107419595/107412267/107429230/107435344/107418466/107417342/107405545/107424386/107433634/107427529/107425298/107406904/107432958/107404221/10743105…	LOC107427532/LOC107424651/LOC107411855/LOC107420865/LOC107434244/LOC107411349/LOC107435326/LOC107405357/LOC107406416/LOC107435336/LOC107404505/LOC107410016/LOC107408010/LOC107413022/LOC107409653/LOC107417112/LOC107405873/-/LOC107430975/LOC107418998/LOC107406415/LOC107429223/LOC107406290/LOC107406871/LOC107414459/LOC107419595/LOC107412267/LOC107429230/LOC107435344/LOC107418466/LOC107417342/LOC1074…	74	clusterIV
BP	GO:1900426	positive regulation of defense response to bacterium	17/3683	47/24158	0.00034569	0.00733676	107433492/107404390/107419595/107416389/107423833/107425298/107403697/107425454/107432478/107415351/107415387/107404877/107418664/107426795/107403621/107418789/107416390	LOC107433492/LOC107404390/LOC107419595/LOC107416389/LOC107423833/LOC107425298/LOC107403697/LOC107425454/LOC107432478/LOC107415351/LOC107415387/LOC107404877/LOC107418664/LOC107426795/LOC107403621/LOC107418789/LOC107416390	17	clusterIV
BP	GO:0010150	leaf senescence	60/3683	256/24158	0.000350181	0.00733676	107419431/107405357/107427895/107430617/107414987/107404505/107427898/107408010/107425358/107430975/107413930/107413807/107406290/107423623/107409894/107432881/107419882/107416121/107405001/107430000/107435941/107424152/107429628/107425298/107426143/107432158/107421385/107414569/107413150/107432259/107405964/107416584/107415409/107408052/107415350/107428812/107431436/107417614/107418094/107404998…	LOC107419431/LOC107405357/LOC107427895/LOC107430617/LOC107414987/LOC107404505/LOC107427898/LOC107408010/LOC107425358/LOC107430975/LOC107413930/LOC107413807/LOC107406290/LOC107423623/LOC107409894/LOC107432881/LOC107419882/LOC107416121/LOC107405001/LOC107430000/LOC107435941/LOC107424152/LOC107429628/LOC107425298/LOC107426143/LOC107432158/LOC107421385/LOC107414569/LOC107413150/LOC107432259/LOC107405…	60	clusterIV
BP	GO:0010036	response to boron-containing substance	7/3683	11/24158	0.000355703	0.00733676	107420791/107414181/107421222/107409203/107426225/107426176/107409281	LOC107420791/LOC107414181/LOC107421222/LOC107409203/LOC107426225/LOC107426176/LOC107409281	7	clusterIV
BP	GO:0042891	antibiotic transport	7/3683	11/24158	0.000355703	0.00733676	107405110/107412216/107412232/107412587/107422431/107432356/107427378	LOC107405110/LOC107412216/LOC107412232/LOC107412587/LOC107422431/LOC107432356/LOC107427378	7	clusterIV
BP	GO:0080029	cellular response to boron-containing substance levels	7/3683	11/24158	0.000355703	0.00733676	107420791/107414181/107421222/107409203/107426225/107426176/107409281	LOC107420791/LOC107414181/LOC107421222/LOC107409203/LOC107426225/LOC107426176/LOC107409281	7	clusterIV
BP	GO:0006816	calcium ion transport	45/3683	179/24158	0.000374102	0.00764973	107409807/107416976/107415282/107415371/107404912/107428190/107416972/107414578/107415226/107415233/107411702/107434840/107435201/107414573/107419857/107424317/107412925/107424947/107406310/107404917/107423109/107431294/107417070/107414549/107425924/107414602/107420154/107420021/107422378/107408777/107420153/107420068/107414679/107422409/107413104/107418669/107420017/107409558/107413105/107424326…	LOC107409807/LOC107416976/LOC107415282/LOC107415371/LOC107404912/LOC107428190/LOC107416972/LOC107414578/LOC107415226/LOC107415233/LOC107411702/LOC107434840/LOC107435201/LOC107414573/LOC107419857/LOC107424317/LOC107412925/LOC107424947/LOC107406310/LOC107404917/LOC107423109/LOC107431294/LOC107417070/LOC107414549/LOC107425924/LOC107414602/LOC107420154/LOC107420021/LOC107422378/LOC107408777/LOC107420…	45	clusterIV
BP	GO:0032103	positive regulation of response to external stimulus	20/3683	60/24158	0.000379209	0.0076879	107417598/107433492/107404390/107419595/107416389/107423833/107425298/107403697/107425454/107424181/107432478/107415351/107415387/107404877/107418664/107426795/107414759/107403621/107418789/107416390	LOC107417598/LOC107433492/LOC107404390/LOC107419595/LOC107416389/LOC107423833/LOC107425298/LOC107403697/LOC107425454/LOC107424181/LOC107432478/LOC107415351/LOC107415387/LOC107404877/LOC107418664/LOC107426795/LOC107414759/LOC107403621/LOC107418789/LOC107416390	20	clusterIV
BP	GO:0090693	plant organ senescence	61/3683	263/24158	0.000420862	0.00842603	107419431/107405357/107427895/107430617/107414987/107404505/107427898/107408010/107425358/107430975/107413930/107413807/107406290/107423623/107409894/107432881/107419882/107416121/107405001/107430000/107435941/107424152/107429628/107425298/107426143/107432158/107421385/107414569/107413150/107432259/107405964/107416584/107415409/107408052/107415350/107428812/107431436/107417614/107418094/107404998…	LOC107419431/LOC107405357/LOC107427895/LOC107430617/LOC107414987/LOC107404505/LOC107427898/LOC107408010/LOC107425358/LOC107430975/LOC107413930/LOC107413807/LOC107406290/LOC107423623/LOC107409894/LOC107432881/LOC107419882/LOC107416121/LOC107405001/LOC107430000/LOC107435941/LOC107424152/LOC107429628/LOC107425298/LOC107426143/LOC107432158/LOC107421385/LOC107414569/LOC107413150/LOC107432259/LOC107405…	61	clusterIV
BP	GO:0009626	plant-type hypersensitive response	45/3683	180/24158	0.000426275	0.00842603	107425065/107434765/107424651/107410595/107435326/novel.564/107435336/107424763/107434572/107403607/107405873/107430509/107418998/107406871/107424764/107435344/107422199/107432472/107426810/107413227/107425070/107433634/107415792/107426873/107412394/107414834/107427247/107425227/107412969/107409838/107426865/107430464/107404501/107433861/107434534/107435805/107420890/107426277/107434565/107407152…	LOC107425065/LOC107434765/LOC107424651/LOC107410595/LOC107435326/-/LOC107435336/LOC107424763/LOC107434572/LOC107403607/LOC107405873/LOC107430509/LOC107418998/LOC107406871/LOC107424764/LOC107435344/LOC107422199/LOC107432472/LOC107426810/LOC107413227/LOC107425070/LOC107433634/LOC107415792/LOC107426873/LOC107412394/LOC107414834/LOC107427247/LOC107425227/LOC107412969/LOC107409838/LOC107426865/LOC1074…	45	clusterIV
BP	GO:0034050	host programmed cell death induced by symbiont	45/3683	180/24158	0.000426275	0.00842603	107425065/107434765/107424651/107410595/107435326/novel.564/107435336/107424763/107434572/107403607/107405873/107430509/107418998/107406871/107424764/107435344/107422199/107432472/107426810/107413227/107425070/107433634/107415792/107426873/107412394/107414834/107427247/107425227/107412969/107409838/107426865/107430464/107404501/107433861/107434534/107435805/107420890/107426277/107434565/107407152…	LOC107425065/LOC107434765/LOC107424651/LOC107410595/LOC107435326/-/LOC107435336/LOC107424763/LOC107434572/LOC107403607/LOC107405873/LOC107430509/LOC107418998/LOC107406871/LOC107424764/LOC107435344/LOC107422199/LOC107432472/LOC107426810/LOC107413227/LOC107425070/LOC107433634/LOC107415792/LOC107426873/LOC107412394/LOC107414834/LOC107427247/LOC107425227/LOC107412969/LOC107409838/LOC107426865/LOC1074…	45	clusterIV
BP	GO:0015893	drug transport	21/3683	65/24158	0.000442698	0.0086765	107405110/107415892/107412216/107412232/107428106/107418387/107428810/107409882/107421222/107409203/107426176/107412587/107422431/107420668/107421308/107417891/107432356/107425169/107427378/107409281/107420341	LOC107405110/LOC107415892/LOC107412216/LOC107412232/LOC107428106/LOC107418387/LOC107428810/LOC107409882/LOC107421222/LOC107409203/LOC107426176/LOC107412587/LOC107422431/LOC107420668/LOC107421308/LOC107417891/LOC107432356/LOC107425169/LOC107427378/LOC107409281/LOC107420341	21	clusterIV
BP	GO:0006749	glutathione metabolic process	25/3683	83/24158	0.000446262	0.0086765	107421053/107430677/107426457/107422605/107409956/107405984/107429933/107404249/107405983/107419266/107432786/107430684/107416115/107432775/107422765/107425418/107433189/107425638/107405516/107416104/107422872/107425688/novel.35/107429881/107418742	LOC107421053/LOC107430677/LOC107426457/LOC107422605/LOC107409956/LOC107405984/LOC107429933/LOC107404249/LOC107405983/LOC107419266/LOC107432786/LOC107430684/LOC107416115/LOC107432775/LOC107422765/LOC107425418/LOC107433189/LOC107425638/LOC107405516/LOC107416104/LOC107422872/LOC107425688/-/LOC107429881/LOC107418742	25	clusterIV
BP	GO:0009694	jasmonic acid metabolic process	32/3683	116/24158	0.000454002	0.00875523	107424121/107403688/107424141/107404233/107419834/107429485/107412009/107424741/novel.924/107421080/107428694/107412008/107420290/107425886/107423913/107418756/107425878/107429048/107423912/107409898/107409504/107421474/107423871/107404229/107404230/107405848/107434360/107424751/107409474/107411945/107403689/107421423	LOC107424121/LOC107403688/LOC107424141/LOC107404233/LOC107419834/LOC107429485/LOC107412009/LOC107424741/-/LOC107421080/LOC107428694/LOC107412008/LOC107420290/LOC107425886/LOC107423913/LOC107418756/LOC107425878/LOC107429048/LOC107423912/LOC107409898/LOC107409504/LOC107421474/LOC107423871/LOC107404229/LOC107404230/LOC107405848/LOC107434360/LOC107424751/LOC107409474/LOC107411945/LOC107403689/LOC1074…	32	clusterIV
BP	GO:1903338	regulation of cell wall organization or biogenesis	17/3683	48/24158	0.000459933	0.00879808	107424388/107430586/107403729/107414701/107434918/107417198/107425670/107421639/107419653/107409049/107422793/107430208/107412592/107414294/107419647/107406106/107411970	LOC107424388/LOC107430586/LOC107403729/LOC107414701/LOC107434918/LOC107417198/LOC107425670/LOC107421639/LOC107419653/LOC107409049/LOC107422793/LOC107430208/LOC107412592/LOC107414294/LOC107419647/LOC107406106/LOC107411970	17	clusterIV
BP	GO:0009968	negative regulation of signal transduction	45/3683	181/24158	0.000484851	0.00920052	107424116/107433184/107416413/107409128/107432572/107404964/107408393/107433492/107425503/107407999/107404390/107406224/107412267/107420102/107428443/107422981/107425282/107426326/107428496/107408857/107416433/107432496/107404649/107425298/107406674/107432807/107420457/107416419/107431053/107416416/107406021/107407165/107416437/107405845/107416435/107416431/107416436/107416430/107416422/107420093…	LOC107424116/LOC107433184/LOC107416413/LOC107409128/LOC107432572/LOC107404964/LOC107408393/LOC107433492/LOC107425503/LOC107407999/LOC107404390/LOC107406224/LOC107412267/LOC107420102/LOC107428443/LOC107422981/LOC107425282/LOC107426326/LOC107428496/LOC107408857/LOC107416433/LOC107432496/LOC107404649/LOC107425298/LOC107406674/LOC107432807/LOC107420457/LOC107416419/LOC107431053/LOC107416416/LOC107406…	45	clusterIV
BP	GO:0031348	negative regulation of defense response	27/3683	93/24158	0.000515607	0.00970652	107403394/107435326/107435336/107413410/107419439/107433492/107404390/107406871/107405226/107427150/107435344/107426810/107424366/107433634/107411542/107423036/107418462/107425298/107403310/107415541/107414834/107422966/107412190/107427730/107404877/107419908/107432859	LOC107403394/LOC107435326/LOC107435336/LOC107413410/LOC107419439/LOC107433492/LOC107404390/LOC107406871/LOC107405226/LOC107427150/LOC107435344/LOC107426810/LOC107424366/LOC107433634/LOC107411542/LOC107423036/LOC107418462/LOC107425298/LOC107403310/LOC107415541/LOC107414834/LOC107422966/LOC107412190/LOC107427730/LOC107404877/LOC107419908/LOC107432859	27	clusterIV
BP	GO:0098660	inorganic ion transmembrane transport	73/3683	330/24158	0.000543751	0.0100445	107417976/107416976/107415282/107415371/107404912/107431502/107428190/107416972/107415226/107415233/107411702/107434840/107435201/107420496/107412925/107424947/107435487/107421222/107404917/107423109/107409203/107431255/107431966/107418976/107413223/107410994/107425924/107427990/107426704/107408947/107422218/107435642/107417358/107420789/107406043/107426427/107434510/107413104/107428812/107416967…	LOC107417976/LOC107416976/LOC107415282/LOC107415371/LOC107404912/LOC107431502/LOC107428190/LOC107416972/LOC107415226/LOC107415233/LOC107411702/LOC107434840/LOC107435201/LOC107420496/LOC107412925/LOC107424947/LOC107435487/LOC107421222/LOC107404917/LOC107423109/LOC107409203/LOC107431255/LOC107431966/LOC107418976/LOC107413223/LOC107410994/LOC107425924/LOC107427990/LOC107426704/LOC107408947/LOC107422…	73	clusterIV
BP	GO:0009787	regulation of abscisic acid-activated signaling pathway	45/3683	182/24158	0.000550497	0.0100445	107416402/107424116/107433184/107416413/107407656/107404964/107405700/107433492/107428456/107425503/107407999/107404390/107406224/107412267/107416389/107408857/107416433/107424386/107416382/107416387/107430836/107416419/107429680/107421206/107416416/107406021/107407165/107416437/107405845/107416435/107428463/107416431/107416436/107422625/107413313/107416430/107416422/107420093/107413314/107431934…	LOC107416402/LOC107424116/LOC107433184/LOC107416413/LOC107407656/LOC107404964/LOC107405700/LOC107433492/LOC107428456/LOC107425503/LOC107407999/LOC107404390/LOC107406224/LOC107412267/LOC107416389/LOC107408857/LOC107416433/LOC107424386/LOC107416382/LOC107416387/LOC107430836/LOC107416419/LOC107429680/LOC107421206/LOC107416416/LOC107406021/LOC107407165/LOC107416437/LOC107405845/LOC107416435/LOC107428…	45	clusterIV
BP	GO:1901419	regulation of response to alcohol	45/3683	182/24158	0.000550497	0.0100445	107416402/107424116/107433184/107416413/107407656/107404964/107405700/107433492/107428456/107425503/107407999/107404390/107406224/107412267/107416389/107408857/107416433/107424386/107416382/107416387/107430836/107416419/107429680/107421206/107416416/107406021/107407165/107416437/107405845/107416435/107428463/107416431/107416436/107422625/107413313/107416430/107416422/107420093/107413314/107431934…	LOC107416402/LOC107424116/LOC107433184/LOC107416413/LOC107407656/LOC107404964/LOC107405700/LOC107433492/LOC107428456/LOC107425503/LOC107407999/LOC107404390/LOC107406224/LOC107412267/LOC107416389/LOC107408857/LOC107416433/LOC107424386/LOC107416382/LOC107416387/LOC107430836/LOC107416419/LOC107429680/LOC107421206/LOC107416416/LOC107406021/LOC107407165/LOC107416437/LOC107405845/LOC107416435/LOC107428…	45	clusterIV
BP	GO:1905957	regulation of cellular response to alcohol	45/3683	182/24158	0.000550497	0.0100445	107416402/107424116/107433184/107416413/107407656/107404964/107405700/107433492/107428456/107425503/107407999/107404390/107406224/107412267/107416389/107408857/107416433/107424386/107416382/107416387/107430836/107416419/107429680/107421206/107416416/107406021/107407165/107416437/107405845/107416435/107428463/107416431/107416436/107422625/107413313/107416430/107416422/107420093/107413314/107431934…	LOC107416402/LOC107424116/LOC107433184/LOC107416413/LOC107407656/LOC107404964/LOC107405700/LOC107433492/LOC107428456/LOC107425503/LOC107407999/LOC107404390/LOC107406224/LOC107412267/LOC107416389/LOC107408857/LOC107416433/LOC107424386/LOC107416382/LOC107416387/LOC107430836/LOC107416419/LOC107429680/LOC107421206/LOC107416416/LOC107406021/LOC107407165/LOC107416437/LOC107405845/LOC107416435/LOC107428…	45	clusterIV
BP	GO:0009608	response to symbiont	9/3683	18/24158	0.000575469	0.010341	107404768/107405948/107405648/107409013/107420975/107435000/107430008/107433631/107403944	LOC107404768/LOC107405948/LOC107405648/LOC107409013/LOC107420975/LOC107435000/LOC107430008/LOC107433631/LOC107403944	9	clusterIV
BP	GO:0050691	regulation of defense response to virus by host	9/3683	18/24158	0.000575469	0.010341	107406933/107407232/107420304/107407304/107414992/107419756/107413385/107415351/107415387	LOC107406933/LOC107407232/LOC107420304/LOC107407304/LOC107414992/LOC107419756/LOC107413385/LOC107415351/LOC107415387	9	clusterIV
BP	GO:0048584	positive regulation of response to stimulus	83/3683	386/24158	0.000606722	0.0108206	107416402/107414634/107406148/107420865/107420359/107410669/107403527/107417598/107407656/107432572/107424182/107427832/107429451/novel.1039/107414647/107419857/107433492/107435117/107424317/107430975/107418206/107428456/107404390/107424711/107406290/107419595/107431877/107426069/107416389/107425282/107410667/107432496/107421599/107416382/107416387/107421718/107417357/107423833/107411865/10742529…	LOC107416402/LOC107414634/LOC107406148/LOC107420865/LOC107420359/LOC107410669/LOC107403527/LOC107417598/LOC107407656/LOC107432572/LOC107424182/LOC107427832/LOC107429451/-/LOC107414647/LOC107419857/LOC107433492/LOC107435117/LOC107424317/LOC107430975/LOC107418206/LOC107428456/LOC107404390/LOC107424711/LOC107406290/LOC107419595/LOC107431877/LOC107426069/LOC107416389/LOC107425282/LOC107410667/LOC1074…	83	clusterIV
BP	GO:0043069	negative regulation of programmed cell death	16/3683	45/24158	0.000637901	0.0112918	107424617/107431823/107419049/107418998/107411938/107406871/107426810/107418582/107433634/107414834/107433861/107419545/107430204/107404860/107429216/107411852	LOC107424617/LOC107431823/LOC107419049/LOC107418998/LOC107411938/LOC107406871/LOC107426810/LOC107418582/LOC107433634/LOC107414834/LOC107433861/LOC107419545/LOC107430204/LOC107404860/LOC107429216/LOC107411852	16	clusterIV
BP	GO:0009804	coumarin metabolic process	8/3683	15/24158	0.000679055	0.0118435	107411400/107435326/107435336/107435344/107406079/107409958/107406993/107431535	LOC107411400/LOC107435326/LOC107435336/LOC107435344/LOC107406079/LOC107409958/LOC107406993/LOC107431535	8	clusterIV
BP	GO:2000071	regulation of defense response by callose deposition	8/3683	15/24158	0.000679055	0.0118435	107406148/107420359/107435326/107435336/107433492/107404390/107424711/107435344	LOC107406148/LOC107420359/LOC107435326/LOC107435336/LOC107433492/LOC107404390/LOC107424711/LOC107435344	8	clusterIV
BP	GO:0030422	production of siRNA involved in RNA interference	23/3683	76/24158	0.000689411	0.0119364	107406416/107410016/107413022/107417112/novel.1113/107406415/107429223/107429230/107418466/107405545/107406904/107429229/novel.1720/107410361/107415784/107421545/107404206/107429227/107421821/107406732/107405543/107421507/107423967	LOC107406416/LOC107410016/LOC107413022/LOC107417112/-/LOC107406415/LOC107429223/LOC107429230/LOC107418466/LOC107405545/LOC107406904/LOC107429229/-/LOC107410361/LOC107415784/LOC107421545/LOC107404206/LOC107429227/LOC107421821/LOC107406732/LOC107405543/LOC107421507/LOC107423967	23	clusterIV
BP	GO:0010648	negative regulation of cell communication	45/3683	184/24158	0.000705954	0.0120469	107424116/107433184/107416413/107409128/107432572/107404964/107408393/107433492/107425503/107407999/107404390/107406224/107412267/107420102/107428443/107422981/107425282/107426326/107428496/107408857/107416433/107432496/107404649/107425298/107406674/107432807/107420457/107416419/107431053/107416416/107406021/107407165/107416437/107405845/107416435/107416431/107416436/107416430/107416422/107420093…	LOC107424116/LOC107433184/LOC107416413/LOC107409128/LOC107432572/LOC107404964/LOC107408393/LOC107433492/LOC107425503/LOC107407999/LOC107404390/LOC107406224/LOC107412267/LOC107420102/LOC107428443/LOC107422981/LOC107425282/LOC107426326/LOC107428496/LOC107408857/LOC107416433/LOC107432496/LOC107404649/LOC107425298/LOC107406674/LOC107432807/LOC107420457/LOC107416419/LOC107431053/LOC107416416/LOC107406…	45	clusterIV
BP	GO:0023057	negative regulation of signaling	45/3683	184/24158	0.000705954	0.0120469	107424116/107433184/107416413/107409128/107432572/107404964/107408393/107433492/107425503/107407999/107404390/107406224/107412267/107420102/107428443/107422981/107425282/107426326/107428496/107408857/107416433/107432496/107404649/107425298/107406674/107432807/107420457/107416419/107431053/107416416/107406021/107407165/107416437/107405845/107416435/107416431/107416436/107416430/107416422/107420093…	LOC107424116/LOC107433184/LOC107416413/LOC107409128/LOC107432572/LOC107404964/LOC107408393/LOC107433492/LOC107425503/LOC107407999/LOC107404390/LOC107406224/LOC107412267/LOC107420102/LOC107428443/LOC107422981/LOC107425282/LOC107426326/LOC107428496/LOC107408857/LOC107416433/LOC107432496/LOC107404649/LOC107425298/LOC107406674/LOC107432807/LOC107420457/LOC107416419/LOC107431053/LOC107416416/LOC107406…	45	clusterIV
BP	GO:0009700	indole phytoalexin biosynthetic process	10/3683	22/24158	0.000738654	0.012208	107419431/107431286/107411616/107425298/107416584/107417970/107404877/107411280/novel.35/107429881	LOC107419431/LOC107431286/LOC107411616/LOC107425298/LOC107416584/LOC107417970/LOC107404877/LOC107411280/-/LOC107429881	10	clusterIV
BP	GO:0046217	indole phytoalexin metabolic process	10/3683	22/24158	0.000738654	0.012208	107419431/107431286/107411616/107425298/107416584/107417970/107404877/107411280/novel.35/107429881	LOC107419431/LOC107431286/LOC107411616/LOC107425298/LOC107416584/LOC107417970/LOC107404877/LOC107411280/-/LOC107429881	10	clusterIV
BP	GO:0052314	phytoalexin metabolic process	10/3683	22/24158	0.000738654	0.012208	107419431/107431286/107411616/107425298/107416584/107417970/107404877/107411280/novel.35/107429881	LOC107419431/LOC107431286/LOC107411616/LOC107425298/LOC107416584/LOC107417970/LOC107404877/LOC107411280/-/LOC107429881	10	clusterIV
BP	GO:0052315	phytoalexin biosynthetic process	10/3683	22/24158	0.000738654	0.012208	107419431/107431286/107411616/107425298/107416584/107417970/107404877/107411280/novel.35/107429881	LOC107419431/LOC107431286/LOC107411616/LOC107425298/LOC107416584/LOC107417970/LOC107404877/LOC107411280/-/LOC107429881	10	clusterIV
BP	GO:1902477	regulation of defense response to bacterium, incompatible interaction	7/3683	12/24158	0.000741127	0.012208	107419595/107416389/107418462/107432478/107418664/107426795/107416390	LOC107419595/LOC107416389/LOC107418462/LOC107432478/LOC107418664/LOC107426795/LOC107416390	7	clusterIV
BP	GO:0071669	plant-type cell wall organization or biogenesis	86/3683	406/24158	0.000798032	0.0130547	107433854/107424388/107412431/107425511/107432307/107417427/107425254/107432381/107432604/107417712/107404675/107430586/107413892/107407008/107403729/107414701/107434918/107429693/107417198/107425670/107427312/107403267/107416450/107412515/107419975/107411604/107411304/107427124/107423224/107421639/107413433/107418080/107412146/107415034/107413261/107420242/107425575/107419653/107409049/107415775…	LOC107433854/LOC107424388/LOC107412431/LOC107425511/LOC107432307/LOC107417427/LOC107425254/LOC107432381/LOC107432604/LOC107417712/LOC107404675/LOC107430586/LOC107413892/LOC107407008/LOC107403729/LOC107414701/LOC107434918/LOC107429693/LOC107417198/LOC107425670/LOC107427312/LOC107403267/LOC107416450/LOC107412515/LOC107419975/LOC107411604/LOC107411304/LOC107427124/LOC107423224/LOC107421639/LOC107413…	86	clusterIV
BP	GO:0019932	second-messenger-mediated signaling	27/3683	96/24158	0.000884405	0.0143685	107424823/107419857/107424317/107423402/107417070/107426368/107420154/107420021/107422378/107408777/107420153/107420068/107414679/107422409/107418669/107404109/107420017/107409558/107424326/107422346/107409714/107414681/107432575/107425895/107414664/107410739/107419904	LOC107424823/LOC107419857/LOC107424317/LOC107423402/LOC107417070/LOC107426368/LOC107420154/LOC107420021/LOC107422378/LOC107408777/LOC107420153/LOC107420068/LOC107414679/LOC107422409/LOC107418669/LOC107404109/LOC107420017/LOC107409558/LOC107424326/LOC107422346/LOC107409714/LOC107414681/LOC107432575/LOC107425895/LOC107414664/LOC107410739/LOC107419904	27	clusterIV
BP	GO:0010104	regulation of ethylene-activated signaling pathway	18/3683	55/24158	0.000933391	0.0148591	107432572/107430975/107418998/107406290/107420102/107422981/107425282/107426326/107432496/107404649/107425298/107432807/107433861/107430931/107420093/107430984/107426328/107404877	LOC107432572/LOC107430975/LOC107418998/LOC107406290/LOC107420102/LOC107422981/LOC107425282/LOC107426326/LOC107432496/LOC107404649/LOC107425298/LOC107432807/LOC107433861/LOC107430931/LOC107420093/LOC107430984/LOC107426328/LOC107404877	18	clusterIV
BP	GO:0010286	heat acclimation	18/3683	55/24158	0.000933391	0.0148591	107424074/107417712/107413804/107431079/107431286/107432553/107411616/107426263/107433148/107420051/107421934/107423464/107413815/107433205/107410916/107411081/107427331/107431512	LOC107424074/LOC107417712/LOC107413804/LOC107431079/LOC107431286/LOC107432553/LOC107411616/LOC107426263/LOC107433148/LOC107420051/LOC107421934/LOC107423464/LOC107413815/LOC107433205/LOC107410916/LOC107411081/LOC107427331/LOC107431512	18	clusterIV
BP	GO:0070297	regulation of phosphorelay signal transduction system	18/3683	55/24158	0.000933391	0.0148591	107432572/107430975/107418998/107406290/107420102/107422981/107425282/107426326/107432496/107404649/107425298/107432807/107433861/107430931/107420093/107430984/107426328/107404877	LOC107432572/LOC107430975/LOC107418998/LOC107406290/LOC107420102/LOC107422981/LOC107425282/LOC107426326/LOC107432496/LOC107404649/LOC107425298/LOC107432807/LOC107433861/LOC107430931/LOC107420093/LOC107430984/LOC107426328/LOC107404877	18	clusterIV
BP	GO:0034220	ion transmembrane transport	97/3683	471/24158	0.00102765	0.0162506	107417976/107416976/107421030/107435448/107415282/107407529/107415371/107404912/107405535/107431502/107424022/107428190/107416972/107415226/107415233/107411702/107434840/107435201/107415860/107420496/107412925/107424947/107435487/107421222/107419812/107404917/107423109/107409203/107431255/107417070/107422737/107431966/107418976/107413223/107410994/107414858/107425924/107427990/107420411/107405399…	LOC107417976/LOC107416976/LOC107421030/LOC107435448/LOC107415282/LOC107407529/LOC107415371/LOC107404912/LOC107405535/LOC107431502/LOC107424022/LOC107428190/LOC107416972/LOC107415226/LOC107415233/LOC107411702/LOC107434840/LOC107435201/LOC107415860/LOC107420496/LOC107412925/LOC107424947/LOC107435487/LOC107421222/LOC107419812/LOC107404917/LOC107423109/LOC107409203/LOC107431255/LOC107417070/LOC107422…	97	clusterIV
BP	GO:0071230	cellular response to amino acid stimulus	19/3683	60/24158	0.00106985	0.0168058	107419857/107424317/107417070/107420154/107420021/107422378/107408777/107420153/107420068/107414679/107422409/107418669/107420017/107409558/107424326/107414681/107432575/107410739/107419904	LOC107419857/LOC107424317/LOC107417070/LOC107420154/LOC107420021/LOC107422378/LOC107408777/LOC107420153/LOC107420068/LOC107414679/LOC107422409/LOC107418669/LOC107420017/LOC107409558/LOC107424326/LOC107414681/LOC107432575/LOC107410739/LOC107419904	19	clusterIV
BP	GO:0044036	cell wall macromolecule metabolic process	57/3683	251/24158	0.00108899	0.0169939	107434244/107417427/107430115/107426356/107407210/107413892/107412056/107417245/107407008/107433023/107429693/107416450/107432937/107426337/107432789/107419975/107411604/107418080/107412146/107433261/107425575/107406936/107421445/107430472/107427100/107422327/107416281/107419059/107406479/107419204/107412897/107432554/107419025/107423410/107426934/107403469/107420284/107431772/107431538/107431653…	LOC107434244/LOC107417427/LOC107430115/LOC107426356/LOC107407210/LOC107413892/LOC107412056/LOC107417245/LOC107407008/LOC107433023/LOC107429693/LOC107416450/LOC107432937/LOC107426337/LOC107432789/LOC107419975/LOC107411604/LOC107418080/LOC107412146/LOC107433261/LOC107425575/LOC107406936/LOC107421445/LOC107430472/LOC107427100/LOC107422327/LOC107416281/LOC107419059/LOC107406479/LOC107419204/LOC107412…	57	clusterIV
BP	GO:0009864	induced systemic resistance, jasmonic acid mediated signaling pathway	10/3683	23/24158	0.00112934	0.0175085	107432572/107419857/107424317/107430975/107406290/107425282/107432496/107430931/107424326/107430984	LOC107432572/LOC107419857/LOC107424317/LOC107430975/LOC107406290/LOC107425282/LOC107432496/LOC107430931/LOC107424326/LOC107430984	10	clusterIV
BP	GO:0006857	oligopeptide transport	22/3683	74/24158	0.00115937	0.0178574	107421489/107416060/107434529/107411822/107421481/107434833/107430660/107404152/107404142/107425352/107431434/107424475/107404151/107413614/107425806/107425418/107412958/107421485/107412696/107404141/107421490/107430722	LOC107421489/LOC107416060/LOC107434529/LOC107411822/LOC107421481/LOC107434833/LOC107430660/LOC107404152/LOC107404142/LOC107425352/LOC107431434/LOC107424475/LOC107404151/LOC107413614/LOC107425806/LOC107425418/LOC107412958/LOC107421485/LOC107412696/LOC107404141/LOC107421490/LOC107430722	22	clusterIV
BP	GO:0006722	triterpenoid metabolic process	15/3683	43/24158	0.00117049	0.0178581	107422619/107403288/novel.1502/novel.1503/107428077/107425954/107421660/107434180/107405724/107433852/107417569/107418527/107403276/107426517/107425952	LOC107422619/LOC107403288/-/-/LOC107428077/LOC107425954/LOC107421660/LOC107434180/LOC107405724/LOC107433852/LOC107417569/LOC107418527/LOC107403276/LOC107426517/LOC107425952	15	clusterIV
BP	GO:0035435	phosphate ion transmembrane transport	8/3683	16/24158	0.00117706	0.0178581	107417976/107418976/107424757/107421308/107425169/novel.1939/107409232/107418102	LOC107417976/LOC107418976/LOC107424757/LOC107421308/LOC107425169/-/LOC107409232/LOC107418102	8	clusterIV
BP	GO:0060548	negative regulation of cell death	18/3683	56/24158	0.00118201	0.0178581	107424617/107431823/107419049/107419439/107418998/107411938/107406871/107427150/107426810/107418582/107433634/107414834/107433861/107419545/107430204/107404860/107429216/107411852	LOC107424617/LOC107431823/LOC107419049/LOC107419439/LOC107418998/LOC107411938/LOC107406871/LOC107427150/LOC107426810/LOC107418582/LOC107433634/LOC107414834/LOC107433861/LOC107419545/LOC107430204/LOC107404860/LOC107429216/LOC107411852	18	clusterIV
BP	GO:0009788	negative regulation of abscisic acid-activated signaling pathway	27/3683	98/24158	0.00124231	0.0184172	107424116/107433184/107416413/107404964/107433492/107425503/107407999/107404390/107406224/107412267/107408857/107416433/107416419/107416416/107406021/107407165/107416437/107405845/107416435/107416431/107416436/107416430/107416422/107420093/107431934/107431490/107417345	LOC107424116/LOC107433184/LOC107416413/LOC107404964/LOC107433492/LOC107425503/LOC107407999/LOC107404390/LOC107406224/LOC107412267/LOC107408857/LOC107416433/LOC107416419/LOC107416416/LOC107406021/LOC107407165/LOC107416437/LOC107405845/LOC107416435/LOC107416431/LOC107416436/LOC107416430/LOC107416422/LOC107420093/LOC107431934/LOC107431490/LOC107417345	27	clusterIV
BP	GO:1901420	negative regulation of response to alcohol	27/3683	98/24158	0.00124231	0.0184172	107424116/107433184/107416413/107404964/107433492/107425503/107407999/107404390/107406224/107412267/107408857/107416433/107416419/107416416/107406021/107407165/107416437/107405845/107416435/107416431/107416436/107416430/107416422/107420093/107431934/107431490/107417345	LOC107424116/LOC107433184/LOC107416413/LOC107404964/LOC107433492/LOC107425503/LOC107407999/LOC107404390/LOC107406224/LOC107412267/LOC107408857/LOC107416433/LOC107416419/LOC107416416/LOC107406021/LOC107407165/LOC107416437/LOC107405845/LOC107416435/LOC107416431/LOC107416436/LOC107416430/LOC107416422/LOC107420093/LOC107431934/LOC107431490/LOC107417345	27	clusterIV
BP	GO:1905958	negative regulation of cellular response to alcohol	27/3683	98/24158	0.00124231	0.0184172	107424116/107433184/107416413/107404964/107433492/107425503/107407999/107404390/107406224/107412267/107408857/107416433/107416419/107416416/107406021/107407165/107416437/107405845/107416435/107416431/107416436/107416430/107416422/107420093/107431934/107431490/107417345	LOC107424116/LOC107433184/LOC107416413/LOC107404964/LOC107433492/LOC107425503/LOC107407999/LOC107404390/LOC107406224/LOC107412267/LOC107408857/LOC107416433/LOC107416419/LOC107416416/LOC107406021/LOC107407165/LOC107416437/LOC107405845/LOC107416435/LOC107416431/LOC107416436/LOC107416430/LOC107416422/LOC107420093/LOC107431934/LOC107431490/LOC107417345	27	clusterIV
BP	GO:0017000	antibiotic biosynthetic process	13/3683	35/24158	0.0012697	0.0186908	107419049/107431877/107434735/107411788/107418462/107425298/107426277/107430204/107434825/107404860/107404877/107427046/107418789	LOC107419049/LOC107431877/LOC107434735/LOC107411788/LOC107418462/LOC107425298/LOC107426277/LOC107430204/LOC107434825/LOC107404860/LOC107404877/LOC107427046/LOC107418789	13	clusterIV
BP	GO:0048544	recognition of pollen	45/3683	189/24158	0.00127652	0.0186908	107410257/107411430/107435918/107421662/107409587/107430663/107410247/107428500/107410268/107411429/107425178/107430967/107422271/107428204/107430690/107430828/107420512/107430835/107431162/107404909/107430772/107431043/107434682/107403490/107416951/107416934/107416964/107410241/107428213/107430810/107416902/107418805/107416947/107419973/107428256/107430682/107434448/107416965/107431033/107421707…	LOC107410257/LOC107411430/LOC107435918/LOC107421662/LOC107409587/LOC107430663/LOC107410247/LOC107428500/LOC107410268/LOC107411429/LOC107425178/LOC107430967/LOC107422271/LOC107428204/LOC107430690/LOC107430828/LOC107420512/LOC107430835/LOC107431162/LOC107404909/LOC107430772/LOC107431043/LOC107434682/LOC107403490/LOC107416951/LOC107416934/LOC107416964/LOC107410241/LOC107428213/LOC107430810/LOC107416…	45	clusterIV
BP	GO:0019722	calcium-mediated signaling	25/3683	89/24158	0.00137275	0.0199765	107424823/107419857/107424317/107423402/107417070/107426368/107420154/107420021/107422378/107408777/107420153/107420068/107414679/107422409/107418669/107420017/107409558/107424326/107422346/107409714/107414681/107432575/107425895/107410739/107419904	LOC107424823/LOC107419857/LOC107424317/LOC107423402/LOC107417070/LOC107426368/LOC107420154/LOC107420021/LOC107422378/LOC107408777/LOC107420153/LOC107420068/LOC107414679/LOC107422409/LOC107418669/LOC107420017/LOC107409558/LOC107424326/LOC107422346/LOC107409714/LOC107414681/LOC107432575/LOC107425895/LOC107410739/LOC107419904	25	clusterIV
BP	GO:0009299	mRNA transcription	7/3683	13/24158	0.00139462	0.020171	107412311/107417165/107408909/107422848/107410630/107432506/107425760	LOC107412311/LOC107417165/LOC107408909/LOC107422848/LOC107410630/LOC107432506/LOC107425760	7	clusterIV
BP	GO:1903340	positive regulation of cell wall organization or biogenesis	6/3683	10/24158	0.0015062	0.0215808	107424388/107419653/107409049/107412592/107419647/107406106	LOC107424388/LOC107419653/LOC107409049/LOC107412592/LOC107419647/LOC107406106	6	clusterIV
BP	GO:0015849	organic acid transport	47/3683	201/24158	0.00151029	0.0215808	107415892/107421030/107417244/107417280/107420519/107404045/107408521/107415135/107409192/107434245/107428106/107418387/107424245/107415150/107404833/107427689/107421262/107414858/107420411/107405399/107417229/107427670/107412587/107413928/107405907/107413074/107432319/107421259/107405903/107416525/107410598/107410819/107417167/107421308/107427503/107417891/107434249/107404474/107415207/107432356…	LOC107415892/LOC107421030/LOC107417244/LOC107417280/LOC107420519/LOC107404045/LOC107408521/LOC107415135/LOC107409192/LOC107434245/LOC107428106/LOC107418387/LOC107424245/LOC107415150/LOC107404833/LOC107427689/LOC107421262/LOC107414858/LOC107420411/LOC107405399/LOC107417229/LOC107427670/LOC107412587/LOC107413928/LOC107405907/LOC107413074/LOC107432319/LOC107421259/LOC107405903/LOC107416525/LOC107410…	47	clusterIV
BP	GO:0018958	phenol-containing compound metabolic process	30/3683	114/24158	0.00153636	0.0218219	107404233/107414987/107424741/107413071/107434024/107430226/107407013/107418756/107429048/107431877/107413227/107415792/107411788/107418462/107425298/107425227/107413687/107404229/107404230/107414862/107414864/107405848/107426277/107435352/107417920/107427149/107424751/107404877/107427046/107418789	LOC107404233/LOC107414987/LOC107424741/LOC107413071/LOC107434024/LOC107430226/LOC107407013/LOC107418756/LOC107429048/LOC107431877/LOC107413227/LOC107415792/LOC107411788/LOC107418462/LOC107425298/LOC107425227/LOC107413687/LOC107404229/LOC107404230/LOC107414862/LOC107414864/LOC107405848/LOC107426277/LOC107435352/LOC107417920/LOC107427149/LOC107424751/LOC107404877/LOC107427046/LOC107418789	30	clusterIV
BP	GO:0007568	aging	66/3683	304/24158	0.00160539	0.0225421	107419431/107434029/107405357/107427895/107430617/107414987/107404505/107408242/107427898/107408010/107425358/107430975/107413930/107413807/107406290/107434035/107423623/107409894/107432881/107419882/107416121/107405001/107430000/107435941/107412950/107424152/107429628/107425298/107426143/107432158/107421385/107414569/107413150/107432259/107405964/107416584/107415409/107408052/107415350/107428812…	LOC107419431/LOC107434029/LOC107405357/LOC107427895/LOC107430617/LOC107414987/LOC107404505/LOC107408242/LOC107427898/LOC107408010/LOC107425358/LOC107430975/LOC107413930/LOC107413807/LOC107406290/LOC107434035/LOC107423623/LOC107409894/LOC107432881/LOC107419882/LOC107416121/LOC107405001/LOC107430000/LOC107435941/LOC107412950/LOC107424152/LOC107429628/LOC107425298/LOC107426143/LOC107432158/LOC107421…	66	clusterIV
BP	GO:0015711	organic anion transport	57/3683	255/24158	0.00160608	0.0225421	107415892/107421030/107417244/107417280/107424022/107420519/107404045/107408521/107415135/107409192/107416975/107434245/107428106/107418387/107424245/107415150/107404833/107415689/107425246/107427689/107421262/107419005/107414858/107420411/107405399/107417229/107427670/107412587/107413928/107405907/107413074/107432319/107421259/107405903/107416525/107410598/107410819/107422431/107425418/107417167…	LOC107415892/LOC107421030/LOC107417244/LOC107417280/LOC107424022/LOC107420519/LOC107404045/LOC107408521/LOC107415135/LOC107409192/LOC107416975/LOC107434245/LOC107428106/LOC107418387/LOC107424245/LOC107415150/LOC107404833/LOC107415689/LOC107425246/LOC107427689/LOC107421262/LOC107419005/LOC107414858/LOC107420411/LOC107405399/LOC107417229/LOC107427670/LOC107412587/LOC107413928/LOC107405907/LOC107413…	57	clusterIV
BP	GO:0002213	defense response to insect	14/3683	40/24158	0.00163116	0.0227594	107407851/107430586/107405809/107408817/107425298/107408983/107425391/107427730/107426783/107404877/107408413/107425191/novel.35/107429881	LOC107407851/LOC107430586/LOC107405809/LOC107408817/LOC107425298/LOC107408983/LOC107425391/LOC107427730/LOC107426783/LOC107404877/LOC107408413/LOC107425191/-/LOC107429881	14	clusterIV
BP	GO:0046942	carboxylic acid transport	46/3683	197/24158	0.00173439	0.0240584	107415892/107421030/107417244/107417280/107420519/107404045/107408521/107415135/107409192/107434245/107428106/107418387/107424245/107415150/107404833/107427689/107421262/107414858/107420411/107405399/107417229/107427670/107412587/107413928/107405907/107413074/107432319/107421259/107405903/107416525/107410598/107410819/107417167/107421308/107427503/107417891/107434249/107404474/107415207/107432356…	LOC107415892/LOC107421030/LOC107417244/LOC107417280/LOC107420519/LOC107404045/LOC107408521/LOC107415135/LOC107409192/LOC107434245/LOC107428106/LOC107418387/LOC107424245/LOC107415150/LOC107404833/LOC107427689/LOC107421262/LOC107414858/LOC107420411/LOC107405399/LOC107417229/LOC107427670/LOC107412587/LOC107413928/LOC107405907/LOC107413074/LOC107432319/LOC107421259/LOC107405903/LOC107416525/LOC107410…	46	clusterIV
BP	GO:0002684	positive regulation of immune system process	33/3683	130/24158	0.00177586	0.0242089	107414634/107406148/107420359/107410669/107432572/107424182/107414647/107419857/107435117/107424317/107430975/107424711/107406290/107419595/107431877/107416389/107425282/107410667/107432496/107417665/107425633/107423732/107423702/107432478/107430931/107418805/107424326/107430984/107428825/107418664/107426795/107414759/107416390	LOC107414634/LOC107406148/LOC107420359/LOC107410669/LOC107432572/LOC107424182/LOC107414647/LOC107419857/LOC107435117/LOC107424317/LOC107430975/LOC107424711/LOC107406290/LOC107419595/LOC107431877/LOC107416389/LOC107425282/LOC107410667/LOC107432496/LOC107417665/LOC107425633/LOC107423732/LOC107423702/LOC107432478/LOC107430931/LOC107418805/LOC107424326/LOC107430984/LOC107428825/LOC107418664/LOC107426…	33	clusterIV
BP	GO:0045089	positive regulation of innate immune response	33/3683	130/24158	0.00177586	0.0242089	107414634/107406148/107420359/107410669/107432572/107424182/107414647/107419857/107435117/107424317/107430975/107424711/107406290/107419595/107431877/107416389/107425282/107410667/107432496/107417665/107425633/107423732/107423702/107432478/107430931/107418805/107424326/107430984/107428825/107418664/107426795/107414759/107416390	LOC107414634/LOC107406148/LOC107420359/LOC107410669/LOC107432572/LOC107424182/LOC107414647/LOC107419857/LOC107435117/LOC107424317/LOC107430975/LOC107424711/LOC107406290/LOC107419595/LOC107431877/LOC107416389/LOC107425282/LOC107410667/LOC107432496/LOC107417665/LOC107425633/LOC107423732/LOC107423702/LOC107432478/LOC107430931/LOC107418805/LOC107424326/LOC107430984/LOC107428825/LOC107418664/LOC107426…	33	clusterIV
BP	GO:0050778	positive regulation of immune response	33/3683	130/24158	0.00177586	0.0242089	107414634/107406148/107420359/107410669/107432572/107424182/107414647/107419857/107435117/107424317/107430975/107424711/107406290/107419595/107431877/107416389/107425282/107410667/107432496/107417665/107425633/107423732/107423702/107432478/107430931/107418805/107424326/107430984/107428825/107418664/107426795/107414759/107416390	LOC107414634/LOC107406148/LOC107420359/LOC107410669/LOC107432572/LOC107424182/LOC107414647/LOC107419857/LOC107435117/LOC107424317/LOC107430975/LOC107424711/LOC107406290/LOC107419595/LOC107431877/LOC107416389/LOC107425282/LOC107410667/LOC107432496/LOC107417665/LOC107425633/LOC107423732/LOC107423702/LOC107432478/LOC107430931/LOC107418805/LOC107424326/LOC107430984/LOC107428825/LOC107418664/LOC107426…	33	clusterIV
BP	GO:0016246	RNA interference	24/3683	86/24158	0.0018662	0.025295	107406416/107410016/107413022/107417112/novel.1113/107406415/107429223/107429230/107418466/107405545/107406904/107429229/novel.1720/107410361/107415784/107421545/107404206/107429227/107421821/107406732/107405543/107421507/107416378/107423967	LOC107406416/LOC107410016/LOC107413022/LOC107417112/-/LOC107406415/LOC107429223/LOC107429230/LOC107418466/LOC107405545/LOC107406904/LOC107429229/-/LOC107410361/LOC107415784/LOC107421545/LOC107404206/LOC107429227/LOC107421821/LOC107406732/LOC107405543/LOC107421507/LOC107416378/LOC107423967	24	clusterIV
BP	GO:0010120	camalexin biosynthetic process	8/3683	17/24158	0.00192764	0.0258326	107419431/107431286/107411616/107425298/107416584/107417970/107404877/107411280	LOC107419431/LOC107431286/LOC107411616/LOC107425298/LOC107416584/LOC107417970/LOC107404877/LOC107411280	8	clusterIV
BP	GO:0052317	camalexin metabolic process	8/3683	17/24158	0.00192764	0.0258326	107419431/107431286/107411616/107425298/107416584/107417970/107404877/107411280	LOC107419431/LOC107431286/LOC107411616/LOC107425298/LOC107416584/LOC107417970/LOC107404877/LOC107411280	8	clusterIV
BP	GO:0009875	pollen-pistil interaction	48/3683	209/24158	0.00201156	0.0268058	107410257/107419431/107411430/107435918/107421662/107409587/107430663/107410247/107428500/107410268/107411429/107425178/107430967/107422271/107428204/107430690/107416854/107430828/107420512/107430835/107431162/107404909/107430772/107431043/107434682/107403490/107416951/107416934/107416964/107410241/107428213/107430810/107416902/107418805/107416947/107419973/107428256/107430682/107411280/107434448…	LOC107410257/LOC107419431/LOC107411430/LOC107435918/LOC107421662/LOC107409587/LOC107430663/LOC107410247/LOC107428500/LOC107410268/LOC107411429/LOC107425178/LOC107430967/LOC107422271/LOC107428204/LOC107430690/LOC107416854/LOC107430828/LOC107420512/LOC107430835/LOC107431162/LOC107404909/LOC107430772/LOC107431043/LOC107434682/LOC107403490/LOC107416951/LOC107416934/LOC107416964/LOC107410241/LOC107428…	48	clusterIV
BP	GO:0009408	response to heat	72/3683	340/24158	0.00203402	0.0269536	107420914/107424116/107406957/107410933/107424617/107431823/107425896/107424074/107419469/107420519/107408521/107409089/107409192/107417712/107431119/107434245/107408675/107413482/107413804/107431079/107411938/107431286/107427689/107422699/107411056/107432553/107411616/107417357/107426263/107421262/107417231/107408088/107433148/107419339/107412146/107415852/107420051/107421934/107406029/107406936…	LOC107420914/LOC107424116/LOC107406957/LOC107410933/LOC107424617/LOC107431823/LOC107425896/LOC107424074/LOC107419469/LOC107420519/LOC107408521/LOC107409089/LOC107409192/LOC107417712/LOC107431119/LOC107434245/LOC107408675/LOC107413482/LOC107413804/LOC107431079/LOC107411938/LOC107431286/LOC107427689/LOC107422699/LOC107411056/LOC107432553/LOC107411616/LOC107417357/LOC107426263/LOC107421262/LOC107417…	72	clusterIV
BP	GO:1902532	negative regulation of intracellular signal transduction	14/3683	41/24158	0.00213386	0.0281195	107432572/107420102/107428443/107422981/107425282/107426326/107428496/107432496/107404649/107425298/107432807/107420093/107426328/107404877	LOC107432572/LOC107420102/LOC107428443/LOC107422981/LOC107425282/LOC107426326/LOC107428496/LOC107432496/LOC107404649/LOC107425298/LOC107432807/LOC107420093/LOC107426328/LOC107404877	14	clusterIV
BP	GO:0008037	cell recognition	45/3683	194/24158	0.00221777	0.0290638	107410257/107411430/107435918/107421662/107409587/107430663/107410247/107428500/107410268/107411429/107425178/107430967/107422271/107428204/107430690/107430828/107420512/107430835/107431162/107404909/107430772/107431043/107434682/107403490/107416951/107416934/107416964/107410241/107428213/107430810/107416902/107418805/107416947/107419973/107428256/107430682/107434448/107416965/107431033/107421707…	LOC107410257/LOC107411430/LOC107435918/LOC107421662/LOC107409587/LOC107430663/LOC107410247/LOC107428500/LOC107410268/LOC107411429/LOC107425178/LOC107430967/LOC107422271/LOC107428204/LOC107430690/LOC107430828/LOC107420512/LOC107430835/LOC107431162/LOC107404909/LOC107430772/LOC107431043/LOC107434682/LOC107403490/LOC107416951/LOC107416934/LOC107416964/LOC107410241/LOC107428213/LOC107430810/LOC107416…	45	clusterIV
BP	GO:0010105	negative regulation of ethylene-activated signaling pathway	12/3683	33/24158	0.00238717	0.0309059	107432572/107420102/107422981/107425282/107426326/107432496/107404649/107425298/107432807/107420093/107426328/107404877	LOC107432572/LOC107420102/LOC107422981/LOC107425282/LOC107426326/LOC107432496/LOC107404649/LOC107425298/LOC107432807/LOC107420093/LOC107426328/LOC107404877	12	clusterIV
BP	GO:0070298	negative regulation of phosphorelay signal transduction system	12/3683	33/24158	0.00238717	0.0309059	107432572/107420102/107422981/107425282/107426326/107432496/107404649/107425298/107432807/107420093/107426328/107404877	LOC107432572/LOC107420102/LOC107422981/LOC107425282/LOC107426326/LOC107432496/LOC107404649/LOC107425298/LOC107432807/LOC107420093/LOC107426328/LOC107404877	12	clusterIV
BP	GO:0071219	cellular response to molecule of bacterial origin	7/3683	14/24158	0.00242348	0.0309059	107424851/107403279/107420200/107418805/107413168/107420093/107418789	LOC107424851/LOC107403279/LOC107420200/LOC107418805/LOC107413168/LOC107420093/LOC107418789	7	clusterIV
BP	GO:0071323	cellular response to chitin	7/3683	14/24158	0.00242348	0.0309059	107424851/107406148/107420359/107424711/107416059/107420200/107413168	LOC107424851/LOC107406148/LOC107420359/LOC107424711/LOC107416059/LOC107420200/LOC107413168	7	clusterIV
BP	GO:0080142	regulation of salicylic acid biosynthetic process	7/3683	14/24158	0.00242348	0.0309059	107431877/107411788/107418462/107425298/107404877/107427046/107418789	LOC107431877/LOC107411788/LOC107418462/LOC107425298/LOC107404877/LOC107427046/LOC107418789	7	clusterIV
BP	GO:0010942	positive regulation of cell death	22/3683	78/24158	0.00244358	0.0309955	107426479/107426477/107418206/107419595/107414138/107432472/107425298/107425095/107418229/107427827/107421501/107432478/107426538/107418230/107418695/107425748/107404877/107427825/107418664/107419872/107426795/107421517	LOC107426479/LOC107426477/LOC107418206/LOC107419595/LOC107414138/LOC107432472/LOC107425298/LOC107425095/LOC107418229/LOC107427827/LOC107421501/LOC107432478/LOC107426538/LOC107418230/LOC107418695/LOC107425748/LOC107404877/LOC107427825/LOC107418664/LOC107419872/LOC107426795/LOC107421517	22	clusterIV
BP	GO:0098656	anion transmembrane transport	37/3683	153/24158	0.00246056	0.0310449	107417976/107421030/107407529/107405535/107424022/107415860/107421222/107419812/107409203/107418976/107414858/107420411/107405399/107413928/107405907/107432319/107416967/107405903/107416525/107424757/107409214/107422431/107425418/107421308/107420944/107427503/107425432/107404474/107431825/107425169/novel.1939/107409232/107427378/107424334/107411368/107418102/107409281	LOC107417976/LOC107421030/LOC107407529/LOC107405535/LOC107424022/LOC107415860/LOC107421222/LOC107419812/LOC107409203/LOC107418976/LOC107414858/LOC107420411/LOC107405399/LOC107413928/LOC107405907/LOC107432319/LOC107416967/LOC107405903/LOC107416525/LOC107424757/LOC107409214/LOC107422431/LOC107425418/LOC107421308/LOC107420944/LOC107427503/LOC107425432/LOC107404474/LOC107431825/LOC107425169/-/LOC1074…	37	clusterIV
BP	GO:0051552	flavone metabolic process	15/3683	46/24158	0.00252212	0.0311587	107429773/107416547/107423795/107429106/107430991/107429761/107423818/107423786/107420076/107416580/107418658/107434023/107434384/107414982/107414981	LOC107429773/LOC107416547/LOC107423795/LOC107429106/LOC107430991/LOC107429761/LOC107423818/LOC107423786/LOC107420076/LOC107416580/LOC107418658/LOC107434023/LOC107434384/LOC107414982/LOC107414981	15	clusterIV
BP	GO:0051553	flavone biosynthetic process	15/3683	46/24158	0.00252212	0.0311587	107429773/107416547/107423795/107429106/107430991/107429761/107423818/107423786/107420076/107416580/107418658/107434023/107434384/107414982/107414981	LOC107429773/LOC107416547/LOC107423795/LOC107429106/LOC107430991/LOC107429761/LOC107423818/LOC107423786/LOC107420076/LOC107416580/LOC107418658/LOC107434023/LOC107434384/LOC107414982/LOC107414981	15	clusterIV
BP	GO:0051554	flavonol metabolic process	15/3683	46/24158	0.00252212	0.0311587	107429773/107416547/107423795/107429106/107430991/107429761/107423818/107423786/107420076/107416580/107418658/107434023/107434384/107414982/107414981	LOC107429773/LOC107416547/LOC107423795/LOC107429106/LOC107430991/LOC107429761/LOC107423818/LOC107423786/LOC107420076/LOC107416580/LOC107418658/LOC107434023/LOC107434384/LOC107414982/LOC107414981	15	clusterIV
BP	GO:0051555	flavonol biosynthetic process	15/3683	46/24158	0.00252212	0.0311587	107429773/107416547/107423795/107429106/107430991/107429761/107423818/107423786/107420076/107416580/107418658/107434023/107434384/107414982/107414981	LOC107429773/LOC107416547/LOC107423795/LOC107429106/LOC107430991/LOC107429761/LOC107423818/LOC107423786/LOC107420076/LOC107416580/LOC107418658/LOC107434023/LOC107434384/LOC107414982/LOC107414981	15	clusterIV
BP	GO:1900056	negative regulation of leaf senescence	14/3683	42/24158	0.00275797	0.0337211	107427895/107427898/107430975/107406290/107419882/107416584/107415409/107415350/107417614/107430931/107432655/107417970/107430984/107406201	LOC107427895/LOC107427898/LOC107430975/LOC107406290/LOC107419882/LOC107416584/LOC107415409/LOC107415350/LOC107417614/LOC107430931/LOC107432655/LOC107417970/LOC107430984/LOC107406201	14	clusterIV
BP	GO:1905622	negative regulation of leaf development	14/3683	42/24158	0.00275797	0.0337211	107427895/107427898/107430975/107406290/107419882/107416584/107415409/107415350/107417614/107430931/107432655/107417970/107430984/107406201	LOC107427895/LOC107427898/LOC107430975/LOC107406290/LOC107419882/LOC107416584/LOC107415409/LOC107415350/LOC107417614/LOC107430931/LOC107432655/LOC107417970/LOC107430984/LOC107406201	14	clusterIV
BP	GO:0009695	jasmonic acid biosynthetic process	21/3683	74/24158	0.00279399	0.0339864	107424121/107403688/107424141/107419834/107429485/107412009/novel.924/107428694/107412008/107420290/107423913/107423912/107409898/107409504/107421474/107423871/107434360/107409474/107411945/107403689/107421423	LOC107424121/LOC107403688/LOC107424141/LOC107419834/LOC107429485/LOC107412009/-/LOC107428694/LOC107412008/LOC107420290/LOC107423913/LOC107423912/LOC107409898/LOC107409504/LOC107421474/LOC107423871/LOC107434360/LOC107409474/LOC107411945/LOC107403689/LOC107421423	21	clusterIV
BP	GO:0009806	lignan metabolic process	8/3683	18/24158	0.00300938	0.0360518	107430226/107420184/107434370/107430985/107404001/107404010/107404005/107406268	LOC107430226/LOC107420184/LOC107434370/LOC107430985/LOC107404001/LOC107404010/LOC107404005/LOC107406268	8	clusterIV
BP	GO:0009807	lignan biosynthetic process	8/3683	18/24158	0.00300938	0.0360518	107430226/107420184/107434370/107430985/107404001/107404010/107404005/107406268	LOC107430226/LOC107420184/LOC107434370/LOC107430985/LOC107404001/LOC107404010/LOC107404005/LOC107406268	8	clusterIV
BP	GO:0042436	indole-containing compound catabolic process	8/3683	18/24158	0.00300938	0.0360518	107425788/107425810/107435326/107435336/107435344/107426973/107426987/107426988	LOC107425788/LOC107425810/LOC107435326/LOC107435336/LOC107435344/LOC107426973/LOC107426987/LOC107426988	8	clusterIV
BP	GO:0006865	amino acid transport	25/3683	94/24158	0.00311202	0.0370213	107415892/107421030/107417244/107417280/107404045/107415135/107418387/107424245/107415150/107404833/107405399/107417229/107413928/107405907/107413074/107405903/107416525/107410598/107417167/107427503/107417891/107404474/107415207/107424334/107415208	LOC107415892/LOC107421030/LOC107417244/LOC107417280/LOC107404045/LOC107415135/LOC107418387/LOC107424245/LOC107415150/LOC107404833/LOC107405399/LOC107417229/LOC107413928/LOC107405907/LOC107413074/LOC107405903/LOC107416525/LOC107410598/LOC107417167/LOC107427503/LOC107417891/LOC107404474/LOC107415207/LOC107424334/LOC107415208	25	clusterIV
BP	GO:1902679	negative regulation of RNA biosynthetic process	71/3683	340/24158	0.00313714	0.0370213	107406933/107418291/107411855/107420000/107416946/107426893/107415148/107417598/107406416/107410016/107432572/107405013/107415149/107407232/107421153/107427085/107425358/novel.53/107407304/novel.1113/107420791/107430975/107406415/107429223/107406290/107411594/107414181/107431952/107409894/107428282/107429230/107435089/107418018/107426225/107417342/107425282/107405545/107432496/107420575/107403695…	LOC107406933/LOC107418291/LOC107411855/LOC107420000/LOC107416946/LOC107426893/LOC107415148/LOC107417598/LOC107406416/LOC107410016/LOC107432572/LOC107405013/LOC107415149/LOC107407232/LOC107421153/LOC107427085/LOC107425358/-/LOC107407304/-/LOC107420791/LOC107430975/LOC107406415/LOC107429223/LOC107406290/LOC107411594/LOC107414181/LOC107431952/LOC107409894/LOC107428282/LOC107429230/LOC107435089/LOC10…	71	clusterIV
BP	GO:1903507	negative regulation of nucleic acid-templated transcription	71/3683	340/24158	0.00313714	0.0370213	107406933/107418291/107411855/107420000/107416946/107426893/107415148/107417598/107406416/107410016/107432572/107405013/107415149/107407232/107421153/107427085/107425358/novel.53/107407304/novel.1113/107420791/107430975/107406415/107429223/107406290/107411594/107414181/107431952/107409894/107428282/107429230/107435089/107418018/107426225/107417342/107425282/107405545/107432496/107420575/107403695…	LOC107406933/LOC107418291/LOC107411855/LOC107420000/LOC107416946/LOC107426893/LOC107415148/LOC107417598/LOC107406416/LOC107410016/LOC107432572/LOC107405013/LOC107415149/LOC107407232/LOC107421153/LOC107427085/LOC107425358/-/LOC107407304/-/LOC107420791/LOC107430975/LOC107406415/LOC107429223/LOC107406290/LOC107411594/LOC107414181/LOC107431952/LOC107409894/LOC107428282/LOC107429230/LOC107435089/LOC10…	71	clusterIV
BP	GO:0048868	pollen tube development	70/3683	335/24158	0.00328353	0.0384317	107425781/107423557/107415560/107425782/107428717/107415532/107428709/107434242/107419469/107434237/novel.1145/107411200/107422820/107404716/107425879/107409089/107429209/107414199/107428656/107415777/107428680/107422751/107419238/107428710/107409168/107421520/107426105/107422726/107434247/107415530/107418152/107434990/107410328/107428129/107430885/107416854/107403750/107413250/107412515/10741517…	LOC107425781/LOC107423557/LOC107415560/LOC107425782/LOC107428717/LOC107415532/LOC107428709/LOC107434242/LOC107419469/LOC107434237/-/LOC107411200/LOC107422820/LOC107404716/LOC107425879/LOC107409089/LOC107429209/LOC107414199/LOC107428656/LOC107415777/LOC107428680/LOC107422751/LOC107419238/LOC107428710/LOC107409168/LOC107421520/LOC107426105/LOC107422726/LOC107434247/LOC107415530/LOC107418152/LOC1074…	70	clusterIV
BP	GO:0002697	regulation of immune effector process	9/3683	22/24158	0.00330526	0.0384317	107406933/107407232/107420304/107407304/107414992/107419756/107413385/107415351/107415387	LOC107406933/LOC107407232/LOC107420304/LOC107407304/LOC107414992/LOC107419756/LOC107413385/LOC107415351/LOC107415387	9	clusterIV
BP	GO:0050688	regulation of defense response to virus	9/3683	22/24158	0.00330526	0.0384317	107406933/107407232/107420304/107407304/107414992/107419756/107413385/107415351/107415387	LOC107406933/LOC107407232/LOC107420304/LOC107407304/LOC107414992/LOC107419756/LOC107413385/LOC107415351/LOC107415387	9	clusterIV
BP	GO:0006855	drug transmembrane transport	11/3683	30/24158	0.00333162	0.0385493	107405110/107412216/107412232/107421222/107409203/107422431/107421308/107425169/107427378/107409281/107420341	LOC107405110/LOC107412216/LOC107412232/LOC107421222/LOC107409203/LOC107422431/LOC107421308/LOC107425169/LOC107427378/LOC107409281/LOC107420341	11	clusterIV
BP	GO:0015850	organic hydroxy compound transport	10/3683	26/24158	0.00338951	0.0390287	107420519/107408521/107409192/107434245/107427689/107421262/107421259/107410819/107434249/107409720	LOC107420519/LOC107408521/LOC107409192/LOC107434245/LOC107427689/LOC107421262/LOC107421259/LOC107410819/LOC107434249/LOC107409720	10	clusterIV
BP	GO:0042537	benzene-containing compound metabolic process	31/3683	125/24158	0.00352047	0.0403409	107404233/107410014/107414987/107424741/107434024/107430226/107407013/107424108/107418756/107429048/107431877/107413227/107415792/107411788/107418462/107425298/107425227/107413687/107404229/107404230/107426973/107405848/107426277/107417920/107427149/107424751/107404877/107426987/107426988/107427046/107418789	LOC107404233/LOC107410014/LOC107414987/LOC107424741/LOC107434024/LOC107430226/LOC107407013/LOC107424108/LOC107418756/LOC107429048/LOC107431877/LOC107413227/LOC107415792/LOC107411788/LOC107418462/LOC107425298/LOC107425227/LOC107413687/LOC107404229/LOC107404230/LOC107426973/LOC107405848/LOC107426277/LOC107417920/LOC107427149/LOC107424751/LOC107404877/LOC107426987/LOC107426988/LOC107427046/LOC107418…	31	clusterIV
BP	GO:0045892	negative regulation of transcription, DNA-templated	70/3683	336/24158	0.00354186	0.0403909	107406933/107418291/107411855/107420000/107416946/107426893/107415148/107417598/107406416/107410016/107432572/107405013/107415149/107407232/107421153/107427085/107425358/novel.53/107407304/novel.1113/107420791/107430975/107406415/107429223/107406290/107411594/107414181/107431952/107409894/107428282/107429230/107435089/107418018/107426225/107417342/107425282/107405545/107432496/107420575/107403695…	LOC107406933/LOC107418291/LOC107411855/LOC107420000/LOC107416946/LOC107426893/LOC107415148/LOC107417598/LOC107406416/LOC107410016/LOC107432572/LOC107405013/LOC107415149/LOC107407232/LOC107421153/LOC107427085/LOC107425358/-/LOC107407304/-/LOC107420791/LOC107430975/LOC107406415/LOC107429223/LOC107406290/LOC107411594/LOC107414181/LOC107431952/LOC107409894/LOC107428282/LOC107429230/LOC107435089/LOC10…	70	clusterIV
BP	GO:0070813	hydrogen sulfide metabolic process	7/3683	15/24158	0.00394985	0.044828	107432687/107404249/107416115/107433189/107423131/107416104/107404915	LOC107432687/LOC107404249/LOC107416115/LOC107433189/LOC107423131/LOC107416104/LOC107404915	7	clusterIV
BP	GO:0006817	phosphate ion transport	12/3683	35/24158	0.00418296	0.0472476	107417976/107407529/107419812/107407530/107418976/107404109/107424757/107421308/107425169/novel.1939/107409232/107418102	LOC107417976/LOC107407529/LOC107419812/LOC107407530/LOC107418976/LOC107404109/LOC107424757/LOC107421308/LOC107425169/-/LOC107409232/LOC107418102	12	clusterIV
BP	GO:0010119	regulation of stomatal movement	38/3683	163/24158	0.00424867	0.0477623	107409989/107424116/107418291/107431502/107419049/107434106/107407656/novel.1336/107404964/107405700/107430975/107407999/107406290/107406871/107406224/107429056/107413171/novel.259/107433634/107430637/107432958/107421206/107423475/107423212/107430931/107422625/107430204/107420093/107430984/107404860/107428825/107421219/107426063/107412927/107407176/107409720/107411633/107421205	LOC107409989/LOC107424116/LOC107418291/LOC107431502/LOC107419049/LOC107434106/LOC107407656/-/LOC107404964/LOC107405700/LOC107430975/LOC107407999/LOC107406290/LOC107406871/LOC107406224/LOC107429056/LOC107413171/-/LOC107433634/LOC107430637/LOC107432958/LOC107421206/LOC107423475/LOC107423212/LOC107430931/LOC107422625/LOC107430204/LOC107420093/LOC107430984/LOC107404860/LOC107428825/LOC107421219/LOC10…	38	clusterIV
BP	GO:0010337	regulation of salicylic acid metabolic process	11/3683	31/24158	0.00446251	0.0499295	107431877/107413227/107415792/107411788/107418462/107425298/107425227/107426277/107404877/107427046/107418789	LOC107431877/LOC107413227/LOC107415792/LOC107411788/LOC107418462/LOC107425298/LOC107425227/LOC107426277/LOC107404877/LOC107427046/LOC107418789	11	clusterIV
BP	GO:0010876	lipid localization	39/3683	169/24158	0.00458151	0.0510204	107424938/107412518/107420519/107408521/107409192/107416975/107432616/107434245/107414108/107416030/107423819/107425246/107427689/107431056/107413338/107411865/107421262/107419005/107427670/107421640/novel.1872/107431725/107421259/107410992/107407388/107410819/107434249/107434396/107419310/107427737/107404765/107425149/107429554/107425960/107425963/107431587/107419308/107409720/107434219	LOC107424938/LOC107412518/LOC107420519/LOC107408521/LOC107409192/LOC107416975/LOC107432616/LOC107434245/LOC107414108/LOC107416030/LOC107423819/LOC107425246/LOC107427689/LOC107431056/LOC107413338/LOC107411865/LOC107421262/LOC107419005/LOC107427670/LOC107421640/-/LOC107431725/LOC107421259/LOC107410992/LOC107407388/LOC107410819/LOC107434249/LOC107434396/LOC107419310/LOC107427737/LOC107404765/LOC1074…	39	clusterIV
BP	GO:0071396	cellular response to lipid	98/3683	500/24158	0.0046801	0.0516575	107405110/107427532/107416402/107424116/novel.658/107433184/107416413/107419049/107409128/107420519/107407656/107408521/107404505/107409192/107404964/107408393/107405700/107434245/107430068/107433492/107430975/107428456/107425503/107407999/107404390/107406290/107406224/107412267/107429056/107426069/107427689/107416389/107417150/107417070/107413873/107408857/107416433/107424386/107410429/107416382…	LOC107405110/LOC107427532/LOC107416402/LOC107424116/-/LOC107433184/LOC107416413/LOC107419049/LOC107409128/LOC107420519/LOC107407656/LOC107408521/LOC107404505/LOC107409192/LOC107404964/LOC107408393/LOC107405700/LOC107434245/LOC107430068/LOC107433492/LOC107430975/LOC107428456/LOC107425503/LOC107407999/LOC107404390/LOC107406290/LOC107406224/LOC107412267/LOC107429056/LOC107426069/LOC107427689/LOC1074…	98	clusterIV
BP	GO:0009967	positive regulation of signal transduction	29/3683	117/24158	0.00469503	0.0516575	107416402/107406148/107420865/107420359/107403527/107407656/107430975/107428456/107424711/107406290/107426069/107416389/107416382/107416387/107425298/107430836/107429680/107421206/107426293/107430931/107422625/107413313/107413314/107430984/107404877/107420003/107416390/107411633/107421205	LOC107416402/LOC107406148/LOC107420865/LOC107420359/LOC107403527/LOC107407656/LOC107430975/LOC107428456/LOC107424711/LOC107406290/LOC107426069/LOC107416389/LOC107416382/LOC107416387/LOC107425298/LOC107430836/LOC107429680/LOC107421206/LOC107426293/LOC107430931/LOC107422625/LOC107413313/LOC107413314/LOC107430984/LOC107404877/LOC107420003/LOC107416390/LOC107411633/LOC107421205	29	clusterIV
BP	GO:0060148	positive regulation of posttranscriptional gene silencing	9/3683	23/24158	0.00470406	0.0516575	107406416/107410016/novel.1113/107406415/107429223/107429230/107429229/novel.1720/107429227	LOC107406416/LOC107410016/-/LOC107406415/LOC107429223/LOC107429230/LOC107429229/-/LOC107429227	9	clusterIV
BP	GO:0030186	melatonin metabolic process	18/3683	63/24158	0.00500592	0.0537703	107411004/107411891/107418697/107416547/107423795/107429106/107417201/107410422/107429761/107423818/107410431/107423786/107416580/107418658/107417276/107434023/107414982/107414981	LOC107411004/LOC107411891/LOC107418697/LOC107416547/LOC107423795/LOC107429106/LOC107417201/LOC107410422/LOC107429761/LOC107423818/LOC107410431/LOC107423786/LOC107416580/LOC107418658/LOC107417276/LOC107434023/LOC107414982/LOC107414981	18	clusterIV
BP	GO:0030187	melatonin biosynthetic process	18/3683	63/24158	0.00500592	0.0537703	107411004/107411891/107418697/107416547/107423795/107429106/107417201/107410422/107429761/107423818/107410431/107423786/107416580/107418658/107417276/107434023/107414982/107414981	LOC107411004/LOC107411891/LOC107418697/LOC107416547/LOC107423795/LOC107429106/LOC107417201/LOC107410422/LOC107429761/LOC107423818/LOC107410431/LOC107423786/LOC107416580/LOC107418658/LOC107417276/LOC107434023/LOC107414982/LOC107414981	18	clusterIV
BP	GO:0010199	organ boundary specification between lateral organs and the meristem	6/3683	12/24158	0.00503247	0.0537703	107433008/107418295/107415475/107431407/107418298/107425760	LOC107433008/LOC107418295/LOC107415475/LOC107431407/LOC107418298/LOC107425760	6	clusterIV
BP	GO:0080151	positive regulation of salicylic acid mediated signaling pathway	6/3683	12/24158	0.00503247	0.0537703	107430975/107406290/107425298/107430931/107430984/107404877	LOC107430975/LOC107406290/LOC107425298/LOC107430931/LOC107430984/LOC107404877	6	clusterIV
BP	GO:2001025	positive regulation of response to drug	6/3683	12/24158	0.00503247	0.0537703	107430975/107406290/107425298/107430931/107430984/107404877	LOC107430975/LOC107406290/LOC107425298/LOC107430931/LOC107430984/LOC107404877	6	clusterIV
BP	GO:2001040	positive regulation of cellular response to drug	6/3683	12/24158	0.00503247	0.0537703	107430975/107406290/107425298/107430931/107430984/107404877	LOC107430975/LOC107406290/LOC107425298/LOC107430931/LOC107430984/LOC107404877	6	clusterIV
BP	GO:0023056	positive regulation of signaling	29/3683	118/24158	0.0053372	0.0567706	107416402/107406148/107420865/107420359/107403527/107407656/107430975/107428456/107424711/107406290/107426069/107416389/107416382/107416387/107425298/107430836/107429680/107421206/107426293/107430931/107422625/107413313/107413314/107430984/107404877/107420003/107416390/107411633/107421205	LOC107416402/LOC107406148/LOC107420865/LOC107420359/LOC107403527/LOC107407656/LOC107430975/LOC107428456/LOC107424711/LOC107406290/LOC107426069/LOC107416389/LOC107416382/LOC107416387/LOC107425298/LOC107430836/LOC107429680/LOC107421206/LOC107426293/LOC107430931/LOC107422625/LOC107413313/LOC107413314/LOC107430984/LOC107404877/LOC107420003/LOC107416390/LOC107411633/LOC107421205	29	clusterIV
BP	GO:0016999	antibiotic metabolic process	59/3683	281/24158	0.00586189	0.0619654	107424432/107404233/107426479/107419049/107414987/107405175/107429970/107424741/107405783/107434024/107424794/107426477/107407013/107429997/107418756/107418998/107429048/107419595/107431877/107419804/107413227/107415792/107434735/107411788/107418462/107425298/107425095/107405611/107421625/107425227/107413687/107421495/107404229/107404230/107433861/107432478/107421622/107411660/107405848/107426277…	LOC107424432/LOC107404233/LOC107426479/LOC107419049/LOC107414987/LOC107405175/LOC107429970/LOC107424741/LOC107405783/LOC107434024/LOC107424794/LOC107426477/LOC107407013/LOC107429997/LOC107418756/LOC107418998/LOC107429048/LOC107419595/LOC107431877/LOC107419804/LOC107413227/LOC107415792/LOC107434735/LOC107411788/LOC107418462/LOC107425298/LOC107425095/LOC107405611/LOC107421625/LOC107425227/LOC107413…	59	clusterIV
BP	GO:0072348	sulfur compound transport	11/3683	32/24158	0.00587784	0.0619654	107415689/107423072/107425418/107421308/107420944/107425432/107415207/107431825/107425169/107407451/107415208	LOC107415689/LOC107423072/LOC107425418/LOC107421308/LOC107420944/LOC107425432/LOC107415207/LOC107431825/LOC107425169/LOC107407451/LOC107415208	11	clusterIV
BP	GO:0051253	negative regulation of RNA metabolic process	71/3683	349/24158	0.0060302	0.0632904	107406933/107418291/107411855/107420000/107416946/107426893/107415148/107417598/107406416/107410016/107432572/107405013/107415149/107407232/107421153/107427085/107425358/novel.53/107407304/novel.1113/107420791/107430975/107406415/107429223/107406290/107411594/107414181/107431952/107409894/107428282/107429230/107435089/107418018/107426225/107417342/107425282/107405545/107432496/107420575/107403695…	LOC107406933/LOC107418291/LOC107411855/LOC107420000/LOC107416946/LOC107426893/LOC107415148/LOC107417598/LOC107406416/LOC107410016/LOC107432572/LOC107405013/LOC107415149/LOC107407232/LOC107421153/LOC107427085/LOC107425358/-/LOC107407304/-/LOC107420791/LOC107430975/LOC107406415/LOC107429223/LOC107406290/LOC107411594/LOC107414181/LOC107431952/LOC107409894/LOC107428282/LOC107429230/LOC107435089/LOC10…	71	clusterIV
BP	GO:0050829	defense response to Gram-negative bacterium	13/3683	41/24158	0.00623514	0.0651531	107424688/107403699/107420924/107405544/107425298/107420538/107412742/107422094/107415351/107415387/107404877/107414795/107425028	LOC107424688/LOC107403699/LOC107420924/LOC107405544/LOC107425298/LOC107420538/LOC107412742/LOC107422094/LOC107415351/LOC107415387/LOC107404877/LOC107414795/LOC107425028	13	clusterIV
BP	GO:0071216	cellular response to biotic stimulus	9/3683	24/24158	0.00652239	0.0672855	107424851/107414834/107403279/107420200/107418805/107413168/107420093/107429216/107418789	LOC107424851/LOC107414834/LOC107403279/LOC107420200/LOC107418805/LOC107413168/LOC107420093/LOC107429216/LOC107418789	9	clusterIV
BP	GO:0009697	salicylic acid biosynthetic process	8/3683	20/24158	0.00652431	0.0672855	107431877/107411788/107418462/107425298/107426277/107404877/107427046/107418789	LOC107431877/LOC107411788/LOC107418462/LOC107425298/LOC107426277/LOC107404877/LOC107427046/LOC107418789	8	clusterIV
BP	GO:0015692	lead ion transport	8/3683	20/24158	0.00652431	0.0672855	107408521/107409192/107434245/107427689/107421262/107408947/107421259/107434249	LOC107408521/LOC107409192/LOC107434245/LOC107427689/LOC107421262/LOC107408947/LOC107421259/LOC107434249	8	clusterIV
BP	GO:0052386	cell wall thickening	15/3683	51/24158	0.00745878	0.0762356	107425788/107425810/107435326/107405357/107435336/107408010/107435344/107434238/107408036/107420284/107426543/novel.35/107412119/107420199/107429881	LOC107425788/LOC107425810/LOC107435326/LOC107405357/LOC107435336/LOC107408010/LOC107435344/LOC107434238/LOC107408036/LOC107420284/LOC107426543/-/LOC107412119/LOC107420199/LOC107429881	15	clusterIV
BP	GO:0090333	regulation of stomatal closure	15/3683	51/24158	0.00745878	0.0762356	107431502/107430975/107406290/107429056/107432958/107423475/107423212/107430931/107422625/107420093/107430984/107421219/107426063/107412927/107411633	LOC107431502/LOC107430975/LOC107406290/LOC107429056/LOC107432958/LOC107423475/LOC107423212/LOC107430931/LOC107422625/LOC107420093/LOC107430984/LOC107421219/LOC107426063/LOC107412927/LOC107411633	15	clusterIV
BP	GO:1902531	regulation of intracellular signal transduction	23/3683	90/24158	0.00749357	0.0762356	107406148/107420359/107432572/107430975/107418998/107424711/107406290/107420102/107428443/107422981/107425282/107426326/107428496/107432496/107404649/107425298/107432807/107433861/107430931/107420093/107430984/107426328/107404877	LOC107406148/LOC107420359/LOC107432572/LOC107430975/LOC107418998/LOC107424711/LOC107406290/LOC107420102/LOC107428443/LOC107422981/LOC107425282/LOC107426326/LOC107428496/LOC107432496/LOC107404649/LOC107425298/LOC107432807/LOC107433861/LOC107430931/LOC107420093/LOC107430984/LOC107426328/LOC107404877	23	clusterIV
BP	GO:0010647	positive regulation of cell communication	30/3683	126/24158	0.00752071	0.0762356	107416402/107406148/107420865/107420359/107403527/107407656/107430975/107428456/107424711/107406290/107426069/107416389/107416382/107416387/107425298/107430836/107429680/107421206/107426293/107424181/107430931/107422625/107413313/107413314/107430984/107404877/107420003/107416390/107411633/107421205	LOC107416402/LOC107406148/LOC107420865/LOC107420359/LOC107403527/LOC107407656/LOC107430975/LOC107428456/LOC107424711/LOC107406290/LOC107426069/LOC107416389/LOC107416382/LOC107416387/LOC107425298/LOC107430836/LOC107429680/LOC107421206/LOC107426293/LOC107424181/LOC107430931/LOC107422625/LOC107413313/LOC107413314/LOC107430984/LOC107404877/LOC107420003/LOC107416390/LOC107411633/LOC107421205	30	clusterIV
BP	GO:0009072	aromatic amino acid family metabolic process	28/3683	116/24158	0.0079081	0.0798213	107413782/107410014/107421024/107414327/107421078/107404770/107424796/107407013/107424108/107408552/107419758/107427740/107427051/107414701/107434918/107413687/107426973/107413947/107407580/107415953/107417920/107425638/107427149/107414297/107414294/107425688/107426987/107426988	LOC107413782/LOC107410014/LOC107421024/LOC107414327/LOC107421078/LOC107404770/LOC107424796/LOC107407013/LOC107424108/LOC107408552/LOC107419758/LOC107427740/LOC107427051/LOC107414701/LOC107434918/LOC107413687/LOC107426973/LOC107413947/LOC107407580/LOC107415953/LOC107417920/LOC107425638/LOC107427149/LOC107414297/LOC107414294/LOC107425688/LOC107426987/LOC107426988	28	clusterIV
BP	GO:0009643	photosynthetic acclimation	6/3683	13/24158	0.00815062	0.081575	107411056/107414675/107420411/107412274/107432319/107414632	LOC107411056/LOC107414675/LOC107420411/LOC107412274/LOC107432319/LOC107414632	6	clusterIV
BP	GO:0060866	leaf abscission	6/3683	13/24158	0.00815062	0.081575	107425298/107422094/107415351/107415387/107404877/107425028	LOC107425298/LOC107422094/LOC107415351/LOC107415387/LOC107404877/LOC107425028	6	clusterIV
BP	GO:0000165	MAPK cascade	8/3683	21/24158	0.0091514	0.0908248	107406148/107420359/107424711/107412267/107428443/107428496/107435014/107420982	LOC107406148/LOC107420359/LOC107424711/LOC107412267/LOC107428443/LOC107428496/LOC107435014/LOC107420982	8	clusterIV
BP	GO:0023014	signal transduction by protein phosphorylation	8/3683	21/24158	0.0091514	0.0908248	107406148/107420359/107424711/107412267/107428443/107428496/107435014/107420982	LOC107406148/LOC107420359/LOC107424711/LOC107412267/LOC107428443/LOC107428496/LOC107435014/LOC107420982	8	clusterIV
BP	GO:0043067	regulation of programmed cell death	23/3683	92/24158	0.00986742	0.097523	107424617/107431823/107419049/107418998/107411938/107406871/107414138/107426810/107418582/107433634/107414834/107427827/107433861/107421501/107423201/107419545/107430204/107425748/107404860/107427825/107429216/107411852/107421517	LOC107424617/LOC107431823/LOC107419049/LOC107418998/LOC107411938/LOC107406871/LOC107414138/LOC107426810/LOC107418582/LOC107433634/LOC107414834/LOC107427827/LOC107433861/LOC107421501/LOC107423201/LOC107419545/LOC107430204/LOC107425748/LOC107404860/LOC107427825/LOC107429216/LOC107411852/LOC107421517	23	clusterIV
BP	GO:0032776	DNA methylation on cytosine	6/3176	11/24158	0.00131245	0.0171837	107404325/107415089/107415803/107405354/107406081/107434359	LOC107404325/LOC107415089/LOC107415803/LOC107405354/LOC107406081/LOC107434359	6	ClusterII
BP	GO:0010216	maintenance of DNA methylation	6/3176	14/24158	0.00600115	0.057515	107404325/107415803/novel.1171/107429683/107405354/107406081	LOC107404325/LOC107415803/-/LOC107429683/LOC107405354/LOC107406081	6	ClusterII
BP	GO:0015979	photosynthesis	105/3176	259/24158	2.51767e-28	6.03234e-25	107421592/107435991/107413851/107408091/107429625/107427583/107413540/107423610/107434568/107423625/107403652/107423669/107410137/107405503/107413771/107430393/107417353/107429288/107414891/107416999/107430709/107408337/novel.919/107424756/107430640/107419977/107427982/107427642/107412211/107421293/107419772/107435850/107413633/107429841/107428949/107413638/107416800/107430831/107417916/107415058…	LOC107421592/LOC107435991/LOC107413851/LOC107408091/LOC107429625/LOC107427583/LOC107413540/LOC107423610/LOC107434568/LOC107423625/LOC107403652/LOC107423669/LOC107410137/LOC107405503/LOC107413771/LOC107430393/LOC107417353/LOC107429288/LOC107414891/LOC107416999/LOC107430709/LOC107408337/-/LOC107424756/LOC107430640/LOC107419977/LOC107427982/LOC107427642/LOC107412211/LOC107421293/LOC107419772/LOC1074…	105	ClusterII
BP	GO:0000278	mitotic cell cycle	131/3176	385/24158	3.10739e-26	3.72265e-23	107409208/107405463/107425183/107412600/107425971/107416024/107431552/107404736/107424943/107404651/107405375/107417092/107429812/107405758/107433704/107409786/107429900/107421034/107404325/107413895/107425916/107409220/107433703/107406252/107432251/107409551/novel.1138/107410151/107433199/107412606/107426697/107425830/107424917/107410867/novel.1891/107426951/107433660/107405464/107429813/1074205…	LOC107409208/LOC107405463/LOC107425183/LOC107412600/LOC107425971/LOC107416024/LOC107431552/LOC107404736/LOC107424943/LOC107404651/LOC107405375/LOC107417092/LOC107429812/LOC107405758/LOC107433704/LOC107409786/LOC107429900/LOC107421034/LOC107404325/LOC107413895/LOC107425916/LOC107409220/LOC107433703/LOC107406252/LOC107432251/LOC107409551/-/LOC107410151/LOC107433199/LOC107412606/LOC107426697/LOC1074…	131	ClusterII
BP	GO:0019684	photosynthesis, light reaction	76/3176	166/24158	7.60754e-25	6.07589e-22	107421592/107413851/107429625/107413540/107403652/107423669/107410137/107405503/107430393/107429288/107416999/107430709/novel.919/107424756/107430640/107419977/107427642/107421293/107435850/107413633/107429841/107428949/107413638/107416800/107430831/107415058/107419233/107416616/107426073/107429532/107434371/107417543/107425881/107429293/107416619/107417186/107415215/107430723/107428525/107421830…	LOC107421592/LOC107413851/LOC107429625/LOC107413540/LOC107403652/LOC107423669/LOC107410137/LOC107405503/LOC107430393/LOC107429288/LOC107416999/LOC107430709/-/LOC107424756/LOC107430640/LOC107419977/LOC107427642/LOC107421293/LOC107435850/LOC107413633/LOC107429841/LOC107428949/LOC107413638/LOC107416800/LOC107430831/LOC107415058/LOC107419233/LOC107416616/LOC107426073/LOC107429532/LOC107434371/LOC1074…	76	ClusterII
BP	GO:1903047	mitotic cell cycle process	115/3176	326/24158	1.10096e-24	6.59472e-22	107409208/107405463/107425183/107412600/107425971/107416024/107404736/107424943/107404651/107417092/107429812/107405758/107433704/107421034/107404325/107413895/107409220/107433703/107406252/107432251/107409551/novel.1138/107433199/107412606/107426697/107410867/novel.1891/107426951/107433660/107405464/107429813/107420553/107415902/107426627/107415089/107420893/107423806/107431525/107433770/1074197…	LOC107409208/LOC107405463/LOC107425183/LOC107412600/LOC107425971/LOC107416024/LOC107404736/LOC107424943/LOC107404651/LOC107417092/LOC107429812/LOC107405758/LOC107433704/LOC107421034/LOC107404325/LOC107413895/LOC107409220/LOC107433703/LOC107406252/LOC107432251/LOC107409551/-/LOC107433199/LOC107412606/LOC107426697/LOC107410867/-/LOC107426951/LOC107433660/LOC107405464/LOC107429813/LOC107420553/LOC10…	115	ClusterII
BP	GO:0009657	plastid organization	112/3176	369/24158	2.86647e-18	1.37361e-15	107433934/107427131/107423584/107428481/107432865/107430638/107427583/107430742/107414004/107424185/107407222/107435498/107435661/107406018/107416090/107409292/107410581/107422524/107405520/107404110/107403652/107404316/107411477/107425470/107420828/107415849/107418301/107403533/107413931/107420088/107435166/107423988/107409786/107414484/107416548/107418971/107420131/107434552/107425916/107415634…	LOC107433934/LOC107427131/LOC107423584/LOC107428481/LOC107432865/LOC107430638/LOC107427583/LOC107430742/LOC107414004/LOC107424185/LOC107407222/LOC107435498/LOC107435661/LOC107406018/LOC107416090/LOC107409292/LOC107410581/LOC107422524/LOC107405520/LOC107404110/LOC107403652/LOC107404316/LOC107411477/LOC107425470/LOC107420828/LOC107415849/LOC107418301/LOC107403533/LOC107413931/LOC107420088/LOC107435…	112	ClusterII
BP	GO:0051726	regulation of cell cycle	87/3176	272/24158	5.26539e-16	2.10265e-13	107412600/107425971/107422799/107416467/107424943/107404651/107406500/107420696/107421822/107433704/107426578/107409786/107414639/107421034/107413895/107425916/107409220/107415334/107426179/107433703/107406252/107432251/novel.1138/107412606/107429614/107425830/107424917/107410867/107423446/107422550/107426951/107433660/107420553/107415902/107427071/107410737/107420893/107431525/107419780/10740588…	LOC107412600/LOC107425971/LOC107422799/LOC107416467/LOC107424943/LOC107404651/LOC107406500/LOC107420696/LOC107421822/LOC107433704/LOC107426578/LOC107409786/LOC107414639/LOC107421034/LOC107413895/LOC107425916/LOC107409220/LOC107415334/LOC107426179/LOC107433703/LOC107406252/LOC107432251/-/LOC107412606/LOC107429614/LOC107425830/LOC107424917/LOC107410867/LOC107423446/LOC107422550/LOC107426951/LOC1074…	87	ClusterII
BP	GO:0006261	DNA-dependent DNA replication	61/3176	163/24158	4.15057e-15	1.38213e-12	107432600/107412600/107418887/107425971/107422799/107416467/107429981/107420696/107409786/107419650/107405019/107414639/107425916/107428323/107408098/107412606/107427508/107429614/107426697/107425830/107432986/107429407/107405879/107423490/107426960/107419066/107432257/107413859/107426627/107418933/107404806/107414533/107427351/107418232/107429074/107418871/107410805/107427154/107411749/107410938…	LOC107432600/LOC107412600/LOC107418887/LOC107425971/LOC107422799/LOC107416467/LOC107429981/LOC107420696/LOC107409786/LOC107419650/LOC107405019/LOC107414639/LOC107425916/LOC107428323/LOC107408098/LOC107412606/LOC107427508/LOC107429614/LOC107426697/LOC107425830/LOC107432986/LOC107429407/LOC107405879/LOC107423490/LOC107426960/LOC107419066/LOC107432257/LOC107413859/LOC107426627/LOC107418933/LOC107404…	61	ClusterII
BP	GO:0006260	DNA replication	69/3176	198/24158	4.6148e-15	1.38213e-12	107432600/107412600/107418887/107425971/107422799/107416467/107429981/107420696/107421822/107409786/107419650/107405019/107414639/107425916/107428323/107432251/107408098/107412606/107427508/107429614/107426697/107425830/107432986/107429407/107405879/107423490/107426960/107419066/107432257/107413859/107426627/107418933/107404806/107420782/107414533/107427351/107418232/107429074/107420315/107418871…	LOC107432600/LOC107412600/LOC107418887/LOC107425971/LOC107422799/LOC107416467/LOC107429981/LOC107420696/LOC107421822/LOC107409786/LOC107419650/LOC107405019/LOC107414639/LOC107425916/LOC107428323/LOC107432251/LOC107408098/LOC107412606/LOC107427508/LOC107429614/LOC107426697/LOC107425830/LOC107432986/LOC107429407/LOC107405879/LOC107423490/LOC107426960/LOC107419066/LOC107432257/LOC107413859/LOC107426…	69	ClusterII
BP	GO:0009658	chloroplast organization	86/3176	289/24158	8.25987e-14	2.19896e-11	107433934/107427131/107423584/107428481/107432865/107430638/107427583/107430742/107414004/107407222/107435498/107435661/107406018/107416090/107409292/107410581/107422524/107404110/107403652/107411477/107425470/107420828/107415849/107418301/107403533/107413931/107420088/107435166/107423988/107409786/107414484/107420131/107434552/107425916/107415634/107418919/107428933/107435433/107426073/107409201…	LOC107433934/LOC107427131/LOC107423584/LOC107428481/LOC107432865/LOC107430638/LOC107427583/LOC107430742/LOC107414004/LOC107407222/LOC107435498/LOC107435661/LOC107406018/LOC107416090/LOC107409292/LOC107410581/LOC107422524/LOC107404110/LOC107403652/LOC107411477/LOC107425470/LOC107420828/LOC107415849/LOC107418301/LOC107403533/LOC107413931/LOC107420088/LOC107435166/LOC107423988/LOC107409786/LOC107414…	86	ClusterII
BP	GO:0000280	nuclear division	80/3176	266/24158	3.24237e-13	7.76871e-11	107409208/107412600/107404736/107406500/107420852/107409859/107413895/107426179/107432251/107429476/107409551/novel.1138/107410867/107423446/107411436/107405879/107422550/107423490/107415902/107410737/107423806/107427398/107427069/107426185/107433770/107411334/107414257/107407342/107418232/107409855/107427783/107416067/107417104/novel.1908/107428398/107428653/107416586/107409741/107423821/1074279…	LOC107409208/LOC107412600/LOC107404736/LOC107406500/LOC107420852/LOC107409859/LOC107413895/LOC107426179/LOC107432251/LOC107429476/LOC107409551/-/LOC107410867/LOC107423446/LOC107411436/LOC107405879/LOC107422550/LOC107423490/LOC107415902/LOC107410737/LOC107423806/LOC107427398/LOC107427069/LOC107426185/LOC107433770/LOC107411334/LOC107414257/LOC107407342/LOC107418232/LOC107409855/LOC107427783/LOC1074…	80	ClusterII
BP	GO:0009765	photosynthesis, light harvesting	24/3176	38/24158	9.79059e-13	2.13257e-10	107413851/107413540/107410137/107405503/107430393/107416999/107419977/107427642/107435850/107413633/107413638/107416800/107430831/107415058/107419233/107426073/107434929/107416633/107424069/107411978/107409753/107423894/107415577/107409608	LOC107413851/LOC107413540/LOC107410137/LOC107405503/LOC107430393/LOC107416999/LOC107419977/LOC107427642/LOC107435850/LOC107413633/LOC107413638/LOC107416800/LOC107430831/LOC107415058/LOC107419233/LOC107426073/LOC107434929/LOC107416633/LOC107424069/LOC107411978/LOC107409753/LOC107423894/LOC107415577/LOC107409608	24	ClusterII
BP	GO:0006091	generation of precursor metabolites and energy	107/3176	412/24158	1.55626e-12	3.10734e-10	107421592/107426858/107417622/107409123/107413851/107431089/107429625/107427583/107435171/107413540/107435723/107417857/107421435/107410364/107429402/107421626/107413459/107403652/107404498/107423669/107410137/107405503/107430393/107429288/107416999/107430709/novel.919/107424756/107430640/107423052/107419977/107410076/107423313/107427642/107421293/107435850/107420179/107413633/107414671/107429841…	LOC107421592/LOC107426858/LOC107417622/LOC107409123/LOC107413851/LOC107431089/LOC107429625/LOC107427583/LOC107435171/LOC107413540/LOC107435723/LOC107417857/LOC107421435/LOC107410364/LOC107429402/LOC107421626/LOC107413459/LOC107403652/LOC107404498/LOC107423669/LOC107410137/LOC107405503/LOC107430393/LOC107429288/LOC107416999/LOC107430709/-/LOC107424756/LOC107430640/LOC107423052/LOC107419977/LOC1074…	107	ClusterII
BP	GO:0007017	microtubule-based process	78/3176	266/24158	2.67724e-12	4.93437e-10	107431397/107425183/107424674/107403987/107431552/107430359/107404259/107405375/107430656/107434232/107431836/107429900/novel.1603/107407862/107406047/107406025/107410151/107433199/107418886/107406026/107433746/novel.1891/107430842/107415902/107403525/107423026/107404111/107430752/107412133/107420893/107432808/novel.1910/107423806/107430566/107415605/107414257/107409855/107426786/novel.1908/10740…	LOC107431397/LOC107425183/LOC107424674/LOC107403987/LOC107431552/LOC107430359/LOC107404259/LOC107405375/LOC107430656/LOC107434232/LOC107431836/LOC107429900/-/LOC107407862/LOC107406047/LOC107406025/LOC107410151/LOC107433199/LOC107418886/LOC107406026/LOC107433746/-/LOC107430842/LOC107415902/LOC107403525/LOC107423026/LOC107404111/LOC107430752/LOC107412133/LOC107420893/LOC107432808/-/LOC107423806/LOC…	78	ClusterII
BP	GO:0044772	mitotic cell cycle phase transition	42/3176	104/24158	4.03468e-12	6.90506e-10	107424943/107404651/107433704/107421034/107413895/107433703/107406252/novel.1138/107412606/107410867/107426951/107433660/107420553/107431525/107419780/107414533/107416067/107422234/107424322/107410303/107428398/107410805/107430614/107425517/107424451/107405412/107411149/107403522/107432918/107407307/107421028/107416003/107407042/107421009/107420530/107431403/107429029/107406728/107426994/10742135…	LOC107424943/LOC107404651/LOC107433704/LOC107421034/LOC107413895/LOC107433703/LOC107406252/-/LOC107412606/LOC107410867/LOC107426951/LOC107433660/LOC107420553/LOC107431525/LOC107419780/LOC107414533/LOC107416067/LOC107422234/LOC107424322/LOC107410303/LOC107428398/LOC107410805/LOC107430614/LOC107425517/LOC107424451/LOC107405412/LOC107411149/LOC107403522/LOC107432918/LOC107407307/LOC107421028/LOC1074…	42	ClusterII
BP	GO:0007018	microtubule-based movement	37/3176	85/24158	5.18567e-12	8.28324e-10	107404259/107431836/107407862/107418886/107433746/novel.1891/107404111/107432808/novel.1910/107423806/107430566/107409855/107426786/novel.1908/107411980/107421282/107418598/107404717/107425047/107421328/107405975/107435502/107411197/107410269/107424973/107408655/107411404/107414505/107425609/107409751/107431608/107421275/107421330/107411180/107420615/107435872/107420410	LOC107404259/LOC107431836/LOC107407862/LOC107418886/LOC107433746/-/LOC107404111/LOC107432808/-/LOC107423806/LOC107430566/LOC107409855/LOC107426786/-/LOC107411980/LOC107421282/LOC107418598/LOC107404717/LOC107425047/LOC107421328/LOC107405975/LOC107435502/LOC107411197/LOC107410269/LOC107424973/LOC107408655/LOC107411404/LOC107414505/LOC107425609/LOC107409751/LOC107431608/LOC107421275/LOC107421330/LOC…	37	ClusterII
BP	GO:0044770	cell cycle phase transition	43/3176	109/24158	5.7321e-12	8.58381e-10	107424943/107404651/107420696/107433704/107421034/107413895/107433703/107406252/novel.1138/107412606/107410867/107426951/107433660/107420553/107431525/107419780/107414533/107416067/107422234/107424322/107410303/107428398/107410805/107430614/107425517/107424451/107405412/107411149/107403522/107432918/107407307/107421028/107416003/107407042/107421009/107420530/107431403/107429029/107406728/10742699…	LOC107424943/LOC107404651/LOC107420696/LOC107433704/LOC107421034/LOC107413895/LOC107433703/LOC107406252/-/LOC107412606/LOC107410867/LOC107426951/LOC107433660/LOC107420553/LOC107431525/LOC107419780/LOC107414533/LOC107416067/LOC107422234/LOC107424322/LOC107410303/LOC107428398/LOC107410805/LOC107430614/LOC107425517/LOC107424451/LOC107405412/LOC107411149/LOC107403522/LOC107432918/LOC107407307/LOC1074…	43	ClusterII
BP	GO:0006270	DNA replication initiation	23/3176	38/24158	1.0528e-11	1.48383e-09	107432600/107409786/107425916/107412606/107427508/107426697/107425830/107432986/107429407/107426627/107414533/107427351/107410805/107427154/107413435/107405603/107432749/107428994/107431799/107427615/107424534/107414725/107408322	LOC107432600/LOC107409786/LOC107425916/LOC107412606/LOC107427508/LOC107426697/LOC107425830/LOC107432986/LOC107429407/LOC107426627/LOC107414533/LOC107427351/LOC107410805/LOC107427154/LOC107413435/LOC107405603/LOC107432749/LOC107428994/LOC107431799/LOC107427615/LOC107424534/LOC107414725/LOC107408322	23	ClusterII
BP	GO:0000079	regulation of cyclin-dependent protein serine/threonine kinase activity	28/3176	56/24158	3.40263e-11	4.2909e-09	107424943/107404651/107433704/107426578/107433703/107406252/107426951/107433660/107420553/107427071/107431525/107419780/107417061/107422234/107424322/107410303/107430614/107424451/107424784/107411149/107403522/107421028/107420530/107406728/107426994/107421350/107421029/107416943	LOC107424943/LOC107404651/LOC107433704/LOC107426578/LOC107433703/LOC107406252/LOC107426951/LOC107433660/LOC107420553/LOC107427071/LOC107431525/LOC107419780/LOC107417061/LOC107422234/LOC107424322/LOC107410303/LOC107430614/LOC107424451/LOC107424784/LOC107411149/LOC107403522/LOC107421028/LOC107420530/LOC107406728/LOC107426994/LOC107421350/LOC107421029/LOC107416943	28	ClusterII
BP	GO:1904029	regulation of cyclin-dependent protein kinase activity	28/3176	56/24158	3.40263e-11	4.2909e-09	107424943/107404651/107433704/107426578/107433703/107406252/107426951/107433660/107420553/107427071/107431525/107419780/107417061/107422234/107424322/107410303/107430614/107424451/107424784/107411149/107403522/107421028/107420530/107406728/107426994/107421350/107421029/107416943	LOC107424943/LOC107404651/LOC107433704/LOC107426578/LOC107433703/LOC107406252/LOC107426951/LOC107433660/LOC107420553/LOC107427071/LOC107431525/LOC107419780/LOC107417061/LOC107422234/LOC107424322/LOC107410303/LOC107430614/LOC107424451/LOC107424784/LOC107411149/LOC107403522/LOC107421028/LOC107420530/LOC107406728/LOC107426994/LOC107421350/LOC107421029/LOC107416943	28	ClusterII
BP	GO:0009768	photosynthesis, light harvesting in photosystem I	16/3176	21/24158	8.1316e-11	9.6061e-09	107413851/107413540/107410137/107405503/107430393/107416999/107419977/107427642/107413633/107413638/107416800/107430831/107419233/107409753/107423894/107409608	LOC107413851/LOC107413540/LOC107410137/LOC107405503/LOC107430393/LOC107416999/LOC107419977/LOC107427642/LOC107413633/LOC107413638/LOC107416800/LOC107430831/LOC107419233/LOC107409753/LOC107423894/LOC107409608	16	ClusterII
BP	GO:1903046	meiotic cell cycle process	71/3176	248/24158	8.41937e-11	9.6061e-09	107407157/107409613/107406500/107420852/107409310/107418741/107409859/107413895/107405592/107426179/107432251/107429476/107409551/107423446/107418737/107411436/107422550/107409268/107423490/107410737/107426627/107423806/107427398/107427069/107426185/107433770/107411334/107407342/107418232/107409855/107416067/novel.1908/107411386/107428653/107416586/107409741/107431838/107423821/107421935/10742792…	LOC107407157/LOC107409613/LOC107406500/LOC107420852/LOC107409310/LOC107418741/LOC107409859/LOC107413895/LOC107405592/LOC107426179/LOC107432251/LOC107429476/LOC107409551/LOC107423446/LOC107418737/LOC107411436/LOC107422550/LOC107409268/LOC107423490/LOC107410737/LOC107426627/LOC107423806/LOC107427398/LOC107427069/LOC107426185/LOC107433770/LOC107411334/LOC107407342/LOC107418232/LOC107409855/LOC107416…	71	ClusterII
BP	GO:0080167	response to karrikin	60/3176	195/24158	1.02492e-10	1.11623e-08	107404213/107419281/107405836/107413997/107429655/107425353/107430549/107415017/107425296/107426636/107406920/107418213/107418694/107404433/107404754/107416052/107425334/107404429/107407046/107421189/107415178/107418919/107428781/107419233/107416122/107424872/107418208/107418222/107405741/107420907/107421006/107412671/107407637/107405738/107415054/107431614/107432248/107420173/107421047/107415994…	LOC107404213/LOC107419281/LOC107405836/LOC107413997/LOC107429655/LOC107425353/LOC107430549/LOC107415017/LOC107425296/LOC107426636/LOC107406920/LOC107418213/LOC107418694/LOC107404433/LOC107404754/LOC107416052/LOC107425334/LOC107404429/LOC107407046/LOC107421189/LOC107415178/LOC107418919/LOC107428781/LOC107419233/LOC107416122/LOC107424872/LOC107418208/LOC107418222/LOC107405741/LOC107420907/LOC107421…	60	ClusterII
BP	GO:0006928	movement of cell or subcellular component	39/3176	101/24158	1.17181e-10	1.22072e-08	107404259/107431836/107407862/107418886/107421036/107433746/novel.1891/107404111/107432808/novel.1910/107423806/107430566/107409855/107426786/novel.1908/107411980/107421282/107418598/107404717/107425047/107421328/107405975/107435502/107411197/107410269/107424973/107408655/107411404/107414505/107425609/107409751/107431608/107421275/107421330/107411180/107420615/107422621/107435872/107420410	LOC107404259/LOC107431836/LOC107407862/LOC107418886/LOC107421036/LOC107433746/-/LOC107404111/LOC107432808/-/LOC107423806/LOC107430566/LOC107409855/LOC107426786/-/LOC107411980/LOC107421282/LOC107418598/LOC107404717/LOC107425047/LOC107421328/LOC107405975/LOC107435502/LOC107411197/LOC107410269/LOC107424973/LOC107408655/LOC107411404/LOC107414505/LOC107425609/LOC107409751/LOC107431608/LOC107421275/LOC…	39	ClusterII
BP	GO:0051321	meiotic cell cycle	73/3176	261/24158	1.49153e-10	1.48904e-08	107407157/107409613/107406500/107420852/107409310/107418741/107409859/107413895/107405592/107426179/107432251/107429476/107409551/107423446/107418737/107411436/107422550/107409268/107423490/107410737/107426627/107423806/107427398/107427069/107426185/107433770/107411334/107418933/107407342/107418232/107409855/107416067/novel.1908/107411386/107428653/107416586/107409741/107431838/107423821/10742193…	LOC107407157/LOC107409613/LOC107406500/LOC107420852/LOC107409310/LOC107418741/LOC107409859/LOC107413895/LOC107405592/LOC107426179/LOC107432251/LOC107429476/LOC107409551/LOC107423446/LOC107418737/LOC107411436/LOC107422550/LOC107409268/LOC107423490/LOC107410737/LOC107426627/LOC107423806/LOC107427398/LOC107427069/LOC107426185/LOC107433770/LOC107411334/LOC107418933/LOC107407342/LOC107418232/LOC107409…	73	ClusterII
BP	GO:0048285	organelle fission	87/3176	335/24158	1.86552e-10	1.78791e-08	107409208/107412600/107404736/107406500/107420852/107414324/107409859/107420131/107413895/107426179/107432251/107429476/107409551/novel.1138/107410867/107423446/107411436/107405879/107422550/107423490/107415902/107410737/107423806/107427398/107427069/107426185/107433770/107411334/107414257/107407342/107418232/107409855/107427783/107416067/107417104/novel.1908/107428398/107428653/107416586/1074267…	LOC107409208/LOC107412600/LOC107404736/LOC107406500/LOC107420852/LOC107414324/LOC107409859/LOC107420131/LOC107413895/LOC107426179/LOC107432251/LOC107429476/LOC107409551/-/LOC107410867/LOC107423446/LOC107411436/LOC107405879/LOC107422550/LOC107423490/LOC107415902/LOC107410737/LOC107423806/LOC107427398/LOC107427069/LOC107426185/LOC107433770/LOC107411334/LOC107414257/LOC107407342/LOC107418232/LOC1074…	87	ClusterII
BP	GO:0045786	negative regulation of cell cycle	38/3176	101/24158	4.89708e-10	4.51285e-08	107412600/107422799/107416467/107406500/107426578/107409786/107414639/107421034/107413895/107425916/107409220/novel.1138/107412606/107429614/107425830/107424917/107422550/107427071/107405888/107414533/107416067/107429406/107428398/107410805/107427925/107424784/107405418/107407307/107427308/107407042/107421009/107425804/107429029/107405260/107417559/107417792/107407109/novel.1275	LOC107412600/LOC107422799/LOC107416467/LOC107406500/LOC107426578/LOC107409786/LOC107414639/LOC107421034/LOC107413895/LOC107425916/LOC107409220/-/LOC107412606/LOC107429614/LOC107425830/LOC107424917/LOC107422550/LOC107427071/LOC107405888/LOC107414533/LOC107416067/LOC107429406/LOC107428398/LOC107410805/LOC107427925/LOC107424784/LOC107405418/LOC107407307/LOC107427308/LOC107407042/LOC107421009/LOC1074…	38	ClusterII
BP	GO:0010639	negative regulation of organelle organization	31/3176	74/24158	8.65332e-10	7.67902e-08	107416205/107412600/107406500/107435338/107413895/novel.1138/107422550/107418186/107422540/107410420/107404806/107405888/107416067/107429283/107428398/107412213/107432815/107427925/107435040/107407307/107428845/107431799/107407042/107421009/107425804/107429029/107407109/novel.1275/107426309/107424819/107419923	LOC107416205/LOC107412600/LOC107406500/LOC107435338/LOC107413895/-/LOC107422550/LOC107418186/LOC107422540/LOC107410420/LOC107404806/LOC107405888/LOC107416067/LOC107429283/LOC107428398/LOC107412213/LOC107432815/LOC107427925/LOC107435040/LOC107407307/LOC107428845/LOC107431799/LOC107407042/LOC107421009/LOC107425804/LOC107429029/LOC107407109/-/LOC107426309/LOC107424819/LOC107419923	31	ClusterII
BP	GO:0009767	photosynthetic electron transport chain	25/3176	54/24158	2.99342e-09	2.56151e-07	107429625/107423669/107429288/107430709/107424756/107421293/107429841/107428949/107429532/107429293/107417186/107430723/107428525/107421830/107423796/107421010/107430257/107409753/107424409/107404411/107428545/107431631/107409608/107428571/107435303	LOC107429625/LOC107423669/LOC107429288/LOC107430709/LOC107424756/LOC107421293/LOC107429841/LOC107428949/LOC107429532/LOC107429293/LOC107417186/LOC107430723/LOC107428525/LOC107421830/LOC107423796/LOC107421010/LOC107430257/LOC107409753/LOC107424409/LOC107404411/LOC107428545/LOC107431631/LOC107409608/LOC107428571/LOC107435303	25	ClusterII
BP	GO:0006310	DNA recombination	70/3176	263/24158	3.57979e-09	2.95765e-07	107406500/107420852/107420696/107423626/107417471/107425703/107409220/107428323/107432251/107429476/107426697/107423446/107429217/107429855/107422550/107423490/107405499/107418552/107410447/107426627/107413447/107427069/107426185/107411334/107418933/107404806/107405888/107420782/107427351/107407342/107418232/107429283/107429406/107412213/107428653/107427154/107411749/107413435/107411748/107409741…	LOC107406500/LOC107420852/LOC107420696/LOC107423626/LOC107417471/LOC107425703/LOC107409220/LOC107428323/LOC107432251/LOC107429476/LOC107426697/LOC107423446/LOC107429217/LOC107429855/LOC107422550/LOC107423490/LOC107405499/LOC107418552/LOC107410447/LOC107426627/LOC107413447/LOC107427069/LOC107426185/LOC107411334/LOC107418933/LOC107404806/LOC107405888/LOC107420782/LOC107427351/LOC107407342/LOC107418…	70	ClusterII
BP	GO:0071103	DNA conformation change	43/3176	134/24158	1.08691e-08	8.68082e-07	107421013/107425703/107409220/107428323/107409551/107422191/107426697/107410563/107433770/107418933/107411065/107404806/107427351/107407342/107417104/107429283/107418871/107432801/107411057/107429406/107412213/107427154/107411749/107413435/107411748/107405603/107411701/107433152/107405354/107406081/107414069/107431799/107415180/107415518/107417559/107408356/107417307/107404869/107415160/107433135…	LOC107421013/LOC107425703/LOC107409220/LOC107428323/LOC107409551/LOC107422191/LOC107426697/LOC107410563/LOC107433770/LOC107418933/LOC107411065/LOC107404806/LOC107427351/LOC107407342/LOC107417104/LOC107429283/LOC107418871/LOC107432801/LOC107411057/LOC107429406/LOC107412213/LOC107427154/LOC107411749/LOC107413435/LOC107411748/LOC107405603/LOC107411701/LOC107433152/LOC107405354/LOC107406081/LOC107414…	43	ClusterII
BP	GO:0010374	stomatal complex development	31/3176	81/24158	1.17822e-08	9.10648e-07	107408698/107405758/107427568/107408789/107426653/107416533/107414581/107407571/107420902/107434252/107415438/107425306/107426951/107433660/107422540/107420553/107423377/107425022/107406587/107403522/107409173/107421241/107421243/107409799/107420054/107425223/107407125/107431403/107406728/107414255/107412187	LOC107408698/LOC107405758/LOC107427568/LOC107408789/LOC107426653/LOC107416533/LOC107414581/LOC107407571/LOC107420902/LOC107434252/LOC107415438/LOC107425306/LOC107426951/LOC107433660/LOC107422540/LOC107420553/LOC107423377/LOC107425022/LOC107406587/LOC107403522/LOC107409173/LOC107421241/LOC107421243/LOC107409799/LOC107420054/LOC107425223/LOC107407125/LOC107431403/LOC107406728/LOC107414255/LOC107412…	31	ClusterII
BP	GO:2001251	negative regulation of chromosome organization	22/3176	46/24158	1.24808e-08	9.32562e-07	107416205/107413895/novel.1138/107418186/107422540/107410420/107404806/107405888/107416067/107429283/107428398/107412213/107407307/107428845/107431799/107407042/107421009/107425804/107429029/107426309/107424819/107419923	LOC107416205/LOC107413895/-/LOC107418186/LOC107422540/LOC107410420/LOC107404806/LOC107405888/LOC107416067/LOC107429283/LOC107428398/LOC107412213/LOC107407307/LOC107428845/LOC107431799/LOC107407042/LOC107421009/LOC107425804/LOC107429029/LOC107426309/LOC107424819/LOC107419923	22	ClusterII
BP	GO:0140013	meiotic nuclear division	53/3176	183/24158	1.28441e-08	9.32562e-07	107406500/107420852/107409859/107413895/107426179/107432251/107429476/107423446/107411436/107422550/107423490/107410737/107423806/107427398/107427069/107426185/107411334/107407342/107418232/107409855/107416067/novel.1908/107428653/107416586/107409741/107423821/107427925/107432749/107421328/novel.1916/107427758/107432800/107407307/107423642/107408655/107412305/107425803/107407042/107421009/1074329…	LOC107406500/LOC107420852/LOC107409859/LOC107413895/LOC107426179/LOC107432251/LOC107429476/LOC107423446/LOC107411436/LOC107422550/LOC107423490/LOC107410737/LOC107423806/LOC107427398/LOC107427069/LOC107426185/LOC107411334/LOC107407342/LOC107418232/LOC107409855/LOC107416067/-/LOC107428653/LOC107416586/LOC107409741/LOC107423821/LOC107427925/LOC107432749/LOC107421328/-/LOC107427758/LOC107432800/LOC10…	53	ClusterII
BP	GO:0000910	cytokinesis	45/3176	145/24158	1.58879e-08	1.08925e-06	107407157/107405463/107409613/107425183/107425971/107416024/107404736/107409310/107417092/107429812/107405758/107404325/107433199/107409268/107405464/107429813/107415089/107420893/107423806/107415803/107414257/107409855/novel.1908/107411386/107418598/107426379/107405465/107406729/107431803/107421241/107427758/107411197/107410269/107432800/107423722/107412001/107408655/107405473/107425609/10740975…	LOC107407157/LOC107405463/LOC107409613/LOC107425183/LOC107425971/LOC107416024/LOC107404736/LOC107409310/LOC107417092/LOC107429812/LOC107405758/LOC107404325/LOC107433199/LOC107409268/LOC107405464/LOC107429813/LOC107415089/LOC107420893/LOC107423806/LOC107415803/LOC107414257/LOC107409855/-/LOC107411386/LOC107418598/LOC107426379/LOC107405465/LOC107406729/LOC107431803/LOC107421241/LOC107427758/LOC1074…	45	ClusterII
BP	GO:0051301	cell division	82/3176	337/24158	1.59115e-08	1.08925e-06	107407157/107419979/107405463/107409613/107425183/107417882/107425971/107416024/107416467/107407005/107404736/107431213/107409310/107417092/107429812/107420696/107405758/107434232/107419650/107405019/107431045/107404325/107409220/107430642/107406047/107409201/107431223/107407571/107433199/107424917/107414009/107409268/107405464/107429813/107422540/107415089/107420893/107423806/107415803/107414257…	LOC107407157/LOC107419979/LOC107405463/LOC107409613/LOC107425183/LOC107417882/LOC107425971/LOC107416024/LOC107416467/LOC107407005/LOC107404736/LOC107431213/LOC107409310/LOC107417092/LOC107429812/LOC107420696/LOC107405758/LOC107434232/LOC107419650/LOC107405019/LOC107431045/LOC107404325/LOC107409220/LOC107430642/LOC107406047/LOC107409201/LOC107431223/LOC107407571/LOC107433199/LOC107424917/LOC107414…	82	ClusterII
BP	GO:0071900	regulation of protein serine/threonine kinase activity	29/3176	74/24158	1.85275e-08	1.23311e-06	107413600/107424943/107404651/107433704/107426578/107433703/107406252/107426951/107433660/107420553/107427071/107431525/107419780/107417061/107422234/107424322/107410303/107430614/107424451/107424784/107411149/107403522/107421028/107420530/107406728/107426994/107421350/107421029/107416943	LOC107413600/LOC107424943/LOC107404651/LOC107433704/LOC107426578/LOC107433703/LOC107406252/LOC107426951/LOC107433660/LOC107420553/LOC107427071/LOC107431525/LOC107419780/LOC107417061/LOC107422234/LOC107424322/LOC107410303/LOC107430614/LOC107424451/LOC107424784/LOC107411149/LOC107403522/LOC107421028/LOC107420530/LOC107406728/LOC107426994/LOC107421350/LOC107421029/LOC107416943	29	ClusterII
BP	GO:0045859	regulation of protein kinase activity	33/3176	91/24158	1.92798e-08	1.2485e-06	107413600/107424943/107404651/107433704/107426578/107433703/107406252/107426951/107433660/107420553/107415902/107427071/107431525/107419780/107417061/107422234/107424322/107410303/107430614/107424451/107424784/107411149/107403522/107421028/107406207/107434619/107420530/107406728/107426994/107406038/107421350/107421029/107416943	LOC107413600/LOC107424943/LOC107404651/LOC107433704/LOC107426578/LOC107433703/LOC107406252/LOC107426951/LOC107433660/LOC107420553/LOC107415902/LOC107427071/LOC107431525/LOC107419780/LOC107417061/LOC107422234/LOC107424322/LOC107410303/LOC107430614/LOC107424451/LOC107424784/LOC107411149/LOC107403522/LOC107421028/LOC107406207/LOC107434619/LOC107420530/LOC107406728/LOC107426994/LOC107406038/LOC107421…	33	ClusterII
BP	GO:0051129	negative regulation of cellular component organization	31/3176	83/24158	2.31292e-08	1.45836e-06	107416205/107412600/107406500/107435338/107413895/novel.1138/107422550/107418186/107422540/107410420/107404806/107405888/107416067/107429283/107428398/107412213/107432815/107427925/107435040/107407307/107428845/107431799/107407042/107421009/107425804/107429029/107407109/novel.1275/107426309/107424819/107419923	LOC107416205/LOC107412600/LOC107406500/LOC107435338/LOC107413895/-/LOC107422550/LOC107418186/LOC107422540/LOC107410420/LOC107404806/LOC107405888/LOC107416067/LOC107429283/LOC107428398/LOC107412213/LOC107432815/LOC107427925/LOC107435040/LOC107407307/LOC107428845/LOC107431799/LOC107407042/LOC107421009/LOC107425804/LOC107429029/LOC107407109/-/LOC107426309/LOC107424819/LOC107419923	31	ClusterII
BP	GO:0010564	regulation of cell cycle process	42/3176	136/24158	5.51401e-08	3.37706e-06	107412600/107425971/107422799/107416467/107406500/107420696/107421034/107413895/107426179/107432251/novel.1138/107412606/107410867/107423446/107422550/107415902/107420893/107405888/107414533/107416067/107428398/107410805/107427925/107405412/107431803/107432918/107405418/107427758/107407307/107406207/107423722/107434619/107416003/107407042/107421009/107425804/107431403/107429029/107406728/10740710…	LOC107412600/LOC107425971/LOC107422799/LOC107416467/LOC107406500/LOC107420696/LOC107421034/LOC107413895/LOC107426179/LOC107432251/-/LOC107412606/LOC107410867/LOC107423446/LOC107422550/LOC107415902/LOC107420893/LOC107405888/LOC107414533/LOC107416067/LOC107428398/LOC107410805/LOC107427925/LOC107405412/LOC107431803/LOC107432918/LOC107405418/LOC107427758/LOC107407307/LOC107406207/LOC107423722/LOC1074…	42	ClusterII
BP	GO:0140014	mitotic nuclear division	34/3176	99/24158	5.63783e-08	3.37706e-06	107409208/107412600/107404736/107413895/107432251/107409551/novel.1138/107410867/107415902/107433770/107427783/107416067/107417104/107428398/107409741/107405412/107418987/107432918/107433152/novel.1916/107407307/107406207/107434619/107407042/107421009/107429029/107415518/107417307/107406038/novel.1275/107433135/107417311/107425898/107406649	LOC107409208/LOC107412600/LOC107404736/LOC107413895/LOC107432251/LOC107409551/-/LOC107410867/LOC107415902/LOC107433770/LOC107427783/LOC107416067/LOC107417104/LOC107428398/LOC107409741/LOC107405412/LOC107418987/LOC107432918/LOC107433152/-/LOC107407307/LOC107406207/LOC107434619/LOC107407042/LOC107421009/LOC107429029/LOC107415518/LOC107417307/LOC107406038/-/LOC107433135/LOC107417311/LOC107425898/LOC…	34	ClusterII
BP	GO:0000725	recombinational repair	43/3176	144/24158	1.12707e-07	6.58651e-06	107423626/107417471/107425703/107409220/107428323/107432251/107426697/107429217/107429855/107405499/107418552/107410447/107426627/107413447/107427069/107418933/107404806/107405888/107420782/107427351/107429406/107427154/107411749/107413435/107411748/107409741/107405603/107423821/107432749/107411701/107423807/novel.1916/107414069/107431037/107431799/107430382/107415180/107425804/107427615/10741779…	LOC107423626/LOC107417471/LOC107425703/LOC107409220/LOC107428323/LOC107432251/LOC107426697/LOC107429217/LOC107429855/LOC107405499/LOC107418552/LOC107410447/LOC107426627/LOC107413447/LOC107427069/LOC107418933/LOC107404806/LOC107405888/LOC107420782/LOC107427351/LOC107429406/LOC107427154/LOC107411749/LOC107413435/LOC107411748/LOC107409741/LOC107405603/LOC107423821/LOC107432749/LOC107411701/LOC107423…	43	ClusterII
BP	GO:0022900	electron transport chain	39/3176	125/24158	1.19796e-07	6.83408e-06	107426858/107409123/107429625/107435171/107421435/107410364/107423669/107429288/107430709/107424756/107423313/107421293/107414671/107429841/107428949/107415178/107421244/107429532/107429293/107417186/107430723/107428525/107421830/107423796/107421656/107421010/107430257/107403595/107409753/107423176/107424409/107404411/107415131/107428545/107431631/107415130/107409608/107428571/107435303	LOC107426858/LOC107409123/LOC107429625/LOC107435171/LOC107421435/LOC107410364/LOC107423669/LOC107429288/LOC107430709/LOC107424756/LOC107423313/LOC107421293/LOC107414671/LOC107429841/LOC107428949/LOC107415178/LOC107421244/LOC107429532/LOC107429293/LOC107417186/LOC107430723/LOC107428525/LOC107421830/LOC107423796/LOC107421656/LOC107421010/LOC107430257/LOC107403595/LOC107409753/LOC107423176/LOC107424…	39	ClusterII
BP	GO:0007059	chromosome segregation	53/3176	196/24158	1.55713e-07	8.6765e-06	107409208/107420852/107423987/107431045/107413895/107426179/107432251/107429476/107409551/novel.1138/107410867/107423446/107411436/107423490/107410737/107427398/107433770/107411334/107422579/107407342/107418232/107427783/107416067/107417104/107428398/107409741/107405412/107413998/107418987/107432918/107433152/novel.1916/107427758/107407307/107423642/107423722/107407042/107421009/107432995/1074290…	LOC107409208/LOC107420852/LOC107423987/LOC107431045/LOC107413895/LOC107426179/LOC107432251/LOC107429476/LOC107409551/-/LOC107410867/LOC107423446/LOC107411436/LOC107423490/LOC107410737/LOC107427398/LOC107433770/LOC107411334/LOC107422579/LOC107407342/LOC107418232/LOC107427783/LOC107416067/LOC107417104/LOC107428398/LOC107409741/LOC107405412/LOC107413998/LOC107418987/LOC107432918/LOC107433152/-/LOC10…	53	ClusterII
BP	GO:0043549	regulation of kinase activity	33/3176	100/24158	2.56631e-07	1.39747e-05	107413600/107424943/107404651/107433704/107426578/107433703/107406252/107426951/107433660/107420553/107415902/107427071/107431525/107419780/107417061/107422234/107424322/107410303/107430614/107424451/107424784/107411149/107403522/107421028/107406207/107434619/107420530/107406728/107426994/107406038/107421350/107421029/107416943	LOC107413600/LOC107424943/LOC107404651/LOC107433704/LOC107426578/LOC107433703/LOC107406252/LOC107426951/LOC107433660/LOC107420553/LOC107415902/LOC107427071/LOC107431525/LOC107419780/LOC107417061/LOC107422234/LOC107424322/LOC107410303/LOC107430614/LOC107424451/LOC107424784/LOC107411149/LOC107403522/LOC107421028/LOC107406207/LOC107434619/LOC107420530/LOC107406728/LOC107426994/LOC107406038/LOC107421…	33	ClusterII
BP	GO:0061640	cytoskeleton-dependent cytokinesis	41/3176	139/24158	3.17499e-07	1.6905e-05	107407157/107405463/107409613/107425183/107425971/107416024/107404736/107409310/107417092/107429812/107405758/107404325/107433199/107409268/107405464/107429813/107415089/107423806/107415803/107414257/107409855/novel.1908/107411386/107418598/107426379/107405465/107406729/107421241/107427758/107411197/107432800/107412001/107408655/107405473/107425609/107409751/107422425/107403625/107412187/10741630…	LOC107407157/LOC107405463/LOC107409613/LOC107425183/LOC107425971/LOC107416024/LOC107404736/LOC107409310/LOC107417092/LOC107429812/LOC107405758/LOC107404325/LOC107433199/LOC107409268/LOC107405464/LOC107429813/LOC107415089/LOC107423806/LOC107415803/LOC107414257/LOC107409855/-/LOC107411386/LOC107418598/LOC107426379/LOC107405465/LOC107406729/LOC107421241/LOC107427758/LOC107411197/LOC107432800/LOC1074…	41	ClusterII
BP	GO:1901617	organic hydroxy compound biosynthetic process	71/3176	300/24158	4.42286e-07	2.30374e-05	107430228/107430392/107403684/107432050/107425921/107429214/107433410/107426439/107423701/107422799/107430367/107405520/107408649/107413062/107420357/107414022/107416623/107408698/107420895/107416184/107403679/107427643/107420898/107407088/107404902/107430486/107404983/107408789/107431985/107419241/novel.927/107430251/107432051/107404774/107432278/107420604/107409462/107416589/107409125/107426233…	LOC107430228/LOC107430392/LOC107403684/LOC107432050/LOC107425921/LOC107429214/LOC107433410/LOC107426439/LOC107423701/LOC107422799/LOC107430367/LOC107405520/LOC107408649/LOC107413062/LOC107420357/LOC107414022/LOC107416623/LOC107408698/LOC107420895/LOC107416184/LOC107403679/LOC107427643/LOC107420898/LOC107407088/LOC107404902/LOC107430486/LOC107404983/LOC107408789/LOC107431985/LOC107419241/-/LOC1074…	71	ClusterII
BP	GO:0001932	regulation of protein phosphorylation	33/3176	103/24158	5.54798e-07	2.82829e-05	107413600/107424943/107404651/107433704/107426578/107433703/107406252/107426951/107433660/107420553/107415902/107427071/107431525/107419780/107417061/107422234/107424322/107410303/107430614/107424451/107424784/107411149/107403522/107421028/107406207/107434619/107420530/107406728/107426994/107406038/107421350/107421029/107416943	LOC107413600/LOC107424943/LOC107404651/LOC107433704/LOC107426578/LOC107433703/LOC107406252/LOC107426951/LOC107433660/LOC107420553/LOC107415902/LOC107427071/LOC107431525/LOC107419780/LOC107417061/LOC107422234/LOC107424322/LOC107410303/LOC107430614/LOC107424451/LOC107424784/LOC107411149/LOC107403522/LOC107421028/LOC107406207/LOC107434619/LOC107420530/LOC107406728/LOC107426994/LOC107406038/LOC107421…	33	ClusterII
BP	GO:0010440	stomatal lineage progression	16/3176	32/24158	5.69859e-07	2.84455e-05	107408698/107405758/107408789/107426951/107433660/107422540/107420553/107423377/107403522/107409173/107421241/107421243/107409799/107407125/107431403/107412187	LOC107408698/LOC107405758/LOC107408789/LOC107426951/LOC107433660/LOC107422540/LOC107420553/LOC107423377/LOC107403522/LOC107409173/LOC107421241/LOC107421243/LOC107409799/LOC107407125/LOC107431403/LOC107412187	16	ClusterII
BP	GO:0000819	sister chromatid segregation	34/3176	108/24158	5.96913e-07	2.91878e-05	107409208/107413895/107432251/107409551/novel.1138/107410867/107411436/107410737/107427398/107433770/107422579/107427783/107416067/107417104/107428398/107409741/107405412/107413998/107418987/107432918/107433152/novel.1916/107427758/107407307/107407042/107421009/107429029/107415518/107417559/107417307/107404869/107433135/107417311/107406649	LOC107409208/LOC107413895/LOC107432251/LOC107409551/-/LOC107410867/LOC107411436/LOC107410737/LOC107427398/LOC107433770/LOC107422579/LOC107427783/LOC107416067/LOC107417104/LOC107428398/LOC107409741/LOC107405412/LOC107413998/LOC107418987/LOC107432918/LOC107433152/-/LOC107427758/LOC107407307/LOC107407042/LOC107421009/LOC107429029/LOC107415518/LOC107417559/LOC107417307/LOC107404869/LOC107433135/LOC10…	34	ClusterII
BP	GO:0042440	pigment metabolic process	69/3176	292/24158	6.7787e-07	3.24835e-05	107423584/107428003/107430392/107417004/107407657/107432050/107431688/107432085/107429214/107416321/107426439/107406671/107430367/107421070/107421073/107420289/107416184/107427643/107434772/107424769/107410210/107420088/107423988/107413960/107435500/107425053/107434532/107434709/107407353/107406323/107421189/107427056/107426561/107423104/107420884/107431985/107419241/novel.672/107432449/107429532…	LOC107423584/LOC107428003/LOC107430392/LOC107417004/LOC107407657/LOC107432050/LOC107431688/LOC107432085/LOC107429214/LOC107416321/LOC107426439/LOC107406671/LOC107430367/LOC107421070/LOC107421073/LOC107420289/LOC107416184/LOC107427643/LOC107434772/LOC107424769/LOC107410210/LOC107420088/LOC107423988/LOC107413960/LOC107435500/LOC107425053/LOC107434532/LOC107434709/LOC107407353/LOC107406323/LOC107421…	69	ClusterII
BP	GO:0000075	cell cycle checkpoint	25/3176	68/24158	7.30695e-07	3.43283e-05	107406500/107409786/107414639/107421034/107413895/107425916/107409220/novel.1138/107412606/107429614/107425830/107414533/107416067/107429406/107428398/107410805/107407307/107427308/107407042/107421009/107429029/107405260/107417559/107417792/107407109	LOC107406500/LOC107409786/LOC107414639/LOC107421034/LOC107413895/LOC107425916/LOC107409220/-/LOC107412606/LOC107429614/LOC107425830/LOC107414533/LOC107416067/LOC107429406/LOC107428398/LOC107410805/LOC107407307/LOC107427308/LOC107407042/LOC107421009/LOC107429029/LOC107405260/LOC107417559/LOC107417792/LOC107407109	25	ClusterII
BP	GO:0051338	regulation of transferase activity	39/3176	134/24158	8.86945e-07	3.90687e-05	107429992/107413600/107424943/107404651/107433704/107426578/107435873/107433703/107406252/107405879/107426951/107433660/107420553/107415902/107427071/107431525/107419780/107417061/107422234/107424322/107410303/107430614/107414846/107424451/107424784/107411149/107413440/107403522/107421028/107406207/107434619/107420530/107406728/107426994/107406038/107421350/107413396/107421029/107416943	LOC107429992/LOC107413600/LOC107424943/LOC107404651/LOC107433704/LOC107426578/LOC107435873/LOC107433703/LOC107406252/LOC107405879/LOC107426951/LOC107433660/LOC107420553/LOC107415902/LOC107427071/LOC107431525/LOC107419780/LOC107417061/LOC107422234/LOC107424322/LOC107410303/LOC107430614/LOC107414846/LOC107424451/LOC107424784/LOC107411149/LOC107413440/LOC107403522/LOC107421028/LOC107406207/LOC107434…	39	ClusterII
BP	GO:0000724	double-strand break repair via homologous recombination	40/3176	139/24158	8.91614e-07	3.90687e-05	107423626/107417471/107425703/107409220/107428323/107432251/107426697/107429217/107405499/107410447/107426627/107413447/107427069/107418933/107404806/107405888/107420782/107427351/107429406/107427154/107411749/107413435/107411748/107409741/107405603/107423821/107432749/107411701/107423807/novel.1916/107431037/107431799/107430382/107415180/107425804/107427615/107417792/107410457/107421582/107429689	LOC107423626/LOC107417471/LOC107425703/LOC107409220/LOC107428323/LOC107432251/LOC107426697/LOC107429217/LOC107405499/LOC107410447/LOC107426627/LOC107413447/LOC107427069/LOC107418933/LOC107404806/LOC107405888/LOC107420782/LOC107427351/LOC107429406/LOC107427154/LOC107411749/LOC107413435/LOC107411748/LOC107409741/LOC107405603/LOC107423821/LOC107432749/LOC107411701/LOC107423807/-/LOC107431037/LOC1074…	40	ClusterII
BP	GO:0051304	chromosome separation	26/3176	73/24158	8.98738e-07	3.90687e-05	107413895/107409551/novel.1138/107410867/107423446/107423490/107433770/107411334/107407342/107418232/107416067/107428398/107405412/107432918/107433152/107427758/107407307/107423642/107407042/107421009/107429029/107417559/107417792/107411306/107414476/107433135	LOC107413895/LOC107409551/-/LOC107410867/LOC107423446/LOC107423490/LOC107433770/LOC107411334/LOC107407342/LOC107418232/LOC107416067/LOC107428398/LOC107405412/LOC107432918/LOC107433152/LOC107427758/LOC107407307/LOC107423642/LOC107407042/LOC107421009/LOC107429029/LOC107417559/LOC107417792/LOC107411306/LOC107414476/LOC107433135	26	ClusterII
BP	GO:0033260	nuclear DNA replication	14/3176	26/24158	9.13125e-07	3.90687e-05	107409786/107425916/107408098/107426697/107425830/107426627/107427351/107427154/107413435/107405603/107423821/107431799/107424534/107414725	LOC107409786/LOC107425916/LOC107408098/LOC107426697/LOC107425830/LOC107426627/LOC107427351/LOC107427154/LOC107413435/LOC107405603/LOC107423821/LOC107431799/LOC107424534/LOC107414725	14	ClusterII
BP	GO:0051784	negative regulation of nuclear division	14/3176	26/24158	9.13125e-07	3.90687e-05	107412600/107406500/107413895/novel.1138/107422550/107416067/107428398/107427925/107407307/107407042/107421009/107429029/107407109/novel.1275	LOC107412600/LOC107406500/LOC107413895/-/LOC107422550/LOC107416067/LOC107428398/LOC107427925/LOC107407307/LOC107407042/LOC107421009/LOC107429029/LOC107407109/-	14	ClusterII
BP	GO:0098813	nuclear chromosome segregation	49/3176	187/24158	1.22895e-06	5.16589e-05	107409208/107420852/107413895/107426179/107432251/107429476/107409551/novel.1138/107410867/107423446/107411436/107423490/107410737/107427398/107433770/107411334/107422579/107407342/107418232/107427783/107416067/107417104/107428398/107409741/107405412/107413998/107418987/107432918/107433152/novel.1916/107427758/107407307/107423642/107407042/107421009/107432995/107429029/107415518/107405260/1074175…	LOC107409208/LOC107420852/LOC107413895/LOC107426179/LOC107432251/LOC107429476/LOC107409551/-/LOC107410867/LOC107423446/LOC107411436/LOC107423490/LOC107410737/LOC107427398/LOC107433770/LOC107411334/LOC107422579/LOC107407342/LOC107418232/LOC107427783/LOC107416067/LOC107417104/LOC107428398/LOC107409741/LOC107405412/LOC107413998/LOC107418987/LOC107432918/LOC107433152/-/LOC107427758/LOC107407307/LOC10…	49	ClusterII
BP	GO:0000070	mitotic sister chromatid segregation	26/3176	77/24158	2.86087e-06	0.000118184	107409208/107413895/107432251/107409551/novel.1138/107410867/107433770/107427783/107416067/107417104/107428398/107409741/107405412/107418987/107432918/107433152/novel.1916/107407307/107407042/107421009/107429029/107415518/107417307/107433135/107417311/107406649	LOC107409208/LOC107413895/LOC107432251/LOC107409551/-/LOC107410867/LOC107433770/LOC107427783/LOC107416067/LOC107417104/LOC107428398/LOC107409741/LOC107405412/LOC107418987/LOC107432918/LOC107433152/-/LOC107407307/LOC107407042/LOC107421009/LOC107429029/LOC107415518/LOC107417307/LOC107433135/LOC107417311/LOC107406649	26	ClusterII
BP	GO:0090558	plant epidermis development	75/3176	338/24158	2.91464e-06	0.000118364	107422948/107432692/107419634/107426439/107417046/107409670/107413111/107428370/107404736/107425818/107408698/107413845/107405758/107434398/107420097/107427568/107425703/107420546/107408789/107429990/107409220/107426653/107430492/107419221/107416533/107414581/107407571/107420902/107434252/107415438/107415054/107425306/107429078/107432248/107409931/107419249/107405879/107429888/107426951/107430047…	LOC107422948/LOC107432692/LOC107419634/LOC107426439/LOC107417046/LOC107409670/LOC107413111/LOC107428370/LOC107404736/LOC107425818/LOC107408698/LOC107413845/LOC107405758/LOC107434398/LOC107420097/LOC107427568/LOC107425703/LOC107420546/LOC107408789/LOC107429990/LOC107409220/LOC107426653/LOC107430492/LOC107419221/LOC107416533/LOC107414581/LOC107407571/LOC107420902/LOC107434252/LOC107415438/LOC107415…	75	ClusterII
BP	GO:0009606	tropism	37/3176	130/24158	3.00085e-06	0.000119834	107427131/107424964/107424674/107406869/107432560/107411591/107418883/107413111/107418541/107433004/107431213/107418022/107429563/107435447/107419253/107421189/107426561/novel.874/107425884/107431223/novel.875/107412207/107415054/107424917/107423767/107426054/107403525/107420883/107431565/107410509/107406783/107426835/107412930/107411442/107418435/107429333/107410955	LOC107427131/LOC107424964/LOC107424674/LOC107406869/LOC107432560/LOC107411591/LOC107418883/LOC107413111/LOC107418541/LOC107433004/LOC107431213/LOC107418022/LOC107429563/LOC107435447/LOC107419253/LOC107421189/LOC107426561/-/LOC107425884/LOC107431223/-/LOC107412207/LOC107415054/LOC107424917/LOC107423767/LOC107426054/LOC107403525/LOC107420883/LOC107431565/LOC107410509/LOC107406783/LOC107426835/LOC10…	37	ClusterII
BP	GO:0032544	plastid translation	13/3176	25/24158	3.78687e-06	0.000148743	107424185/107416548/107430779/107413826/107425394/107415215/107431561/107426432/107419902/107406184/107428726/107405196/107426409	LOC107424185/LOC107416548/LOC107430779/LOC107413826/LOC107425394/LOC107415215/LOC107431561/LOC107426432/LOC107419902/LOC107406184/LOC107428726/LOC107405196/LOC107426409	13	ClusterII
BP	GO:0007346	regulation of mitotic cell cycle	31/3176	102/24158	4.21501e-06	0.00016289	107412600/107421034/107413895/107409220/novel.1138/107412606/107424917/107410867/107415902/107410737/107414533/107416067/107429406/107428398/107410805/107405412/107432918/107407307/107406207/107434619/107416003/107407042/107421009/107431403/107429029/107405260/107406728/107417559/107417792/107406038/novel.1275	LOC107412600/LOC107421034/LOC107413895/LOC107409220/-/LOC107412606/LOC107424917/LOC107410867/LOC107415902/LOC107410737/LOC107414533/LOC107416067/LOC107429406/LOC107428398/LOC107410805/LOC107405412/LOC107432918/LOC107407307/LOC107406207/LOC107434619/LOC107416003/LOC107407042/LOC107421009/LOC107431403/LOC107429029/LOC107405260/LOC107406728/LOC107417559/LOC107417792/LOC107406038/-	31	ClusterII
BP	GO:0048646	anatomical structure formation involved in morphogenesis	64/3176	281/24158	6.20357e-06	0.000235932	107425559/107419239/107414888/107416205/107424674/107428609/107418541/107433731/107419982/107434791/107412598/107418741/107417062/107414006/107434232/107425151/107420465/107428298/107424630/107430642/107420527/107406047/107415627/107417063/107421389/107407571/107407356/107432278/107433577/107430636/107418737/107428959/107428031/107432035/107429605/107429438/107423862/107423806/107431565/107428943…	LOC107425559/LOC107419239/LOC107414888/LOC107416205/LOC107424674/LOC107428609/LOC107418541/LOC107433731/LOC107419982/LOC107434791/LOC107412598/LOC107418741/LOC107417062/LOC107414006/LOC107434232/LOC107425151/LOC107420465/LOC107428298/LOC107424630/LOC107430642/LOC107420527/LOC107406047/LOC107415627/LOC107417063/LOC107421389/LOC107407571/LOC107407356/LOC107432278/LOC107433577/LOC107430636/LOC107418…	64	ClusterII
BP	GO:0042325	regulation of phosphorylation	34/3176	119/24158	6.76881e-06	0.000253407	107413600/107424943/107404651/107433704/107426578/107417916/107433703/107406252/107426951/107433660/107420553/107415902/107427071/107431525/107419780/107417061/107422234/107424322/107410303/107430614/107424451/107424784/107411149/107403522/107421028/107406207/107434619/107420530/107406728/107426994/107406038/107421350/107421029/107416943	LOC107413600/LOC107424943/LOC107404651/LOC107433704/LOC107426578/LOC107417916/LOC107433703/LOC107406252/LOC107426951/LOC107433660/LOC107420553/LOC107415902/LOC107427071/LOC107431525/LOC107419780/LOC107417061/LOC107422234/LOC107424322/LOC107410303/LOC107430614/LOC107424451/LOC107424784/LOC107411149/LOC107403522/LOC107421028/LOC107406207/LOC107434619/LOC107420530/LOC107406728/LOC107426994/LOC107406…	34	ClusterII
BP	GO:0046148	pigment biosynthetic process	58/3176	248/24158	7.08626e-06	0.00026121	107423584/107428003/107430392/107432050/107431688/107432085/107429214/107416321/107426439/107430367/107421070/107421073/107420289/107416184/107427643/107434772/107410210/107420088/107423988/107413960/107435500/107425053/107434532/107434709/107407353/107406323/107427056/107426561/107431985/107419241/novel.672/107432449/107429532/107432051/107427575/107405622/107411201/107404774/107410158/107403475…	LOC107423584/LOC107428003/LOC107430392/LOC107432050/LOC107431688/LOC107432085/LOC107429214/LOC107416321/LOC107426439/LOC107430367/LOC107421070/LOC107421073/LOC107420289/LOC107416184/LOC107427643/LOC107434772/LOC107410210/LOC107420088/LOC107423988/LOC107413960/LOC107435500/LOC107425053/LOC107434532/LOC107434709/LOC107407353/LOC107406323/LOC107427056/LOC107426561/LOC107431985/LOC107419241/-/LOC1074…	58	ClusterII
BP	GO:0006694	steroid biosynthetic process	29/3176	95/24158	7.71898e-06	0.000280222	107403684/107433410/107423701/107422799/107408649/107413062/107420357/107420895/107403679/107420898/107407088/107430486/107430251/107420604/107409125/novel.749/107430010/novel.1776/107424559/107427202/107431451/107425735/107425040/107430487/107424275/107431850/107424303/107410870/107413371	LOC107403684/LOC107433410/LOC107423701/LOC107422799/LOC107408649/LOC107413062/LOC107420357/LOC107420895/LOC107403679/LOC107420898/LOC107407088/LOC107430486/LOC107430251/LOC107420604/LOC107409125/-/LOC107430010/-/LOC107424559/LOC107427202/LOC107431451/LOC107425735/LOC107425040/LOC107430487/LOC107424275/LOC107431850/LOC107424303/LOC107410870/LOC107413371	29	ClusterII
BP	GO:0065004	protein-DNA complex assembly	30/3176	100/24158	7.98797e-06	0.000285659	107411570/107409786/107425703/107425916/107409220/107426697/107425830/107410563/107426627/107411065/107427351/107418232/107429283/107432801/107411057/107429406/107412213/107427154/107413435/107405603/107423821/107418987/107405354/107406081/107423642/107431799/107414725/107408356/107426309/107406649	LOC107411570/LOC107409786/LOC107425703/LOC107425916/LOC107409220/LOC107426697/LOC107425830/LOC107410563/LOC107426627/LOC107411065/LOC107427351/LOC107418232/LOC107429283/LOC107432801/LOC107411057/LOC107429406/LOC107412213/LOC107427154/LOC107413435/LOC107405603/LOC107423821/LOC107418987/LOC107405354/LOC107406081/LOC107423642/LOC107431799/LOC107414725/LOC107408356/LOC107426309/LOC107406649	30	ClusterII
BP	GO:0031399	regulation of protein modification process	51/3176	210/24158	8.1401e-06	0.000286819	107423854/107416205/107413600/107424943/107404651/107424756/107433704/107426578/107433703/107406252/107405879/107418186/107426951/107433660/107422540/107420553/107415902/107427071/107419066/107431525/107419780/107411334/107405888/107417061/107422234/107424322/107410303/107430614/107414846/107424451/107424784/107411149/107413440/107403522/107421028/107406207/107434619/107420530/107425804/107420501…	LOC107423854/LOC107416205/LOC107413600/LOC107424943/LOC107404651/LOC107424756/LOC107433704/LOC107426578/LOC107433703/LOC107406252/LOC107405879/LOC107418186/LOC107426951/LOC107433660/LOC107422540/LOC107420553/LOC107415902/LOC107427071/LOC107419066/LOC107431525/LOC107419780/LOC107411334/LOC107405888/LOC107417061/LOC107422234/LOC107424322/LOC107410303/LOC107430614/LOC107414846/LOC107424451/LOC107424…	51	ClusterII
BP	GO:0033206	meiotic cytokinesis	12/3176	23/24158	8.62598e-06	0.000299534	107407157/107409613/107409310/107409268/107423806/107409855/novel.1908/107432800/107408655/107409751/107416301/107414896	LOC107407157/LOC107409613/LOC107409310/LOC107409268/LOC107423806/LOC107409855/-/LOC107432800/LOC107408655/LOC107409751/LOC107416301/LOC107414896	12	ClusterII
BP	GO:0006949	syncytium formation	11/3176	20/24158	1.06513e-05	0.00036458	107419239/107414006/107424630/107430636/107428959/107429605/107411451/107430635/107432793/107415521/107417370	LOC107419239/LOC107414006/LOC107424630/LOC107430636/LOC107428959/LOC107429605/LOC107411451/LOC107430635/LOC107432793/LOC107415521/LOC107417370	11	ClusterII
BP	GO:0033013	tetrapyrrole metabolic process	40/3176	153/24158	1.18787e-05	0.000397686	107423584/107417004/107407657/107431688/107406401/107406671/107430367/107421070/107421073/107434772/107424769/107410210/107420088/107423988/107413960/107435500/107425053/107407353/107406323/107427056/107426561/107423104/107420884/107419241/novel.672/107432449/107429532/107405622/107411201/107403475/107409997/novel.703/107421394/107416968/107434703/107410856/107431646/107420680/107406552/107412933	LOC107423584/LOC107417004/LOC107407657/LOC107431688/LOC107406401/LOC107406671/LOC107430367/LOC107421070/LOC107421073/LOC107434772/LOC107424769/LOC107410210/LOC107420088/LOC107423988/LOC107413960/LOC107435500/LOC107425053/LOC107407353/LOC107406323/LOC107427056/LOC107426561/LOC107423104/LOC107420884/LOC107419241/-/LOC107432449/LOC107429532/LOC107405622/LOC107411201/LOC107403475/LOC107409997/-/LOC10…	40	ClusterII
BP	GO:0000281	mitotic cytokinesis	35/3176	127/24158	1.19505e-05	0.000397686	107405463/107425183/107425971/107416024/107404736/107417092/107429812/107405758/107404325/107433199/107405464/107429813/107415089/107423806/107415803/107414257/107409855/novel.1908/107411386/107418598/107426379/107405465/107406729/107421241/107427758/107411197/107412001/107408655/107405473/107425609/107409751/107422425/107403625/107412187/107414896	LOC107405463/LOC107425183/LOC107425971/LOC107416024/LOC107404736/LOC107417092/LOC107429812/LOC107405758/LOC107404325/LOC107433199/LOC107405464/LOC107429813/LOC107415089/LOC107423806/LOC107415803/LOC107414257/LOC107409855/-/LOC107411386/LOC107418598/LOC107426379/LOC107405465/LOC107406729/LOC107421241/LOC107427758/LOC107411197/LOC107412001/LOC107408655/LOC107405473/LOC107425609/LOC107409751/LOC1074…	35	ClusterII
BP	GO:0010948	negative regulation of cell cycle process	21/3176	60/24158	1.34632e-05	0.000436862	107412600/107422799/107416467/107406500/107421034/107413895/novel.1138/107412606/107422550/107414533/107416067/107428398/107410805/107427925/107405418/107407307/107407042/107421009/107429029/107407109/novel.1275	LOC107412600/LOC107422799/LOC107416467/LOC107406500/LOC107421034/LOC107413895/-/LOC107412606/LOC107422550/LOC107414533/LOC107416067/LOC107428398/LOC107410805/LOC107427925/LOC107405418/LOC107407307/LOC107407042/LOC107421009/LOC107429029/LOC107407109/-	21	ClusterII
BP	GO:0015994	chlorophyll metabolic process	37/3176	138/24158	1.34924e-05	0.000436862	107423584/107417004/107407657/107431688/107406671/107430367/107421070/107421073/107434772/107424769/107410210/107420088/107423988/107413960/107435500/107425053/107407353/107406323/107427056/107426561/107423104/107419241/novel.672/107432449/107405622/107411201/107403475/107409997/novel.703/107421394/107416968/107434703/107410856/107431646/107420680/107406552/107412933	LOC107423584/LOC107417004/LOC107407657/LOC107431688/LOC107406671/LOC107430367/LOC107421070/LOC107421073/LOC107434772/LOC107424769/LOC107410210/LOC107420088/LOC107423988/LOC107413960/LOC107435500/LOC107425053/LOC107407353/LOC107406323/LOC107427056/LOC107426561/LOC107423104/LOC107419241/-/LOC107432449/LOC107405622/LOC107411201/LOC107403475/LOC107409997/-/LOC107421394/LOC107416968/LOC107434703/LOC10…	37	ClusterII
BP	GO:0000911	cytokinesis by cell plate formation	24/3176	74/24158	1.48419e-05	0.000468598	107425183/107425971/107404736/107405758/107433199/107423806/107414257/107409855/novel.1908/107411386/107418598/107426379/107406729/107421241/107427758/107411197/107412001/107408655/107425609/107409751/107422425/107403625/107412187/107414896	LOC107425183/LOC107425971/LOC107404736/LOC107405758/LOC107433199/LOC107423806/LOC107414257/LOC107409855/-/LOC107411386/LOC107418598/LOC107426379/LOC107406729/LOC107421241/LOC107427758/LOC107411197/LOC107412001/LOC107408655/LOC107425609/LOC107409751/LOC107422425/LOC107403625/LOC107412187/LOC107414896	24	ClusterII
BP	GO:0009733	response to auxin	86/3176	419/24158	1.48637e-05	0.000468598	107422948/107428003/107410717/107429077/107426755/107431269/107426617/107417866/107423892/107406869/107426690/107424095/107426684/107425971/107409670/107413111/107426523/107404357/107418541/107406564/107411712/107406421/107431775/107428998/107431727/107426686/107434645/107420357/107433224/107427303/107426689/107420088/107426527/107424565/107423988/107406273/107427419/107426756/107426692/107434375…	LOC107422948/LOC107428003/LOC107410717/LOC107429077/LOC107426755/LOC107431269/LOC107426617/LOC107417866/LOC107423892/LOC107406869/LOC107426690/LOC107424095/LOC107426684/LOC107425971/LOC107409670/LOC107413111/LOC107426523/LOC107404357/LOC107418541/LOC107406564/LOC107411712/LOC107406421/LOC107431775/LOC107428998/LOC107431727/LOC107426686/LOC107434645/LOC107420357/LOC107433224/LOC107427303/LOC107426…	86	ClusterII
BP	GO:0045930	negative regulation of mitotic cell cycle	20/3176	56/24158	1.52334e-05	0.000469782	107412600/107421034/107413895/107409220/novel.1138/107412606/107424917/107414533/107416067/107429406/107428398/107410805/107407307/107407042/107421009/107429029/107405260/107417559/107417792/novel.1275	LOC107412600/LOC107421034/LOC107413895/LOC107409220/-/LOC107412606/LOC107424917/LOC107414533/LOC107416067/LOC107429406/LOC107428398/LOC107410805/LOC107407307/LOC107407042/LOC107421009/LOC107429029/LOC107405260/LOC107417559/LOC107417792/-	20	ClusterII
BP	GO:0000226	microtubule cytoskeleton organization	44/3176	176/24158	1.52934e-05	0.000469782	107431397/107425183/107424674/107431552/107405375/107434232/107429900/novel.1603/107406047/107406025/107410151/107433199/107406026/novel.1891/107430842/107415902/107403525/107423026/107430752/107412133/107420893/107423806/107415605/107414257/107409855/novel.1908/107407790/107433119/107411386/107408672/107406729/107427925/107421328/107410698/107411197/107406207/107423722/107434619/107408655/107409…	LOC107431397/LOC107425183/LOC107424674/LOC107431552/LOC107405375/LOC107434232/LOC107429900/-/LOC107406047/LOC107406025/LOC107410151/LOC107433199/LOC107406026/-/LOC107430842/LOC107415902/LOC107403525/LOC107423026/LOC107430752/LOC107412133/LOC107420893/LOC107423806/LOC107415605/LOC107414257/LOC107409855/-/LOC107407790/LOC107433119/LOC107411386/LOC107408672/LOC107406729/LOC107427925/LOC107421328/LOC…	44	ClusterII
BP	GO:0032506	cytokinetic process	24/3176	75/24158	1.9126e-05	0.000568812	107425183/107425971/107404736/107405758/107433199/107423806/107414257/107409855/novel.1908/107411386/107418598/107426379/107406729/107421241/107427758/107411197/107412001/107408655/107425609/107409751/107422425/107403625/107412187/107414896	LOC107425183/LOC107425971/LOC107404736/LOC107405758/LOC107433199/LOC107423806/LOC107414257/LOC107409855/-/LOC107411386/LOC107418598/LOC107426379/LOC107406729/LOC107421241/LOC107427758/LOC107411197/LOC107412001/LOC107408655/LOC107425609/LOC107409751/LOC107422425/LOC107403625/LOC107412187/LOC107414896	24	ClusterII
BP	GO:1902410	mitotic cytokinetic process	24/3176	75/24158	1.9126e-05	0.000568812	107425183/107425971/107404736/107405758/107433199/107423806/107414257/107409855/novel.1908/107411386/107418598/107426379/107406729/107421241/107427758/107411197/107412001/107408655/107425609/107409751/107422425/107403625/107412187/107414896	LOC107425183/LOC107425971/LOC107404736/LOC107405758/LOC107433199/LOC107423806/LOC107414257/LOC107409855/-/LOC107411386/LOC107418598/LOC107426379/LOC107406729/LOC107421241/LOC107427758/LOC107411197/LOC107412001/LOC107408655/LOC107425609/LOC107409751/LOC107422425/LOC107403625/LOC107412187/LOC107414896	24	ClusterII
BP	GO:0000727	double-strand break repair via break-induced replication	11/3176	21/24158	1.97043e-05	0.000568812	107426697/107429217/107426627/107413447/107427351/107427154/107413435/107405603/107431799/107430382/107417792	LOC107426697/LOC107429217/LOC107426627/LOC107413447/LOC107427351/LOC107427154/LOC107413435/LOC107405603/LOC107431799/LOC107430382/LOC107417792	11	ClusterII
BP	GO:0015977	carbon fixation	11/3176	21/24158	1.97043e-05	0.000568812	107427583/107423610/107434568/107413771/107430709/107427982/107412211/107419772/107417916/107430723/107403725	LOC107427583/LOC107423610/LOC107434568/LOC107413771/LOC107430709/LOC107427982/LOC107412211/LOC107419772/LOC107417916/LOC107430723/LOC107403725	11	ClusterII
BP	GO:0019253	reductive pentose-phosphate cycle	11/3176	21/24158	1.97043e-05	0.000568812	107427583/107423610/107434568/107413771/107430709/107427982/107412211/107419772/107417916/107430723/107403725	LOC107427583/LOC107423610/LOC107434568/LOC107413771/LOC107430709/LOC107427982/LOC107412211/LOC107419772/LOC107417916/LOC107430723/LOC107403725	11	ClusterII
BP	GO:0006778	porphyrin-containing compound metabolic process	39/3176	151/24158	2.05368e-05	0.000580224	107423584/107417004/107407657/107431688/107406671/107430367/107421070/107421073/107434772/107424769/107410210/107420088/107423988/107413960/107435500/107425053/107407353/107406323/107427056/107426561/107423104/107420884/107419241/novel.672/107432449/107429532/107405622/107411201/107403475/107409997/novel.703/107421394/107416968/107434703/107410856/107431646/107420680/107406552/107412933	LOC107423584/LOC107417004/LOC107407657/LOC107431688/LOC107406671/LOC107430367/LOC107421070/LOC107421073/LOC107434772/LOC107424769/LOC107410210/LOC107420088/LOC107423988/LOC107413960/LOC107435500/LOC107425053/LOC107407353/LOC107406323/LOC107427056/LOC107426561/LOC107423104/LOC107420884/LOC107419241/-/LOC107432449/LOC107429532/LOC107405622/LOC107411201/LOC107403475/LOC107409997/-/LOC107421394/LOC10…	39	ClusterII
BP	GO:0051783	regulation of nuclear division	20/3176	57/24158	2.05839e-05	0.000580224	107412600/107406500/107413895/107426179/novel.1138/107410867/107423446/107405879/107422550/107416067/107428398/107427925/107405412/107432918/107407307/107407042/107421009/107429029/107407109/novel.1275	LOC107412600/LOC107406500/LOC107413895/LOC107426179/-/LOC107410867/LOC107423446/LOC107405879/LOC107422550/LOC107416067/LOC107428398/LOC107427925/LOC107405412/LOC107432918/LOC107407307/LOC107407042/LOC107421009/LOC107429029/LOC107407109/-	20	ClusterII
BP	GO:0007349	cellularization	8/3176	12/24158	2.67311e-05	0.00074474	107424674/107434232/107406047/107423806/107409855/107411386/107418598/107414896	LOC107424674/LOC107434232/LOC107406047/LOC107423806/LOC107409855/LOC107411386/LOC107418598/LOC107414896	8	ClusterII
BP	GO:0006281	DNA repair	85/3176	420/24158	2.85152e-05	0.000785316	107420781/107412920/107430249/novel.765/107404723/107423626/107404633/107419650/107405019/107414639/107421034/107417471/107425703/107409220/107428323/107432251/107415780/107426697/107429217/107429855/107409746/107423490/107424404/107426960/107419066/107405499/107418552/107410447/107426627/107431874/107413447/107427069/107426185/107411334/107418933/107404806/107405888/107420782/107427351/107407342…	LOC107420781/LOC107412920/LOC107430249/-/LOC107404723/LOC107423626/LOC107404633/LOC107419650/LOC107405019/LOC107414639/LOC107421034/LOC107417471/LOC107425703/LOC107409220/LOC107428323/LOC107432251/LOC107415780/LOC107426697/LOC107429217/LOC107429855/LOC107409746/LOC107423490/LOC107424404/LOC107426960/LOC107419066/LOC107405499/LOC107418552/LOC107410447/LOC107426627/LOC107431874/LOC107413447/LOC1074…	85	ClusterII
BP	GO:0044786	cell cycle DNA replication	23/3176	72/24158	2.92186e-05	0.000795542	107412600/107425971/107422799/107416467/107409786/107425916/107408098/107426697/107425830/107405879/107426627/107427351/107410805/107427154/107413435/107405603/107423821/107405418/107431799/107431403/107424534/107414725/novel.1275	LOC107412600/LOC107425971/LOC107422799/LOC107416467/LOC107409786/LOC107425916/LOC107408098/LOC107426697/LOC107425830/LOC107405879/LOC107426627/LOC107427351/LOC107410805/LOC107427154/LOC107413435/LOC107405603/LOC107423821/LOC107405418/LOC107431799/LOC107431403/LOC107424534/LOC107414725/-	23	ClusterII
BP	GO:0032392	DNA geometric change	19/3176	54/24158	3.14936e-05	0.000847851	107421013/107428323/107422191/107426697/107418933/107404806/107427351/107427154/107411749/107413435/107411748/107405603/107411701/107414069/107431799/107415180/107404869/107415160/107419144	LOC107421013/LOC107428323/LOC107422191/LOC107426697/LOC107418933/LOC107404806/LOC107427351/LOC107427154/LOC107411749/LOC107413435/LOC107411748/LOC107405603/LOC107411701/LOC107414069/LOC107431799/LOC107415180/LOC107404869/LOC107415160/LOC107419144	19	ClusterII
BP	GO:0006323	DNA packaging	22/3176	68/24158	3.46987e-05	0.000914188	107425703/107409220/107409551/107410563/107433770/107411065/107417104/107429283/107418871/107432801/107411057/107429406/107412213/107433152/107405354/107406081/107415518/107408356/107417307/107433135/107417311/107426309	LOC107425703/LOC107409220/LOC107409551/LOC107410563/LOC107433770/LOC107411065/LOC107417104/LOC107429283/LOC107418871/LOC107432801/LOC107411057/LOC107429406/LOC107412213/LOC107433152/LOC107405354/LOC107406081/LOC107415518/LOC107408356/LOC107417307/LOC107433135/LOC107417311/LOC107426309	22	ClusterII
BP	GO:0019685	photosynthesis, dark reaction	11/3176	22/24158	3.47208e-05	0.000914188	107427583/107423610/107434568/107413771/107430709/107427982/107412211/107419772/107417916/107430723/107403725	LOC107427583/LOC107423610/LOC107434568/LOC107413771/LOC107430709/LOC107427982/LOC107412211/LOC107419772/LOC107417916/LOC107430723/LOC107403725	11	ClusterII
BP	GO:0006302	double-strand break repair	46/3176	193/24158	3.6423e-05	0.000948581	107423626/107417471/107425703/107409220/107428323/107432251/107426697/107429217/107405499/107410447/107426627/107413447/107427069/107426185/107418933/107404806/107405888/107420782/107427351/107429406/107427154/107411749/107413435/107411748/107409741/107405603/107423821/107432749/107411701/107423807/novel.1916/107420061/107431037/107431799/107430382/107415180/107419773/107425804/107427615/10740526…	LOC107423626/LOC107417471/LOC107425703/LOC107409220/LOC107428323/LOC107432251/LOC107426697/LOC107429217/LOC107405499/LOC107410447/LOC107426627/LOC107413447/LOC107427069/LOC107426185/LOC107418933/LOC107404806/LOC107405888/LOC107420782/LOC107427351/LOC107429406/LOC107427154/LOC107411749/LOC107413435/LOC107411748/LOC107409741/LOC107405603/LOC107423821/LOC107432749/LOC107411701/LOC107423807/-/LOC1074…	46	ClusterII
BP	GO:0006268	DNA unwinding involved in DNA replication	12/3176	26/24158	4.20306e-05	0.0010812	107428323/107426697/107418933/107427351/107427154/107411749/107413435/107411748/107405603/107411701/107431799/107415180	LOC107428323/LOC107426697/LOC107418933/LOC107427351/LOC107427154/LOC107411749/LOC107413435/LOC107411748/LOC107405603/LOC107411701/LOC107431799/LOC107415180	12	ClusterII
BP	GO:0009630	gravitropism	28/3176	98/24158	4.24178e-05	0.0010812	107424964/107424674/107406869/107432560/107413111/107418541/107431213/107418022/107435447/107421189/107426561/novel.874/107425884/107431223/novel.875/107412207/107415054/107424917/107426054/107431565/107410509/107406783/107426835/107412930/107411442/107418435/107429333/107410955	LOC107424964/LOC107424674/LOC107406869/LOC107432560/LOC107413111/LOC107418541/LOC107431213/LOC107418022/LOC107435447/LOC107421189/LOC107426561/-/LOC107425884/LOC107431223/-/LOC107412207/LOC107415054/LOC107424917/LOC107426054/LOC107431565/LOC107410509/LOC107406783/LOC107426835/LOC107412930/LOC107411442/LOC107418435/LOC107429333/LOC107410955	28	ClusterII
BP	GO:0045839	negative regulation of mitotic nuclear division	10/3176	19/24158	4.51616e-05	0.00113902	107412600/107413895/novel.1138/107416067/107428398/107407307/107407042/107421009/107429029/novel.1275	LOC107412600/LOC107413895/-/LOC107416067/LOC107428398/LOC107407307/LOC107407042/LOC107421009/LOC107429029/-	10	ClusterII
BP	GO:0007093	mitotic cell cycle checkpoint	17/3176	47/24158	5.43485e-05	0.00135645	107421034/107413895/107409220/novel.1138/107412606/107414533/107416067/107429406/107428398/107410805/107407307/107407042/107421009/107429029/107405260/107417559/107417792	LOC107421034/LOC107413895/LOC107409220/-/LOC107412606/LOC107414533/LOC107416067/LOC107429406/LOC107428398/LOC107410805/LOC107407307/LOC107407042/LOC107421009/LOC107429029/LOC107405260/LOC107417559/LOC107417792	17	ClusterII
BP	GO:0010158	abaxial cell fate specification	7/3176	10/24158	5.62173e-05	0.00138862	107416521/107434921/107405020/107429438/107423862/107403723/107410267	LOC107416521/LOC107434921/LOC107405020/LOC107429438/LOC107423862/LOC107403723/LOC107410267	7	ClusterII
BP	GO:0033014	tetrapyrrole biosynthetic process	31/3176	115/24158	5.82721e-05	0.00142469	107423584/107431688/107406401/107430367/107421070/107421073/107434772/107410210/107420088/107423988/107413960/107435500/107425053/107407353/107406323/107427056/107426561/107420884/107419241/novel.672/107432449/107429532/107405622/107411201/107403475/107409997/novel.703/107421394/107410856/107431646/107412933	LOC107423584/LOC107431688/LOC107406401/LOC107430367/LOC107421070/LOC107421073/LOC107434772/LOC107410210/LOC107420088/LOC107423988/LOC107413960/LOC107435500/LOC107425053/LOC107407353/LOC107406323/LOC107427056/LOC107426561/LOC107420884/LOC107419241/-/LOC107432449/LOC107429532/LOC107405622/LOC107411201/LOC107403475/LOC107409997/-/LOC107421394/LOC107410856/LOC107431646/LOC107412933	31	ClusterII
BP	GO:0010207	photosystem II assembly	18/3176	52/24158	6.47499e-05	0.00156708	107421592/107405503/107424756/107430640/107415058/107434371/107415215/107416968/novel.244/107416633/107432563/107406109/107424246/107430217/107427248/107412257/107423181/107421728	LOC107421592/LOC107405503/LOC107424756/LOC107430640/LOC107415058/LOC107434371/LOC107415215/LOC107416968/-/LOC107416633/LOC107432563/LOC107406109/LOC107424246/LOC107430217/LOC107427248/LOC107412257/LOC107423181/LOC107421728	18	ClusterII
BP	GO:0033044	regulation of chromosome organization	37/3176	149/24158	8.15106e-05	0.00195299	107423854/107416205/107413895/107426179/107432251/novel.1138/107410867/107418186/107422540/107410420/107419066/107426627/107411334/107404806/107405888/107416067/107429283/107428398/107412213/107405412/107432918/107427758/107405354/107406081/107407307/107428845/107431799/107407042/107421009/107425804/107429029/107420501/107411306/107426309/107426753/107424819/107419923	LOC107423854/LOC107416205/LOC107413895/LOC107426179/LOC107432251/-/LOC107410867/LOC107418186/LOC107422540/LOC107410420/LOC107419066/LOC107426627/LOC107411334/LOC107404806/LOC107405888/LOC107416067/LOC107429283/LOC107428398/LOC107412213/LOC107405412/LOC107432918/LOC107427758/LOC107405354/LOC107406081/LOC107407307/LOC107428845/LOC107431799/LOC107407042/LOC107421009/LOC107425804/LOC107429029/LOC1074…	37	ClusterII
BP	GO:0006974	cellular response to DNA damage stimulus	91/3176	471/24158	9.20312e-05	0.00218323	107420781/107412920/107430249/novel.765/107404723/107423626/107404633/107419650/107405019/107414639/107421034/107417471/107425703/107409220/107428323/107416685/107432251/107415780/107426697/107429217/107429855/107409746/107423490/107424404/107426960/107419066/107405499/107418552/107410447/107426627/107431874/107413447/107427069/107426185/107411334/107418933/107404806/107405888/107420782/107414533…	LOC107420781/LOC107412920/LOC107430249/-/LOC107404723/LOC107423626/LOC107404633/LOC107419650/LOC107405019/LOC107414639/LOC107421034/LOC107417471/LOC107425703/LOC107409220/LOC107428323/LOC107416685/LOC107432251/LOC107415780/LOC107426697/LOC107429217/LOC107429855/LOC107409746/LOC107423490/LOC107424404/LOC107426960/LOC107419066/LOC107405499/LOC107418552/LOC107410447/LOC107426627/LOC107431874/LOC1074…	91	ClusterII
BP	GO:0009644	response to high light intensity	23/3176	77/24158	9.45359e-05	0.00222067	107407365/107407001/107410137/107413543/107406907/107430393/107426983/107427313/107416999/107424756/107430640/107419977/107413638/107416800/107415058/107419233/107428525/107427356/107405105/107423176/107413924/107420680/107414363	LOC107407365/LOC107407001/LOC107410137/LOC107413543/LOC107406907/LOC107430393/LOC107426983/LOC107427313/LOC107416999/LOC107424756/LOC107430640/LOC107419977/LOC107413638/LOC107416800/LOC107415058/LOC107419233/LOC107428525/LOC107427356/LOC107405105/LOC107423176/LOC107413924/LOC107420680/LOC107414363	23	ClusterII
BP	GO:0009110	vitamin biosynthetic process	32/3176	124/24158	0.000110704	0.00255595	107425921/107430367/107433785/107423798/107426838/107421769/107404983/107419241/107423859/107403833/107403834/107403835/107404356/107403832/107423857/107423858/107423856/107416589/107417414/107414358/107417730/107425273/107428577/107428707/107420680/107429107/107417753/107432793/107428571/107415855/107414971/107434858	LOC107425921/LOC107430367/LOC107433785/LOC107423798/LOC107426838/LOC107421769/LOC107404983/LOC107419241/LOC107423859/LOC107403833/LOC107403834/LOC107403835/LOC107404356/LOC107403832/LOC107423857/LOC107423858/LOC107423856/LOC107416589/LOC107417414/LOC107414358/LOC107417730/LOC107425273/LOC107428577/LOC107428707/LOC107420680/LOC107429107/LOC107417753/LOC107432793/LOC107428571/LOC107415855/LOC107414…	32	ClusterII
BP	GO:0015995	chlorophyll biosynthetic process	28/3176	103/24158	0.000110943	0.00255595	107423584/107431688/107430367/107421070/107421073/107434772/107410210/107420088/107423988/107413960/107435500/107425053/107407353/107406323/107427056/107426561/107419241/novel.672/107432449/107405622/107411201/107403475/107409997/novel.703/107421394/107410856/107431646/107412933	LOC107423584/LOC107431688/LOC107430367/LOC107421070/LOC107421073/LOC107434772/LOC107410210/LOC107420088/LOC107423988/LOC107413960/LOC107435500/LOC107425053/LOC107407353/LOC107406323/LOC107427056/LOC107426561/LOC107419241/-/LOC107432449/LOC107405622/LOC107411201/LOC107403475/LOC107409997/-/LOC107421394/LOC107410856/LOC107431646/LOC107412933	28	ClusterII
BP	GO:0007094	mitotic spindle assembly checkpoint	8/3176	14/24158	0.000126806	0.0026192	107413895/novel.1138/107416067/107428398/107407307/107407042/107421009/107429029	LOC107413895/-/LOC107416067/LOC107428398/LOC107407307/LOC107407042/LOC107421009/LOC107429029	8	ClusterII
BP	GO:0010258	NADH dehydrogenase complex (plastoquinone) assembly	8/3176	14/24158	0.000126806	0.0026192	107429288/107421113/107410379/107429293/107425630/107414746/107431569/107422001	LOC107429288/LOC107421113/LOC107410379/LOC107429293/LOC107425630/LOC107414746/LOC107431569/LOC107422001	8	ClusterII
BP	GO:0031577	spindle checkpoint	8/3176	14/24158	0.000126806	0.0026192	107413895/novel.1138/107416067/107428398/107407307/107407042/107421009/107429029	LOC107413895/-/LOC107416067/LOC107428398/LOC107407307/LOC107407042/LOC107421009/LOC107429029	8	ClusterII
BP	GO:0033046	negative regulation of sister chromatid segregation	8/3176	14/24158	0.000126806	0.0026192	107413895/novel.1138/107416067/107428398/107407307/107407042/107421009/107429029	LOC107413895/-/LOC107416067/LOC107428398/LOC107407307/LOC107407042/LOC107421009/LOC107429029	8	ClusterII
BP	GO:0033048	negative regulation of mitotic sister chromatid segregation	8/3176	14/24158	0.000126806	0.0026192	107413895/novel.1138/107416067/107428398/107407307/107407042/107421009/107429029	LOC107413895/-/LOC107416067/LOC107428398/LOC107407307/LOC107407042/LOC107421009/LOC107429029	8	ClusterII
BP	GO:0045841	negative regulation of mitotic metaphase/anaphase transition	8/3176	14/24158	0.000126806	0.0026192	107413895/novel.1138/107416067/107428398/107407307/107407042/107421009/107429029	LOC107413895/-/LOC107416067/LOC107428398/LOC107407307/LOC107407042/LOC107421009/LOC107429029	8	ClusterII
BP	GO:0051985	negative regulation of chromosome segregation	8/3176	14/24158	0.000126806	0.0026192	107413895/novel.1138/107416067/107428398/107407307/107407042/107421009/107429029	LOC107413895/-/LOC107416067/LOC107428398/LOC107407307/LOC107407042/LOC107421009/LOC107429029	8	ClusterII
BP	GO:0071173	spindle assembly checkpoint	8/3176	14/24158	0.000126806	0.0026192	107413895/novel.1138/107416067/107428398/107407307/107407042/107421009/107429029	LOC107413895/-/LOC107416067/LOC107428398/LOC107407307/LOC107407042/LOC107421009/LOC107429029	8	ClusterII
BP	GO:0071174	mitotic spindle checkpoint	8/3176	14/24158	0.000126806	0.0026192	107413895/novel.1138/107416067/107428398/107407307/107407042/107421009/107429029	LOC107413895/-/LOC107416067/LOC107428398/LOC107407307/LOC107407042/LOC107421009/LOC107429029	8	ClusterII
BP	GO:1902100	negative regulation of metaphase/anaphase transition of cell cycle	8/3176	14/24158	0.000126806	0.0026192	107413895/novel.1138/107416067/107428398/107407307/107407042/107421009/107429029	LOC107413895/-/LOC107416067/LOC107428398/LOC107407307/LOC107407042/LOC107421009/LOC107429029	8	ClusterII
BP	GO:1905819	negative regulation of chromosome separation	8/3176	14/24158	0.000126806	0.0026192	107413895/novel.1138/107416067/107428398/107407307/107407042/107421009/107429029	LOC107413895/-/LOC107416067/LOC107428398/LOC107407307/LOC107407042/LOC107421009/LOC107429029	8	ClusterII
BP	GO:2000816	negative regulation of mitotic sister chromatid separation	8/3176	14/24158	0.000126806	0.0026192	107413895/novel.1138/107416067/107428398/107407307/107407042/107421009/107429029	LOC107413895/-/LOC107416067/LOC107428398/LOC107407307/LOC107407042/LOC107421009/LOC107429029	8	ClusterII
BP	GO:0032508	DNA duplex unwinding	17/3176	50/24158	0.000132298	0.0027018	107421013/107428323/107422191/107426697/107418933/107404806/107427351/107427154/107411749/107413435/107411748/107405603/107411701/107414069/107431799/107415180/107404869	LOC107421013/LOC107428323/LOC107422191/LOC107426697/LOC107418933/LOC107404806/LOC107427351/LOC107427154/LOC107411749/LOC107413435/LOC107411748/LOC107405603/LOC107411701/LOC107414069/LOC107431799/LOC107415180/LOC107404869	17	ClusterII
BP	GO:0006275	regulation of DNA replication	20/3176	64/24158	0.000133528	0.0027018	107432600/107412600/107425971/107422799/107416467/107421822/107409786/107414639/107425916/107432251/107429614/107425830/107414533/107420315/107410938/107405418/107431403/novel.1275/107415160/107419144	LOC107432600/LOC107412600/LOC107425971/LOC107422799/LOC107416467/LOC107421822/LOC107409786/LOC107414639/LOC107425916/LOC107432251/LOC107429614/LOC107425830/LOC107414533/LOC107420315/LOC107410938/LOC107405418/LOC107431403/-/LOC107415160/LOC107419144	20	ClusterII
BP	GO:0045005	DNA-dependent DNA replication maintenance of fidelity	10/3176	21/24158	0.000134188	0.0027018	107414639/107429614/107423490/107404806/107418232/107429074/107423821/107415160/107421582/107419144	LOC107414639/LOC107429614/LOC107423490/LOC107404806/LOC107418232/LOC107429074/LOC107423821/LOC107415160/LOC107421582/LOC107419144	10	ClusterII
BP	GO:0007112	male meiosis cytokinesis	7/3176	11/24158	0.000136958	0.00271199	107423806/107409855/novel.1908/107432800/107408655/107409751/107414896	LOC107423806/LOC107409855/-/LOC107432800/LOC107408655/LOC107409751/LOC107414896	7	ClusterII
BP	GO:0031297	replication fork processing	7/3176	11/24158	0.000136958	0.00271199	107423490/107418232/107429074/107423821/107415160/107421582/107419144	LOC107423490/LOC107418232/LOC107429074/LOC107423821/LOC107415160/LOC107421582/LOC107419144	7	ClusterII
BP	GO:0007135	meiosis II	14/3176	37/24158	0.000140037	0.00272787	107409859/107413895/107432251/107411436/107410737/107427398/107416067/107416586/107409741/novel.1916/107407307/107412305/107425803/107407042	LOC107409859/LOC107413895/LOC107432251/LOC107411436/LOC107410737/LOC107427398/LOC107416067/LOC107416586/LOC107409741/-/LOC107407307/LOC107412305/LOC107425803/LOC107407042	14	ClusterII
BP	GO:0061983	meiosis II cell cycle process	14/3176	37/24158	0.000140037	0.00272787	107409859/107413895/107432251/107411436/107410737/107427398/107416067/107416586/107409741/novel.1916/107407307/107412305/107425803/107407042	LOC107409859/LOC107413895/LOC107432251/LOC107411436/LOC107410737/LOC107427398/LOC107416067/LOC107416586/LOC107409741/-/LOC107407307/LOC107412305/LOC107425803/LOC107407042	14	ClusterII
BP	GO:0071824	protein-DNA complex subunit organization	31/3176	121/24158	0.000162143	0.00313302	107411570/107409786/107425703/107425916/107409220/107426697/107425830/107410563/107426627/107411065/107427351/107418232/107429283/107418871/107432801/107411057/107429406/107412213/107427154/107413435/107405603/107423821/107418987/107405354/107406081/107423642/107431799/107414725/107408356/107426309/107406649	LOC107411570/LOC107409786/LOC107425703/LOC107425916/LOC107409220/LOC107426697/LOC107425830/LOC107410563/LOC107426627/LOC107411065/LOC107427351/LOC107418232/LOC107429283/LOC107418871/LOC107432801/LOC107411057/LOC107429406/LOC107412213/LOC107427154/LOC107413435/LOC107405603/LOC107423821/LOC107418987/LOC107405354/LOC107406081/LOC107423642/LOC107431799/LOC107414725/LOC107408356/LOC107426309/LOC107406…	31	ClusterII
BP	GO:0002181	cytoplasmic translation	27/3176	100/24158	0.000165048	0.00316365	107428054/107414949/107422977/107415690/107413795/107408508/107423521/107415646/107423246/107431315/107410477/107435247/107411818/107424400/107435396/107414508/107424926/107413777/107407452/107403587/107403942/107405349/107424034/107428381/107423522/107405488/107428851	LOC107428054/LOC107414949/LOC107422977/LOC107415690/LOC107413795/LOC107408508/LOC107423521/LOC107415646/LOC107423246/LOC107431315/LOC107410477/LOC107435247/LOC107411818/LOC107424400/LOC107435396/LOC107414508/LOC107424926/LOC107413777/LOC107407452/LOC107403587/LOC107403942/LOC107405349/LOC107424034/LOC107428381/LOC107423522/LOC107405488/LOC107428851	27	ClusterII
BP	GO:0006779	porphyrin-containing compound biosynthetic process	29/3176	111/24158	0.000180438	0.00343119	107423584/107431688/107430367/107421070/107421073/107434772/107410210/107420088/107423988/107413960/107435500/107425053/107407353/107406323/107427056/107426561/107419241/novel.672/107432449/107429532/107405622/107411201/107403475/107409997/novel.703/107421394/107410856/107431646/107412933	LOC107423584/LOC107431688/LOC107430367/LOC107421070/LOC107421073/LOC107434772/LOC107410210/LOC107420088/LOC107423988/LOC107413960/LOC107435500/LOC107425053/LOC107407353/LOC107406323/LOC107427056/LOC107426561/LOC107419241/-/LOC107432449/LOC107429532/LOC107405622/LOC107411201/LOC107403475/LOC107409997/-/LOC107421394/LOC107410856/LOC107431646/LOC107412933	29	ClusterII
BP	GO:0033043	regulation of organelle organization	58/3176	277/24158	0.00019671	0.00371116	107423854/107416205/107424674/107412600/107417021/107406500/107435338/107413895/107426179/107432251/novel.1138/107410867/107423446/107405879/107422550/107418186/107426054/107422540/107415902/107410420/107403525/107419066/107426627/107411334/107404806/107405888/107416067/107429283/107419325/107428398/107412213/107432815/107427925/107405412/107432918/107427758/107405354/107406081/107435040/10740730…	LOC107423854/LOC107416205/LOC107424674/LOC107412600/LOC107417021/LOC107406500/LOC107435338/LOC107413895/LOC107426179/LOC107432251/-/LOC107410867/LOC107423446/LOC107405879/LOC107422550/LOC107418186/LOC107426054/LOC107422540/LOC107415902/LOC107410420/LOC107403525/LOC107419066/LOC107426627/LOC107411334/LOC107404806/LOC107405888/LOC107416067/LOC107429283/LOC107419325/LOC107428398/LOC107412213/LOC1074…	58	ClusterII
BP	GO:0006766	vitamin metabolic process	34/3176	139/24158	0.000211364	0.00395646	107425921/107425121/107430367/107433785/107423798/107426838/107432040/107421769/107404983/107419241/107423859/107403833/107403834/107403835/107404356/107403832/107423857/107423858/107423856/107416589/107417414/107414358/107417730/107425273/107428577/107428707/107420680/107429107/107417753/107432793/107428571/107415855/107414971/107434858	LOC107425921/LOC107425121/LOC107430367/LOC107433785/LOC107423798/LOC107426838/LOC107432040/LOC107421769/LOC107404983/LOC107419241/LOC107423859/LOC107403833/LOC107403834/LOC107403835/LOC107404356/LOC107403832/LOC107423857/LOC107423858/LOC107423856/LOC107416589/LOC107417414/LOC107414358/LOC107417730/LOC107425273/LOC107428577/LOC107428707/LOC107420680/LOC107429107/LOC107417753/LOC107432793/LOC107428…	34	ClusterII
BP	GO:0007010	cytoskeleton organization	61/3176	296/24158	0.000215778	0.0040009	107431397/107425183/107424674/107409643/107431552/107417021/107405375/107431523/107431851/107435338/107434232/107429900/107406056/107405592/novel.1012/novel.1603/107406047/107406025/107413481/107410151/107433199/107421036/107406026/novel.1891/107430842/107426054/107415902/107403525/107423026/107430752/107412133/107420175/107420893/107423806/107415605/107414257/107409855/novel.1908/107407790/10743…	LOC107431397/LOC107425183/LOC107424674/LOC107409643/LOC107431552/LOC107417021/LOC107405375/LOC107431523/LOC107431851/LOC107435338/LOC107434232/LOC107429900/LOC107406056/LOC107405592/-/-/LOC107406047/LOC107406025/LOC107413481/LOC107410151/LOC107433199/LOC107421036/LOC107406026/-/LOC107430842/LOC107426054/LOC107415902/LOC107403525/LOC107423026/LOC107430752/LOC107412133/LOC107420175/LOC107420893/LOC…	61	ClusterII
BP	GO:1902182	shoot apical meristem development	10/3176	22/24158	0.000217077	0.0040009	107432600/107434921/107409201/107405020/107423077/107404913/107407989/107423862/107403723/107407301	LOC107432600/LOC107434921/LOC107409201/LOC107405020/LOC107423077/LOC107404913/LOC107407989/LOC107423862/LOC107403723/LOC107407301	10	ClusterII
BP	GO:0051306	mitotic sister chromatid separation	12/3176	30/24158	0.000226473	0.0041422	107413895/novel.1138/107410867/107416067/107428398/107405412/107432918/107433152/107407307/107407042/107421009/107429029	LOC107413895/-/LOC107410867/LOC107416067/LOC107428398/LOC107405412/LOC107432918/LOC107433152/LOC107407307/LOC107407042/LOC107421009/LOC107429029	12	ClusterII
BP	GO:0051983	regulation of chromosome segregation	15/3176	43/24158	0.000235143	0.0042682	107431045/107413895/107426179/107432251/novel.1138/107410867/107416067/107428398/107405412/107432918/107427758/107407307/107407042/107421009/107429029	LOC107431045/LOC107413895/LOC107426179/LOC107432251/-/LOC107410867/LOC107416067/LOC107428398/LOC107405412/LOC107432918/LOC107427758/LOC107407307/LOC107407042/LOC107421009/LOC107429029	15	ClusterII
BP	GO:0007076	mitotic chromosome condensation	7/3176	12/24158	0.000291275	0.00516959	107409551/107433770/107417104/107415518/107417307/107433135/107417311	LOC107409551/LOC107433770/LOC107417104/LOC107415518/LOC107417307/LOC107433135/LOC107417311	7	ClusterII
BP	GO:0031057	negative regulation of histone modification	7/3176	12/24158	0.000291275	0.00516959	107416205/107418186/107422540/107405888/107425804/107424819/107419923	LOC107416205/LOC107418186/LOC107422540/LOC107405888/LOC107425804/LOC107424819/LOC107419923	7	ClusterII
BP	GO:1902969	mitotic DNA replication	7/3176	12/24158	0.000291275	0.00516959	107426697/107426627/107413435/107405603/107423821/107431799/107424534	LOC107426697/LOC107426627/LOC107413435/LOC107405603/LOC107423821/LOC107431799/LOC107424534	7	ClusterII
BP	GO:0009629	response to gravity	31/3176	125/24158	0.000303193	0.00534155	107428003/107424964/107424674/107406869/107432560/107413111/107418541/107431213/107418022/107435447/107421189/107426561/novel.874/107425884/107431223/novel.875/107412207/107427575/107410151/107415054/107424917/107426054/107431565/107410509/107406783/107426835/107412930/107411442/107418435/107429333/107410955	LOC107428003/LOC107424964/LOC107424674/LOC107406869/LOC107432560/LOC107413111/LOC107418541/LOC107431213/LOC107418022/LOC107435447/LOC107421189/LOC107426561/-/LOC107425884/LOC107431223/-/LOC107412207/LOC107427575/LOC107410151/LOC107415054/LOC107424917/LOC107426054/LOC107431565/LOC107410509/LOC107406783/LOC107426835/LOC107412930/LOC107411442/LOC107418435/LOC107429333/LOC107410955	31	ClusterII
BP	GO:0045596	negative regulation of cell differentiation	9/3176	19/24158	0.0003082	0.00539013	107419634/107417046/107423602/107431192/107431157/107419838/107417085/107417858/107422835	LOC107419634/LOC107417046/LOC107423602/LOC107431192/LOC107431157/LOC107419838/LOC107417085/LOC107417858/LOC107422835	9	ClusterII
BP	GO:0009853	photorespiration	15/3176	44/24158	0.00031376	0.00543914	107410735/107424644/107427284/107425121/107415331/107423371/107405152/107428611/107418005/107409052/107414671/107435873/107432620/107433558/107433559	LOC107410735/LOC107424644/LOC107427284/LOC107425121/LOC107415331/LOC107423371/LOC107405152/LOC107428611/LOC107418005/LOC107409052/LOC107414671/LOC107435873/LOC107432620/LOC107433558/LOC107433559	15	ClusterII
BP	GO:0042255	ribosome assembly	24/3176	88/24158	0.000315543	0.00543914	107414743/107430167/107414041/107407005/107408508/107411367/107413543/107435247/107435396/107415888/107412227/107419771/107405989/107406089/107432011/107413777/novel.895/107424664/107434020/107405488/107432948/107405105/107429966/107433646	LOC107414743/LOC107430167/LOC107414041/LOC107407005/LOC107408508/LOC107411367/LOC107413543/LOC107435247/LOC107435396/LOC107415888/LOC107412227/LOC107419771/LOC107405989/LOC107406089/LOC107432011/LOC107413777/-/LOC107424664/LOC107434020/LOC107405488/LOC107432948/LOC107405105/LOC107429966/LOC107433646	24	ClusterII
BP	GO:1901987	regulation of cell cycle phase transition	19/3176	63/24158	0.000325315	0.00556754	107420696/107421034/107413895/novel.1138/107412606/107410867/107414533/107416067/107428398/107410805/107405412/107432918/107407307/107416003/107407042/107421009/107431403/107429029/107406728	LOC107420696/LOC107421034/LOC107413895/-/LOC107412606/LOC107410867/LOC107414533/LOC107416067/LOC107428398/LOC107410805/LOC107405412/LOC107432918/LOC107407307/LOC107416003/LOC107407042/LOC107421009/LOC107431403/LOC107429029/LOC107406728	19	ClusterII
BP	GO:0009934	regulation of meristem structural organization	11/3176	27/24158	0.000341467	0.00576165	107411259/107424675/107405758/107412560/107423077/107404913/107425517/107421241/107416003/107425804/107412187	LOC107411259/LOC107424675/LOC107405758/LOC107412560/LOC107423077/LOC107404913/LOC107425517/LOC107421241/LOC107416003/LOC107425804/LOC107412187	11	ClusterII
BP	GO:0030261	chromosome condensation	11/3176	27/24158	0.000341467	0.00576165	107409551/107433770/107417104/107429283/107412213/107433152/107415518/107417307/107433135/107417311/107426309	LOC107409551/LOC107433770/LOC107417104/LOC107429283/LOC107412213/LOC107433152/LOC107415518/LOC107417307/LOC107433135/LOC107417311/LOC107426309	11	ClusterII
BP	GO:0051188	cofactor biosynthetic process	80/3176	419/24158	0.000346693	0.00580893	107423584/107427583/107425921/107431688/107412550/107435723/107406401/107413459/107423371/107430367/107435245/107421070/107429424/107421073/107420825/107419550/107414345/107433785/107414022/107423798/107426838/107431950/107434772/107410210/107420088/107423988/107410076/107413960/107435500/107425053/107407353/107406323/107404983/107427056/107426561/107420884/107419241/novel.672/107420964/107417916…	LOC107423584/LOC107427583/LOC107425921/LOC107431688/LOC107412550/LOC107435723/LOC107406401/LOC107413459/LOC107423371/LOC107430367/LOC107435245/LOC107421070/LOC107429424/LOC107421073/LOC107420825/LOC107419550/LOC107414345/LOC107433785/LOC107414022/LOC107423798/LOC107426838/LOC107431950/LOC107434772/LOC107410210/LOC107420088/LOC107423988/LOC107410076/LOC107413960/LOC107435500/LOC107425053/LOC107407…	80	ClusterII
BP	GO:0070192	chromosome organization involved in meiotic cell cycle	24/3176	89/24158	0.000378899	0.00630445	107420852/107413895/107426179/107432251/107429476/107409551/107411436/107423490/107410737/107427398/107433770/107418232/107416067/107409741/107423821/107433152/novel.1916/107407307/107407042/107432995/107405260/107417792/107433135/107433040	LOC107420852/LOC107413895/LOC107426179/LOC107432251/LOC107429476/LOC107409551/LOC107411436/LOC107423490/LOC107410737/LOC107427398/LOC107433770/LOC107418232/LOC107416067/LOC107409741/LOC107423821/LOC107433152/-/LOC107407307/LOC107407042/LOC107432995/LOC107405260/LOC107417792/LOC107433135/LOC107433040	24	ClusterII
BP	GO:0009642	response to light intensity	48/3176	224/24158	0.000386346	0.00638404	107421592/107421589/107407365/107407001/107410137/107413543/107406907/107410655/107430393/107426983/107427313/107416999/107424756/107430640/107430310/107403515/107419977/107413638/107416800/107415058/107419233/107414530/107415763/107423724/107412500/107428525/107423467/107427356/107416633/107404987/107414534/107404989/107404988/107414540/107426819/107405105/107423176/107419900/107413924/107420680…	LOC107421592/LOC107421589/LOC107407365/LOC107407001/LOC107410137/LOC107413543/LOC107406907/LOC107410655/LOC107430393/LOC107426983/LOC107427313/LOC107416999/LOC107424756/LOC107430640/LOC107430310/LOC107403515/LOC107419977/LOC107413638/LOC107416800/LOC107415058/LOC107419233/LOC107414530/LOC107415763/LOC107423724/LOC107412500/LOC107428525/LOC107423467/LOC107427356/LOC107416633/LOC107404987/LOC107414…	48	ClusterII
BP	GO:1902183	regulation of shoot apical meristem development	8/3176	16/24158	0.000425352	0.00698044	107432600/107434921/107405020/107423077/107404913/107423862/107403723/107407301	LOC107432600/LOC107434921/LOC107405020/LOC107423077/LOC107404913/LOC107423862/LOC107403723/LOC107407301	8	ClusterII
BP	GO:0045132	meiotic chromosome segregation	29/3176	117/24158	0.000471029	0.00767746	107420852/107413895/107426179/107432251/107429476/107423446/107411436/107423490/107410737/107427398/107411334/107407342/107418232/107416067/107409741/novel.1916/107427758/107407307/107423642/107407042/107421009/107432995/107405260/107417559/107417792/107411306/107414476/107433040/107406649	LOC107420852/LOC107413895/LOC107426179/LOC107432251/LOC107429476/LOC107423446/LOC107411436/LOC107423490/LOC107410737/LOC107427398/LOC107411334/LOC107407342/LOC107418232/LOC107416067/LOC107409741/-/LOC107427758/LOC107407307/LOC107423642/LOC107407042/LOC107421009/LOC107432995/LOC107405260/LOC107417559/LOC107417792/LOC107411306/LOC107414476/LOC107433040/LOC107406649	29	ClusterII
BP	GO:0030071	regulation of mitotic metaphase/anaphase transition	11/3176	28/24158	0.000495985	0.00793531	107413895/novel.1138/107410867/107416067/107428398/107405412/107432918/107407307/107407042/107421009/107429029	LOC107413895/-/LOC107410867/LOC107416067/LOC107428398/LOC107405412/LOC107432918/LOC107407307/LOC107407042/LOC107421009/LOC107429029	11	ClusterII
BP	GO:1902099	regulation of metaphase/anaphase transition of cell cycle	11/3176	28/24158	0.000495985	0.00793531	107413895/novel.1138/107410867/107416067/107428398/107405412/107432918/107407307/107407042/107421009/107429029	LOC107413895/-/LOC107410867/LOC107416067/LOC107428398/LOC107405412/LOC107432918/LOC107407307/LOC107407042/LOC107421009/LOC107429029	11	ClusterII
BP	GO:1901990	regulation of mitotic cell cycle phase transition	18/3176	60/24158	0.000496785	0.00793531	107421034/107413895/novel.1138/107412606/107410867/107414533/107416067/107428398/107410805/107405412/107432918/107407307/107416003/107407042/107421009/107431403/107429029/107406728	LOC107421034/LOC107413895/-/LOC107412606/LOC107410867/LOC107414533/LOC107416067/LOC107428398/LOC107410805/LOC107405412/LOC107432918/LOC107407307/LOC107416003/LOC107407042/LOC107421009/LOC107431403/LOC107429029/LOC107406728	18	ClusterII
BP	GO:1901259	chloroplast rRNA processing	10/3176	24/24158	0.000512907	0.00813858	107404597/107422473/107418242/107410117/107425394/107419961/107424785/107405432/107410340/107433632	LOC107404597/LOC107422473/LOC107418242/LOC107410117/LOC107425394/LOC107419961/LOC107424785/LOC107405432/LOC107410340/LOC107433632	10	ClusterII
BP	GO:0048497	maintenance of floral organ identity	7/3176	13/24158	0.000559403	0.0087073	107423602/107431192/107431157/107419838/107417085/107417858/107422835	LOC107423602/LOC107431192/LOC107431157/LOC107419838/LOC107417085/LOC107417858/LOC107422835	7	ClusterII
BP	GO:0090700	maintenance of plant organ identity	7/3176	13/24158	0.000559403	0.0087073	107423602/107431192/107431157/107419838/107417085/107417858/107422835	LOC107423602/LOC107431192/LOC107431157/LOC107419838/LOC107417085/LOC107417858/LOC107422835	7	ClusterII
BP	GO:0007088	regulation of mitotic nuclear division	13/3176	37/24158	0.000559651	0.0087073	107412600/107413895/novel.1138/107410867/107416067/107428398/107405412/107432918/107407307/107407042/107421009/107429029/novel.1275	LOC107412600/LOC107413895/-/LOC107410867/LOC107416067/LOC107428398/LOC107405412/LOC107432918/LOC107407307/LOC107407042/LOC107421009/LOC107429029/-	13	ClusterII
BP	GO:0090329	regulation of DNA-dependent DNA replication	16/3176	51/24158	0.000580396	0.0089718	107432600/107412600/107425971/107422799/107416467/107409786/107414639/107425916/107429614/107425830/107414533/107405418/107431403/novel.1275/107415160/107419144	LOC107432600/LOC107412600/LOC107425971/LOC107422799/LOC107416467/LOC107409786/LOC107414639/LOC107425916/LOC107429614/LOC107425830/LOC107414533/LOC107405418/LOC107431403/-/LOC107415160/LOC107419144	16	ClusterII
BP	GO:0071365	cellular response to auxin stimulus	32/3176	136/24158	0.000661177	0.00998984	107429077/107431269/107417866/107424095/107425971/107413111/107404357/107418541/107411712/107406421/107428998/107424565/107406273/107434375/107425151/107417456/107409115/107404774/107415054/107420072/107420672/107426390/107426054/107418989/107431565/107429966/107406783/107416348/107427206/107418203/107429333/107426075	LOC107429077/LOC107431269/LOC107417866/LOC107424095/LOC107425971/LOC107413111/LOC107404357/LOC107418541/LOC107411712/LOC107406421/LOC107428998/LOC107424565/LOC107406273/LOC107434375/LOC107425151/LOC107417456/LOC107409115/LOC107404774/LOC107415054/LOC107420072/LOC107420672/LOC107426390/LOC107426054/LOC107418989/LOC107431565/LOC107429966/LOC107406783/LOC107416348/LOC107427206/LOC107418203/LOC107429…	32	ClusterII
BP	GO:0010444	guard mother cell differentiation	6/3176	10/24158	0.00067127	0.00998984	107426951/107433660/107422540/107420553/107403522/107431403	LOC107426951/LOC107433660/LOC107422540/LOC107420553/LOC107403522/LOC107431403	6	ClusterII
BP	GO:0034508	centromere complex assembly	6/3176	10/24158	0.00067127	0.00998984	107418232/107418987/107405354/107406081/107423642/107406649	LOC107418232/LOC107418987/LOC107405354/LOC107406081/LOC107423642/LOC107406649	6	ClusterII
BP	GO:0035067	negative regulation of histone acetylation	6/3176	10/24158	0.00067127	0.00998984	107416205/107418186/107405888/107425804/107424819/107419923	LOC107416205/LOC107418186/LOC107405888/LOC107425804/LOC107424819/LOC107419923	6	ClusterII
BP	GO:1901984	negative regulation of protein acetylation	6/3176	10/24158	0.00067127	0.00998984	107416205/107418186/107405888/107425804/107424819/107419923	LOC107416205/LOC107418186/LOC107405888/LOC107425804/LOC107424819/LOC107419923	6	ClusterII
BP	GO:2000757	negative regulation of peptidyl-lysine acetylation	6/3176	10/24158	0.00067127	0.00998984	107416205/107418186/107405888/107425804/107424819/107419923	LOC107416205/LOC107418186/LOC107405888/LOC107425804/LOC107424819/LOC107419923	6	ClusterII
BP	GO:0051052	regulation of DNA metabolic process	41/3176	188/24158	0.00068338	0.0101073	107432600/107412600/107425971/107422799/107429992/107416467/107421822/107409786/107414912/107414639/107425916/107432251/107429614/107425830/107423446/107409746/107422550/107410420/107404806/107414533/107420315/107429283/107412213/107410938/107431838/107427925/107416775/107433152/107405418/107409272/107405354/107406081/107428845/107425880/107431403/novel.1275/107415160/107419144/107411049/10742630…	LOC107432600/LOC107412600/LOC107425971/LOC107422799/LOC107429992/LOC107416467/LOC107421822/LOC107409786/LOC107414912/LOC107414639/LOC107425916/LOC107432251/LOC107429614/LOC107425830/LOC107423446/LOC107409746/LOC107422550/LOC107410420/LOC107404806/LOC107414533/LOC107420315/LOC107429283/LOC107412213/LOC107410938/LOC107431838/LOC107427925/LOC107416775/LOC107433152/LOC107405418/LOC107409272/LOC107405…	41	ClusterII
BP	GO:0007091	metaphase/anaphase transition of mitotic cell cycle	11/3176	29/24158	0.000704819	0.0101732	107413895/novel.1138/107410867/107416067/107428398/107405412/107432918/107407307/107407042/107421009/107429029	LOC107413895/-/LOC107410867/LOC107416067/LOC107428398/LOC107405412/LOC107432918/LOC107407307/LOC107407042/LOC107421009/LOC107429029	11	ClusterII
BP	GO:0010965	regulation of mitotic sister chromatid separation	11/3176	29/24158	0.000704819	0.0101732	107413895/novel.1138/107410867/107416067/107428398/107405412/107432918/107407307/107407042/107421009/107429029	LOC107413895/-/LOC107410867/LOC107416067/LOC107428398/LOC107405412/LOC107432918/LOC107407307/LOC107407042/LOC107421009/LOC107429029	11	ClusterII
BP	GO:0044784	metaphase/anaphase transition of cell cycle	11/3176	29/24158	0.000704819	0.0101732	107413895/novel.1138/107410867/107416067/107428398/107405412/107432918/107407307/107407042/107421009/107429029	LOC107413895/-/LOC107410867/LOC107416067/LOC107428398/LOC107405412/LOC107432918/LOC107407307/LOC107407042/LOC107421009/LOC107429029	11	ClusterII
BP	GO:1905818	regulation of chromosome separation	11/3176	29/24158	0.000704819	0.0101732	107413895/novel.1138/107410867/107416067/107428398/107405412/107432918/107407307/107407042/107421009/107429029	LOC107413895/-/LOC107410867/LOC107416067/LOC107428398/LOC107405412/LOC107432918/LOC107407307/LOC107407042/LOC107421009/LOC107429029	11	ClusterII
BP	GO:0051053	negative regulation of DNA metabolic process	16/3176	52/24158	0.000737211	0.010577	107422799/107416467/107414639/107429614/107422550/107410420/107404806/107429283/107412213/107431838/107427925/107405418/107428845/107415160/107419144/107426309	LOC107422799/LOC107416467/LOC107414639/LOC107429614/LOC107422550/LOC107410420/LOC107404806/LOC107429283/LOC107412213/LOC107431838/LOC107427925/LOC107405418/LOC107428845/LOC107415160/LOC107419144/LOC107426309	16	ClusterII
BP	GO:0010196	nonphotochemical quenching	9/3176	21/24158	0.00076592	0.0108588	107415849/107405503/107427642/107418919/107410800/107421047/107411782/107430257/107413924	LOC107415849/LOC107405503/LOC107427642/LOC107418919/LOC107410800/LOC107421047/LOC107411782/LOC107430257/LOC107413924	9	ClusterII
BP	GO:1990066	energy quenching	9/3176	21/24158	0.00076592	0.0108588	107415849/107405503/107427642/107418919/107410800/107421047/107411782/107430257/107413924	LOC107415849/LOC107405503/LOC107427642/LOC107418919/LOC107410800/LOC107421047/LOC107411782/LOC107430257/LOC107413924	9	ClusterII
BP	GO:0090698	post-embryonic plant morphogenesis	50/3176	243/24158	0.00078667	0.0110874	107425559/107428609/107417178/107418541/107417021/107419982/107408698/107435447/107405758/107432548/107408789/107425151/107420465/107428298/107426653/107416533/novel.875/107407571/107407356/107420902/107434252/107425306/107428031/107422540/107429438/107423377/107413132/107423862/107431565/107411287/107403723/107430705/107434867/107425022/107417650/107406587/107410698/107421241/107432800/107409799…	LOC107425559/LOC107428609/LOC107417178/LOC107418541/LOC107417021/LOC107419982/LOC107408698/LOC107435447/LOC107405758/LOC107432548/LOC107408789/LOC107425151/LOC107420465/LOC107428298/LOC107426653/LOC107416533/-/LOC107407571/LOC107407356/LOC107420902/LOC107434252/LOC107425306/LOC107428031/LOC107422540/LOC107429438/LOC107423377/LOC107413132/LOC107423862/LOC107431565/LOC107411287/LOC107403723/LOC1074…	50	ClusterII
BP	GO:0009734	auxin-activated signaling pathway	28/3176	116/24158	0.00091385	0.0128046	107429077/107417866/107424095/107425971/107413111/107404357/107418541/107406421/107428998/107424565/107406273/107434375/107425151/107404774/107415054/107420072/107420672/107426390/107426054/107418989/107431565/107429966/107406783/107416348/107427206/107418203/107429333/107426075	LOC107429077/LOC107417866/LOC107424095/LOC107425971/LOC107413111/LOC107404357/LOC107418541/LOC107406421/LOC107428998/LOC107424565/LOC107406273/LOC107434375/LOC107425151/LOC107404774/LOC107415054/LOC107420072/LOC107420672/LOC107426390/LOC107426054/LOC107418989/LOC107431565/LOC107429966/LOC107406783/LOC107416348/LOC107427206/LOC107418203/LOC107429333/LOC107426075	28	ClusterII
BP	GO:0016129	phytosteroid biosynthetic process	16/3176	53/24158	0.000928709	0.0128623	107403684/107433410/107423701/107408649/107413062/107420357/107420895/107420898/107407088/107430486/107409125/novel.749/107430010/107424559/107427202/107430487	LOC107403684/LOC107433410/LOC107423701/LOC107408649/LOC107413062/LOC107420357/LOC107420895/LOC107420898/LOC107407088/LOC107430486/LOC107409125/-/LOC107430010/LOC107424559/LOC107427202/LOC107430487	16	ClusterII
BP	GO:0016132	brassinosteroid biosynthetic process	16/3176	53/24158	0.000928709	0.0128623	107403684/107433410/107423701/107408649/107413062/107420357/107420895/107420898/107407088/107430486/107409125/novel.749/107430010/107424559/107427202/107430487	LOC107403684/LOC107433410/LOC107423701/LOC107408649/LOC107413062/LOC107420357/LOC107420895/LOC107420898/LOC107407088/LOC107430486/LOC107409125/-/LOC107430010/LOC107424559/LOC107427202/LOC107430487	16	ClusterII
BP	GO:0061982	meiosis I cell cycle process	31/3176	133/24158	0.000939855	0.0129419	107406500/107420852/107426179/107429476/107423446/107422550/107423490/107427069/107426185/107411334/107407342/107418232/107428653/107409741/107431838/107423821/107421935/107427925/novel.1916/107432995/107419773/107405260/107417559/107417792/107407109/107411306/107419791/107414476/107424337/107433040/107406649	LOC107406500/LOC107420852/LOC107426179/LOC107429476/LOC107423446/LOC107422550/LOC107423490/LOC107427069/LOC107426185/LOC107411334/LOC107407342/LOC107418232/LOC107428653/LOC107409741/LOC107431838/LOC107423821/LOC107421935/LOC107427925/-/LOC107432995/LOC107419773/LOC107405260/LOC107417559/LOC107417792/LOC107407109/LOC107411306/LOC107419791/LOC107414476/LOC107424337/LOC107433040/LOC107406649	31	ClusterII
BP	GO:0008356	asymmetric cell division	11/3176	30/24158	0.000981757	0.0134284	107419979/107431213/107404325/107430642/107431223/107407571/107424917/107415089/107415803/107419754/107434867	LOC107419979/LOC107431213/LOC107404325/LOC107430642/LOC107431223/LOC107407571/LOC107424917/LOC107415089/LOC107415803/LOC107419754/LOC107434867	11	ClusterII
BP	GO:0042372	phylloquinone biosynthetic process	7/3176	14/24158	0.000992	0.0134284	107417730/107428577/107428707/107429107/107417753/107428571/107415855	LOC107417730/LOC107428577/LOC107428707/LOC107429107/LOC107417753/LOC107428571/LOC107415855	7	ClusterII
BP	GO:0042374	phylloquinone metabolic process	7/3176	14/24158	0.000992	0.0134284	107417730/107428577/107428707/107429107/107417753/107428571/107415855	LOC107417730/LOC107428577/LOC107428707/LOC107429107/LOC107417753/LOC107428571/LOC107415855	7	ClusterII
BP	GO:0031497	chromatin assembly	14/3176	44/24158	0.00107782	0.0145082	107425703/107409220/107410563/107411065/107429283/107418871/107432801/107411057/107429406/107412213/107405354/107406081/107408356/107426309	LOC107425703/LOC107409220/LOC107410563/LOC107411065/LOC107429283/LOC107418871/LOC107432801/LOC107411057/LOC107429406/LOC107412213/LOC107405354/LOC107406081/LOC107408356/LOC107426309	14	ClusterII
BP	GO:0046364	monosaccharide biosynthetic process	23/3176	90/24158	0.00111474	0.0149214	107427583/107413459/107413771/107433785/107423798/107430709/107410076/107417916/107423859/107403833/107403834/107403835/107404356/107403832/107423857/107423858/107423856/107430723/107407446/107403725/107432793/107424394/107434858	LOC107427583/LOC107413459/LOC107413771/LOC107433785/LOC107423798/LOC107430709/LOC107410076/LOC107417916/LOC107423859/LOC107403833/LOC107403834/LOC107403835/LOC107404356/LOC107403832/LOC107423857/LOC107423858/LOC107423856/LOC107430723/LOC107407446/LOC107403725/LOC107432793/LOC107424394/LOC107434858	23	ClusterII
BP	GO:0031400	negative regulation of protein modification process	12/3176	35/24158	0.00116156	0.0154616	107416205/107413600/107426578/107405879/107418186/107422540/107427071/107405888/107424784/107425804/107424819/107419923	LOC107416205/LOC107413600/LOC107426578/LOC107405879/LOC107418186/LOC107422540/LOC107427071/LOC107405888/LOC107424784/LOC107425804/LOC107424819/LOC107419923	12	ClusterII
BP	GO:0042631	cellular response to water deprivation	24/3176	96/24158	0.00122528	0.0162198	107427284/107430547/107433526/107430310/107406920/107407046/107434552/107428323/107414530/107423724/107423361/novel.227/107411578/107404987/107414534/107404989/107431359/107404988/107414540/107411749/107411748/107430822/107414522/107414523	LOC107427284/LOC107430547/LOC107433526/LOC107430310/LOC107406920/LOC107407046/LOC107434552/LOC107428323/LOC107414530/LOC107423724/LOC107423361/-/LOC107411578/LOC107404987/LOC107414534/LOC107404989/LOC107431359/LOC107404988/LOC107414540/LOC107411749/LOC107411748/LOC107430822/LOC107414522/LOC107414523	24	ClusterII
BP	GO:0071484	cellular response to light intensity	6/3176	11/24158	0.00131245	0.0171837	107407001/107410655/107426983/107416633/107405712/107417788	LOC107407001/LOC107410655/LOC107426983/LOC107416633/LOC107405712/LOC107417788	6	ClusterII
BP	GO:0000027	ribosomal large subunit assembly	14/3176	45/24158	0.00137764	0.0179392	107414041/107407005/107408508/107411367/107413543/107405989/107406089/107432011/107413777/107434020/107405488/107432948/107405105/107429966	LOC107414041/LOC107407005/LOC107408508/LOC107411367/LOC107413543/LOC107405989/LOC107406089/LOC107432011/LOC107413777/LOC107434020/LOC107405488/LOC107432948/LOC107405105/LOC107429966	14	ClusterII
BP	GO:0071462	cellular response to water stimulus	24/3176	97/24158	0.00142857	0.0184662	107427284/107430547/107433526/107430310/107406920/107407046/107434552/107428323/107414530/107423724/107423361/novel.227/107411578/107404987/107414534/107404989/107431359/107404988/107414540/107411749/107411748/107430822/107414522/107414523	LOC107427284/LOC107430547/LOC107433526/LOC107430310/LOC107406920/LOC107407046/LOC107434552/LOC107428323/LOC107414530/LOC107423724/LOC107423361/-/LOC107411578/LOC107404987/LOC107414534/LOC107404989/LOC107431359/LOC107404988/LOC107414540/LOC107411749/LOC107411748/LOC107430822/LOC107414522/LOC107414523	24	ClusterII
BP	GO:0008202	steroid metabolic process	39/3176	183/24158	0.00143352	0.0184662	107403684/107421655/107427062/107433410/107423701/107422799/107408649/107413062/107420357/107420895/107403679/107420898/107407088/107430486/107430251/107414886/107420604/novel.579/107403458/107409125/novel.749/107406771/107432377/107430010/novel.1776/107424559/107427202/107431451/107425735/107417122/107425040/107430487/107424275/107431850/107424303/107410870/107404711/107428757/107413371	LOC107403684/LOC107421655/LOC107427062/LOC107433410/LOC107423701/LOC107422799/LOC107408649/LOC107413062/LOC107420357/LOC107420895/LOC107403679/LOC107420898/LOC107407088/LOC107430486/LOC107430251/LOC107414886/LOC107420604/-/LOC107403458/LOC107409125/-/LOC107406771/LOC107432377/LOC107430010/-/LOC107424559/LOC107427202/LOC107431451/LOC107425735/LOC107417122/LOC107425040/LOC107430487/LOC107424275/LOC…	39	ClusterII
BP	GO:1905268	negative regulation of chromatin organization	10/3176	27/24158	0.00151919	0.0194651	107416205/107418186/107422540/107405888/107429283/107412213/107425804/107426309/107424819/107419923	LOC107416205/LOC107418186/LOC107422540/LOC107405888/LOC107429283/LOC107412213/LOC107425804/LOC107426309/LOC107424819/LOC107419923	10	ClusterII
BP	GO:1901988	negative regulation of cell cycle phase transition	12/3176	36/24158	0.00153623	0.0194751	107421034/107413895/novel.1138/107412606/107414533/107416067/107428398/107410805/107407307/107407042/107421009/107429029	LOC107421034/LOC107413895/-/LOC107412606/LOC107414533/LOC107416067/LOC107428398/LOC107410805/LOC107407307/LOC107407042/LOC107421009/LOC107429029	12	ClusterII
BP	GO:1901991	negative regulation of mitotic cell cycle phase transition	12/3176	36/24158	0.00153623	0.0194751	107421034/107413895/novel.1138/107412606/107414533/107416067/107428398/107410805/107407307/107407042/107421009/107429029	LOC107421034/LOC107413895/-/LOC107412606/LOC107414533/LOC107416067/LOC107428398/LOC107410805/LOC107407307/LOC107407042/LOC107421009/LOC107429029	12	ClusterII
BP	GO:0006267	pre-replicative complex assembly involved in nuclear cell cycle DNA replication	7/3176	15/24158	0.00164968	0.0202769	107426697/107427351/107427154/107413435/107405603/107431799/107414725	LOC107426697/LOC107427351/LOC107427154/LOC107413435/LOC107405603/LOC107431799/LOC107414725	7	ClusterII
BP	GO:0009085	lysine biosynthetic process	7/3176	15/24158	0.00164968	0.0202769	107432083/107429585/107427569/107427460/107423849/107414404/novel.1616	LOC107432083/LOC107429585/LOC107427569/LOC107427460/LOC107423849/LOC107414404/-	7	ClusterII
BP	GO:0036297	interstrand cross-link repair	7/3176	15/24158	0.00164968	0.0202769	107423490/107404806/107431904/107431838/107420061/107405260/107421582	LOC107423490/LOC107404806/LOC107431904/LOC107431838/LOC107420061/LOC107405260/LOC107421582	7	ClusterII
BP	GO:0036388	pre-replicative complex assembly	7/3176	15/24158	0.00164968	0.0202769	107426697/107427351/107427154/107413435/107405603/107431799/107414725	LOC107426697/LOC107427351/LOC107427154/LOC107413435/LOC107405603/LOC107431799/LOC107414725	7	ClusterII
BP	GO:1902299	pre-replicative complex assembly involved in cell cycle DNA replication	7/3176	15/24158	0.00164968	0.0202769	107426697/107427351/107427154/107413435/107405603/107431799/107414725	LOC107426697/LOC107427351/LOC107427154/LOC107413435/LOC107405603/LOC107431799/LOC107414725	7	ClusterII
BP	GO:0009773	photosynthetic electron transport in photosystem I	9/3176	23/24158	0.00166463	0.0202769	107429288/107430709/107429293/107417186/107430723/107423796/107404411/107428545/107435303	LOC107429288/LOC107430709/LOC107429293/LOC107417186/LOC107430723/LOC107423796/LOC107404411/LOC107428545/LOC107435303	9	ClusterII
BP	GO:1902850	microtubule cytoskeleton organization involved in mitosis	9/3176	23/24158	0.00166463	0.0202769	107433199/novel.1891/107415902/107420893/107406207/107423722/107434619/107421275/107406038	LOC107433199/-/LOC107415902/LOC107420893/LOC107406207/LOC107423722/LOC107434619/LOC107421275/LOC107406038	9	ClusterII
BP	GO:0033045	regulation of sister chromatid segregation	13/3176	41/24158	0.00166717	0.0202769	107413895/107432251/novel.1138/107410867/107416067/107428398/107405412/107432918/107427758/107407307/107407042/107421009/107429029	LOC107413895/LOC107432251/-/LOC107410867/LOC107416067/LOC107428398/LOC107405412/LOC107432918/LOC107427758/LOC107407307/LOC107407042/LOC107421009/LOC107429029	13	ClusterII
BP	GO:0009668	plastid membrane organization	18/3176	66/24158	0.00169428	0.0205025	107405520/107404316/107415849/107411079/107418919/107417916/107421047/107414500/107411363/107423159/107416968/107406184/107430466/107432852/107426879/107411866/107430825/107415109	LOC107405520/LOC107404316/LOC107415849/LOC107411079/LOC107418919/LOC107417916/LOC107421047/LOC107414500/LOC107411363/LOC107423159/LOC107416968/LOC107406184/LOC107430466/LOC107432852/LOC107426879/LOC107411866/LOC107430825/LOC107415109	18	ClusterII
BP	GO:0033047	regulation of mitotic sister chromatid segregation	11/3176	32/24158	0.00180556	0.0217393	107413895/novel.1138/107410867/107416067/107428398/107405412/107432918/107407307/107407042/107421009/107429029	LOC107413895/-/LOC107410867/LOC107416067/LOC107428398/LOC107405412/LOC107432918/LOC107407307/LOC107407042/LOC107421009/LOC107429029	11	ClusterII
BP	GO:0007127	meiosis I	29/3176	127/24158	0.0018823	0.0225499	107406500/107420852/107426179/107429476/107423446/107422550/107423490/107427069/107426185/107411334/107407342/107418232/107428653/107409741/107423821/107427925/novel.1916/107432995/107419773/107405260/107417559/107417792/107407109/107411306/107419791/107414476/107424337/107433040/107406649	LOC107406500/LOC107420852/LOC107426179/LOC107429476/LOC107423446/LOC107422550/LOC107423490/LOC107427069/LOC107426185/LOC107411334/LOC107407342/LOC107418232/LOC107428653/LOC107409741/LOC107423821/LOC107427925/-/LOC107432995/LOC107419773/LOC107405260/LOC107417559/LOC107417792/LOC107407109/LOC107411306/LOC107419791/LOC107414476/LOC107424337/LOC107433040/LOC107406649	29	ClusterII
BP	GO:0016128	phytosteroid metabolic process	19/3176	72/24158	0.0019463	0.0230858	107403684/107433410/107423701/107408649/107413062/107420357/107420895/107420898/107407088/107430486/107409125/novel.749/107432377/107430010/107424559/107427202/107430487/107404711/107428757	LOC107403684/LOC107433410/LOC107423701/LOC107408649/LOC107413062/LOC107420357/LOC107420895/LOC107420898/LOC107407088/LOC107430486/LOC107409125/-/LOC107432377/LOC107430010/LOC107424559/LOC107427202/LOC107430487/LOC107404711/LOC107428757	19	ClusterII
BP	GO:0016131	brassinosteroid metabolic process	19/3176	72/24158	0.0019463	0.0230858	107403684/107433410/107423701/107408649/107413062/107420357/107420895/107420898/107407088/107430486/107409125/novel.749/107432377/107430010/107424559/107427202/107430487/107404711/107428757	LOC107403684/LOC107433410/LOC107423701/LOC107408649/LOC107413062/LOC107420357/LOC107420895/LOC107420898/LOC107407088/LOC107430486/LOC107409125/-/LOC107432377/LOC107430010/LOC107424559/LOC107427202/LOC107430487/LOC107404711/LOC107428757	19	ClusterII
BP	GO:0016125	sterol metabolic process	31/3176	140/24158	0.00224929	0.0265483	107403684/107421655/107427062/107433410/107422799/107408649/107413062/107403679/107407088/107430486/107430251/107414886/107420604/novel.579/107409125/novel.749/107406771/107430010/novel.1776/107424559/107427202/107431451/107425735/107417122/107425040/107430487/107424275/107431850/107424303/107410870/107413371	LOC107403684/LOC107421655/LOC107427062/LOC107433410/LOC107422799/LOC107408649/LOC107413062/LOC107403679/LOC107407088/LOC107430486/LOC107430251/LOC107414886/LOC107420604/-/LOC107409125/-/LOC107406771/LOC107430010/-/LOC107424559/LOC107427202/LOC107431451/LOC107425735/LOC107417122/LOC107425040/LOC107430487/LOC107424275/LOC107431850/LOC107424303/LOC107410870/LOC107413371	31	ClusterII
BP	GO:0042793	plastid transcription	6/3176	12/24158	0.00233362	0.0274086	107430742/107422524/107413854/107429057/107419376/107411866	LOC107430742/LOC107422524/LOC107413854/LOC107429057/LOC107419376/LOC107411866	6	ClusterII
BP	GO:0000076	DNA replication checkpoint	9/3176	24/24158	0.00235567	0.0275326	107409786/107414639/107421034/107425916/107412606/107429614/107425830/107414533/107410805	LOC107409786/LOC107414639/LOC107421034/LOC107425916/LOC107412606/LOC107429614/LOC107425830/LOC107414533/LOC107410805	9	ClusterII
BP	GO:0010052	guard cell differentiation	8/3176	20/24158	0.00255805	0.0297529	107426653/107416533/107420902/107425306/107422540/107425022/107406587/107425223	LOC107426653/LOC107416533/LOC107420902/LOC107425306/LOC107422540/LOC107425022/LOC107406587/LOC107425223	8	ClusterII
BP	GO:0045165	cell fate commitment	22/3176	90/24158	0.00259866	0.0298289	107419634/107423854/107417046/107409670/107428998/107416521/107431213/107434921/107420097/107428298/107415411/107405020/107431223/107422540/107429438/107423862/107403723/107410267/107422210/107428761/107403642/107417648	LOC107419634/LOC107423854/LOC107417046/LOC107409670/LOC107428998/LOC107416521/LOC107431213/LOC107434921/LOC107420097/LOC107428298/LOC107415411/LOC107405020/LOC107431223/LOC107422540/LOC107429438/LOC107423862/LOC107403723/LOC107410267/LOC107422210/LOC107428761/LOC107403642/LOC107417648	22	ClusterII
BP	GO:0009645	response to low light intensity stimulus	7/3176	16/24158	0.00260193	0.0298289	107410137/107416999/107419977/107413638/107416800/107419233/107426819	LOC107410137/LOC107416999/LOC107419977/LOC107413638/LOC107416800/LOC107419233/LOC107426819	7	ClusterII
BP	GO:0010206	photosystem II repair	7/3176	16/24158	0.00260193	0.0298289	107435850/107415058/107426073/107434929/107416633/107411978/107415577	LOC107435850/LOC107415058/LOC107426073/LOC107434929/LOC107416633/LOC107411978/LOC107415577	7	ClusterII
BP	GO:0031570	DNA integrity checkpoint	13/3176	43/24158	0.00268821	0.0306712	107409786/107414639/107421034/107425916/107412606/107429614/107425830/107414533/107410805/107427308/107405260/107417559/107417792	LOC107409786/LOC107414639/LOC107421034/LOC107425916/LOC107412606/LOC107429614/LOC107425830/LOC107414533/LOC107410805/LOC107427308/LOC107405260/LOC107417559/LOC107417792	13	ClusterII
BP	GO:0055088	lipid homeostasis	24/3176	102/24158	0.00293459	0.0333236	107425559/107403684/107409613/107421435/107433410/107423701/107408649/107413062/107429423/107409310/107407088/107430486/107431515/107421036/107409125/107409268/novel.749/107432377/107430010/107424559/107427202/107430487/107428757/107416301	LOC107425559/LOC107403684/LOC107409613/LOC107421435/LOC107433410/LOC107423701/LOC107408649/LOC107413062/LOC107429423/LOC107409310/LOC107407088/LOC107430486/LOC107431515/LOC107421036/LOC107409125/LOC107409268/-/LOC107432377/LOC107430010/LOC107424559/LOC107427202/LOC107430487/LOC107428757/LOC107416301	24	ClusterII
BP	GO:0010268	brassinosteroid homeostasis	16/3176	59/24158	0.0031834	0.0359784	107425559/107403684/107433410/107423701/107408649/107413062/107407088/107430486/107409125/novel.749/107432377/107430010/107424559/107427202/107430487/107428757	LOC107425559/LOC107403684/LOC107433410/LOC107423701/LOC107408649/LOC107413062/LOC107407088/LOC107430486/LOC107409125/-/LOC107432377/LOC107430010/LOC107424559/LOC107427202/LOC107430487/LOC107428757	16	ClusterII
BP	GO:0010103	stomatal complex morphogenesis	12/3176	39/24158	0.00329325	0.0368721	107426653/107416533/107407571/107420902/107434252/107425306/107422540/107425022/107406587/107420054/107425223/107414255	LOC107426653/LOC107416533/LOC107407571/LOC107420902/LOC107434252/LOC107425306/LOC107422540/LOC107425022/LOC107406587/LOC107420054/LOC107425223/LOC107414255	12	ClusterII
BP	GO:0051307	meiotic chromosome separation	12/3176	39/24158	0.00329325	0.0368721	107423446/107423490/107411334/107407342/107418232/107427758/107423642/107421009/107417559/107417792/107411306/107414476	LOC107423446/LOC107423490/LOC107411334/LOC107407342/LOC107418232/LOC107427758/LOC107423642/LOC107421009/LOC107417559/LOC107417792/LOC107411306/LOC107414476	12	ClusterII
BP	GO:0007140	male meiotic nuclear division	14/3176	49/24158	0.00335547	0.0373103	107409859/107423446/107423806/107409855/novel.1908/107416586/107432749/107421328/107432800/107408655/107412305/107425803/107409751/107414896	LOC107409859/LOC107423446/LOC107423806/LOC107409855/-/LOC107416586/LOC107432749/LOC107421328/LOC107432800/LOC107408655/LOC107412305/LOC107425803/LOC107409751/LOC107414896	14	ClusterII
BP	GO:0016126	sterol biosynthetic process	13/3176	44/24158	0.00336353	0.0373103	107422799/107403679/107430251/107420604/novel.1776/107431451/107425735/107425040/107424275/107431850/107424303/107410870/107413371	LOC107422799/LOC107403679/LOC107430251/LOC107420604/-/LOC107431451/LOC107425735/LOC107425040/LOC107424275/LOC107431850/LOC107424303/LOC107410870/LOC107413371	13	ClusterII
BP	GO:0007131	reciprocal meiotic recombination	25/3176	109/24158	0.00349956	0.0384631	107406500/107420852/107429476/107423446/107422550/107423490/107427069/107426185/107411334/107407342/107418232/107428653/107423821/107427925/107432995/107419773/107405260/107417559/107417792/107407109/107411306/107419791/107414476/107424337/107433040	LOC107406500/LOC107420852/LOC107429476/LOC107423446/LOC107422550/LOC107423490/LOC107427069/LOC107426185/LOC107411334/LOC107407342/LOC107418232/LOC107428653/LOC107423821/LOC107427925/LOC107432995/LOC107419773/LOC107405260/LOC107417559/LOC107417792/LOC107407109/LOC107411306/LOC107419791/LOC107414476/LOC107424337/LOC107433040	25	ClusterII
BP	GO:0035825	homologous recombination	25/3176	109/24158	0.00349956	0.0384631	107406500/107420852/107429476/107423446/107422550/107423490/107427069/107426185/107411334/107407342/107418232/107428653/107423821/107427925/107432995/107419773/107405260/107417559/107417792/107407109/107411306/107419791/107414476/107424337/107433040	LOC107406500/LOC107420852/LOC107429476/LOC107423446/LOC107422550/LOC107423490/LOC107427069/LOC107426185/LOC107411334/LOC107407342/LOC107418232/LOC107428653/LOC107423821/LOC107427925/LOC107432995/LOC107419773/LOC107405260/LOC107417559/LOC107417792/LOC107407109/LOC107411306/LOC107419791/LOC107414476/LOC107424337/LOC107433040	25	ClusterII
BP	GO:0019220	regulation of phosphate metabolic process	35/3176	168/24158	0.00359886	0.0393738	107413600/107424943/107404651/107424756/107433704/107426578/107417916/107433703/107406252/107426951/107433660/107420553/107415902/107427071/107431525/107419780/107417061/107422234/107424322/107410303/107430614/107424451/107424784/107411149/107403522/107421028/107406207/107434619/107420530/107406728/107426994/107406038/107421350/107421029/107416943	LOC107413600/LOC107424943/LOC107404651/LOC107424756/LOC107433704/LOC107426578/LOC107417916/LOC107433703/LOC107406252/LOC107426951/LOC107433660/LOC107420553/LOC107415902/LOC107427071/LOC107431525/LOC107419780/LOC107417061/LOC107422234/LOC107424322/LOC107410303/LOC107430614/LOC107424451/LOC107424784/LOC107411149/LOC107403522/LOC107421028/LOC107406207/LOC107434619/LOC107420530/LOC107406728/LOC107426…	35	ClusterII
BP	GO:0007052	mitotic spindle organization	8/3176	21/24158	0.0036609	0.0396901	novel.1891/107415902/107420893/107406207/107423722/107434619/107421275/107406038	-/LOC107415902/LOC107420893/LOC107406207/LOC107423722/LOC107434619/LOC107421275/LOC107406038	8	ClusterII
BP	GO:0048564	photosystem I assembly	8/3176	21/24158	0.0036609	0.0396901	107403652/novel.919/107417543/novel.868/107411208/107411722/107415424/107415109	LOC107403652/-/LOC107417543/-/LOC107411208/LOC107411722/LOC107415424/LOC107415109	8	ClusterII
BP	GO:0009263	deoxyribonucleotide biosynthetic process	6/3176	13/24158	0.00385437	0.0410448	107434711/107420239/107427918/107408486/107420240/107419226	LOC107434711/LOC107420239/LOC107427918/LOC107408486/LOC107420240/LOC107419226	6	ClusterII
BP	GO:0042776	mitochondrial ATP synthesis coupled proton transport	6/3176	13/24158	0.00385437	0.0410448	107417622/107409123/107429402/107421244/107415131/107415130	LOC107417622/LOC107409123/LOC107429402/LOC107421244/LOC107415131/LOC107415130	6	ClusterII
BP	GO:0048317	seed morphogenesis	6/3176	13/24158	0.00385437	0.0410448	107417021/107408698/107408789/107423377/107409799/107407125	LOC107417021/LOC107408698/LOC107408789/LOC107423377/LOC107409799/LOC107407125	6	ClusterII
BP	GO:0070828	heterochromatin organization	6/3176	13/24158	0.00385437	0.0410448	107425703/107418871/107405354/107406081/107411895/107424819	LOC107425703/LOC107418871/LOC107405354/LOC107406081/LOC107411895/LOC107424819	6	ClusterII
BP	GO:0009639	response to red or far red light	52/3176	274/24158	0.00389003	0.0412412	107407157/107406139/107419239/107404547/107409613/107406664/107432560/107431108/107426270/107418541/107433004/107416999/107429130/107412598/107409310/107420696/107420088/107424284/107404754/107418971/107421189/107426561/107419000/107428781/107420907/107417543/107412207/107407637/107412911/107428976/107428959/107409268/107418989/107413854/107431565/107420090/107416269/107410071/107411442/107405861…	LOC107407157/LOC107406139/LOC107419239/LOC107404547/LOC107409613/LOC107406664/LOC107432560/LOC107431108/LOC107426270/LOC107418541/LOC107433004/LOC107416999/LOC107429130/LOC107412598/LOC107409310/LOC107420696/LOC107420088/LOC107424284/LOC107404754/LOC107418971/LOC107421189/LOC107426561/LOC107419000/LOC107428781/LOC107420907/LOC107417543/LOC107412207/LOC107407637/LOC107412911/LOC107428976/LOC107428…	52	ClusterII
BP	GO:0040020	regulation of meiotic nuclear division	7/3176	17/24158	0.00392554	0.0414344	107406500/107426179/107423446/107422550/107427925/107421009/107407109	LOC107406500/LOC107426179/LOC107423446/LOC107422550/LOC107427925/LOC107421009/LOC107407109	7	ClusterII
BP	GO:0045036	protein targeting to chloroplast	15/3176	55/24158	0.00398358	0.0416797	107426255/107432091/107427313/107412565/107429130/107419572/107407708/107428558/107411079/107408235/107423501/107416968/107427356/107431088/107410506	LOC107426255/LOC107432091/LOC107427313/LOC107412565/LOC107429130/LOC107419572/LOC107407708/LOC107428558/LOC107411079/LOC107408235/LOC107423501/LOC107416968/LOC107427356/LOC107431088/LOC107410506	15	ClusterII
BP	GO:0072596	establishment of protein localization to chloroplast	15/3176	55/24158	0.00398358	0.0416797	107426255/107432091/107427313/107412565/107429130/107419572/107407708/107428558/107411079/107408235/107423501/107416968/107427356/107431088/107410506	LOC107426255/LOC107432091/LOC107427313/LOC107412565/LOC107429130/LOC107419572/LOC107407708/LOC107428558/LOC107411079/LOC107408235/LOC107423501/LOC107416968/LOC107427356/LOC107431088/LOC107410506	15	ClusterII
BP	GO:0019853	L-ascorbic acid biosynthetic process	13/3176	45/24158	0.0041703	0.0434437	107433785/107423798/107423859/107403833/107403834/107403835/107404356/107403832/107423857/107423858/107423856/107432793/107434858	LOC107433785/LOC107423798/LOC107423859/LOC107403833/LOC107403834/LOC107403835/LOC107404356/LOC107403832/LOC107423857/LOC107423858/LOC107423856/LOC107432793/LOC107434858	13	ClusterII
BP	GO:0090627	plant epidermal cell differentiation	37/3176	182/24158	0.00432675	0.0448783	107422948/107419634/107417046/107413111/107428370/107404736/107425818/107413845/107420097/107420546/107426653/107430492/107416533/107420902/107415054/107425306/107429078/107432248/107409931/107429888/107426951/107433660/107422540/107420553/107408118/107425022/107406587/107422178/107403522/107414930/107425223/107424093/107431403/107429333/107404890/107422621/107420889	LOC107422948/LOC107419634/LOC107417046/LOC107413111/LOC107428370/LOC107404736/LOC107425818/LOC107413845/LOC107420097/LOC107420546/LOC107426653/LOC107430492/LOC107416533/LOC107420902/LOC107415054/LOC107425306/LOC107429078/LOC107432248/LOC107409931/LOC107429888/LOC107426951/LOC107433660/LOC107422540/LOC107420553/LOC107408118/LOC107425022/LOC107406587/LOC107422178/LOC107403522/LOC107414930/LOC107425…	37	ClusterII
BP	GO:0003002	regionalization	52/3176	276/24158	0.00452584	0.046741	107419634/107417046/107428370/107422799/107405550/107418541/107407005/107406421/107404736/107431213/107420696/107434921/107406273/107423115/107418349/107425151/107420465/107428298/107430642/107426653/107432251/107419221/107416533/107405020/107431223/107407571/107412894/107424917/107419249/107425394/107420672/107426390/107429438/107424707/107404536/107423862/107431565/107411287/107428574/107419219…	LOC107419634/LOC107417046/LOC107428370/LOC107422799/LOC107405550/LOC107418541/LOC107407005/LOC107406421/LOC107404736/LOC107431213/LOC107420696/LOC107434921/LOC107406273/LOC107423115/LOC107418349/LOC107425151/LOC107420465/LOC107428298/LOC107430642/LOC107426653/LOC107432251/LOC107419221/LOC107416533/LOC107405020/LOC107431223/LOC107407571/LOC107412894/LOC107424917/LOC107419249/LOC107425394/LOC107420…	52	ClusterII
BP	GO:0051174	regulation of phosphorus metabolic process	35/3176	171/24158	0.00483654	0.0496012	107413600/107424943/107404651/107424756/107433704/107426578/107417916/107433703/107406252/107426951/107433660/107420553/107415902/107427071/107431525/107419780/107417061/107422234/107424322/107410303/107430614/107424451/107424784/107411149/107403522/107421028/107406207/107434619/107420530/107406728/107426994/107406038/107421350/107421029/107416943	LOC107413600/LOC107424943/LOC107404651/LOC107424756/LOC107433704/LOC107426578/LOC107417916/LOC107433703/LOC107406252/LOC107426951/LOC107433660/LOC107420553/LOC107415902/LOC107427071/LOC107431525/LOC107419780/LOC107417061/LOC107422234/LOC107424322/LOC107410303/LOC107430614/LOC107424451/LOC107424784/LOC107411149/LOC107403522/LOC107421028/LOC107406207/LOC107434619/LOC107420530/LOC107406728/LOC107426…	35	ClusterII
BP	GO:0015985	energy coupled proton transport, down electrochemical gradient	10/3176	31/24158	0.00487019	0.0496012	107417622/107409123/107421175/107429402/107419050/107421244/novel.892/107421010/107415131/107415130	LOC107417622/LOC107409123/LOC107421175/LOC107429402/LOC107419050/LOC107421244/-/LOC107421010/LOC107415131/LOC107415130	10	ClusterII
BP	GO:0015986	ATP synthesis coupled proton transport	10/3176	31/24158	0.00487019	0.0496012	107417622/107409123/107421175/107429402/107419050/107421244/novel.892/107421010/107415131/107415130	LOC107417622/LOC107409123/LOC107421175/LOC107429402/LOC107419050/LOC107421244/-/LOC107421010/LOC107415131/LOC107415130	10	ClusterII
BP	GO:0048509	regulation of meristem development	33/3176	159/24158	0.00488559	0.0496012	107417004/107432600/107407657/107411259/107407613/107406671/107423979/107424675/107434921/107405758/107427056/107421612/107425151/107412560/107405020/107423077/107404913/107432035/107429702/107423862/107417566/107403723/107418339/107425517/107421241/107431799/107416003/107426494/107425804/107429333/107407301/107412187/107426753	LOC107417004/LOC107432600/LOC107407657/LOC107411259/LOC107407613/LOC107406671/LOC107423979/LOC107424675/LOC107434921/LOC107405758/LOC107427056/LOC107421612/LOC107425151/LOC107412560/LOC107405020/LOC107423077/LOC107404913/LOC107432035/LOC107429702/LOC107423862/LOC107417566/LOC107403723/LOC107418339/LOC107425517/LOC107421241/LOC107431799/LOC107416003/LOC107426494/LOC107425804/LOC107429333/LOC107407…	33	ClusterII
BP	GO:0007276	gamete generation	24/3176	106/24158	0.00495141	0.0500573	107430238/107430013/107430011/107403380/107424971/107409859/107423446/107423806/107409855/novel.1908/107428653/107416586/107432749/107421328/107423807/107432800/107408655/107412305/107425803/107409751/107420624/107424933/107425898/107414896	LOC107430238/LOC107430013/LOC107430011/LOC107403380/LOC107424971/LOC107409859/LOC107423446/LOC107423806/LOC107409855/-/LOC107428653/LOC107416586/LOC107432749/LOC107421328/LOC107423807/LOC107432800/LOC107408655/LOC107412305/LOC107425803/LOC107409751/LOC107420624/LOC107424933/LOC107425898/LOC107414896	24	ClusterII
BP	GO:0010088	phloem development	11/3176	36/24158	0.00510884	0.0513901	107418220/107428998/107434375/107407474/107423767/107423009/107430705/107423006/107422960/107423007/107423004	LOC107418220/LOC107428998/LOC107434375/LOC107407474/LOC107423767/LOC107423009/LOC107430705/LOC107423006/LOC107422960/LOC107423007/LOC107423004	11	ClusterII
BP	GO:0019852	L-ascorbic acid metabolic process	13/3176	46/24158	0.00512614	0.0513901	107433785/107423798/107423859/107403833/107403834/107403835/107404356/107403832/107423857/107423858/107423856/107432793/107434858	LOC107433785/LOC107423798/LOC107423859/LOC107403833/LOC107403834/LOC107403835/LOC107404356/LOC107403832/LOC107423857/LOC107423858/LOC107423856/LOC107432793/LOC107434858	13	ClusterII
BP	GO:0002220	innate immune response activating cell surface receptor signaling pathway	5/3176	10/24158	0.00555399	0.0540949	107433477/107433476/107421168/107420127/107421167	LOC107433477/LOC107433476/LOC107421168/LOC107420127/LOC107421167	5	ClusterII
BP	GO:0002429	immune response-activating cell surface receptor signaling pathway	5/3176	10/24158	0.00555399	0.0540949	107433477/107433476/107421168/107420127/107421167	LOC107433477/LOC107433476/LOC107421168/LOC107420127/LOC107421167	5	ClusterII
BP	GO:0002768	immune response-regulating cell surface receptor signaling pathway	5/3176	10/24158	0.00555399	0.0540949	107433477/107433476/107421168/107420127/107421167	LOC107433477/LOC107433476/LOC107421168/LOC107420127/LOC107421167	5	ClusterII
BP	GO:0007050	cell cycle arrest	5/3176	10/24158	0.00555399	0.0540949	107426578/107427071/107405888/107424784/107425804	LOC107426578/LOC107427071/LOC107405888/LOC107424784/LOC107425804	5	ClusterII
BP	GO:0010439	regulation of glucosinolate biosynthetic process	5/3176	10/24158	0.00555399	0.0540949	107423854/107403380/107405607/107424450/107424933	LOC107423854/LOC107403380/LOC107405607/LOC107424450/LOC107424933	5	ClusterII
BP	GO:0090322	regulation of superoxide metabolic process	5/3176	10/24158	0.00555399	0.0540949	107406858/107404974/107403596/107431513/107432999	LOC107406858/LOC107404974/LOC107403596/LOC107431513/LOC107432999	5	ClusterII
BP	GO:2000038	regulation of stomatal complex development	5/3176	10/24158	0.00555399	0.0540949	107426653/107416533/107414581/107415438/107406587	LOC107426653/LOC107416533/LOC107414581/LOC107415438/LOC107406587	5	ClusterII
BP	GO:0006553	lysine metabolic process	7/3176	18/24158	0.0057026	0.0553175	107432083/107429585/107427569/107427460/107423849/107414404/novel.1616	LOC107432083/LOC107429585/LOC107427569/LOC107427460/LOC107423849/LOC107414404/-	7	ClusterII
BP	GO:0072598	protein localization to chloroplast	15/3176	57/24158	0.00572878	0.0553474	107426255/107432091/107427313/107412565/107429130/107419572/107407708/107428558/107411079/107408235/107423501/107416968/107427356/107431088/107410506	LOC107426255/LOC107432091/LOC107427313/LOC107412565/LOC107429130/LOC107419572/LOC107407708/LOC107428558/LOC107411079/LOC107408235/LOC107423501/LOC107416968/LOC107427356/LOC107431088/LOC107410506	15	ClusterII
BP	GO:0030388	fructose 1,6-bisphosphate metabolic process	6/3176	14/24158	0.00600115	0.057515	107413771/107430709/107410076/107430723/107407446/107403725	LOC107413771/LOC107430709/LOC107410076/LOC107430723/LOC107407446/LOC107403725	6	ClusterII
BP	GO:0010027	thylakoid membrane organization	16/3176	63/24158	0.00638532	0.0609531	107404316/107415849/107411079/107418919/107417916/107421047/107414500/107411363/107423159/107416968/107406184/107430466/107432852/107426879/107411866/107415109	LOC107404316/LOC107415849/LOC107411079/LOC107418919/LOC107417916/LOC107421047/LOC107414500/LOC107411363/LOC107423159/LOC107416968/LOC107406184/LOC107430466/LOC107432852/LOC107426879/LOC107411866/LOC107415109	16	ClusterII
BP	GO:0048232	male gamete generation	21/3176	91/24158	0.00655254	0.0623011	107430238/107430013/107430011/107403380/107409859/107423446/107423806/107409855/novel.1908/107428653/107416586/107432749/107421328/107432800/107408655/107412305/107425803/107409751/107424933/107425898/107414896	LOC107430238/LOC107430013/LOC107430011/LOC107403380/LOC107409859/LOC107423446/LOC107423806/LOC107409855/-/LOC107428653/LOC107416586/LOC107432749/LOC107421328/LOC107432800/LOC107408655/LOC107412305/LOC107425803/LOC107409751/LOC107424933/LOC107425898/LOC107414896	21	ClusterII
BP	GO:0042181	ketone biosynthetic process	15/3176	58/24158	0.00680756	0.06447	107428003/107425921/107420825/107414345/107434556/107427575/107416589/107417730/107424069/107428577/107428707/107429107/107417753/107428571/107415855	LOC107428003/LOC107425921/LOC107420825/LOC107414345/LOC107434556/LOC107427575/LOC107416589/LOC107417730/LOC107424069/LOC107428577/LOC107428707/LOC107429107/LOC107417753/LOC107428571/LOC107415855	15	ClusterII
BP	GO:0010315	auxin efflux	8/3176	23/24158	0.00692921	0.0653637	107413111/107418541/107424565/107404774/107431565/107406783/107416348/107429333	LOC107413111/LOC107418541/LOC107424565/LOC107404774/LOC107431565/LOC107406783/LOC107416348/LOC107429333	8	ClusterII
BP	GO:0048444	floral organ morphogenesis	14/3176	53/24158	0.00720701	0.0677176	107425559/107419982/107405758/107420465/107428298/107407356/107428031/107429438/107423862/107403723/107417650/107410698/107421241/107412187	LOC107425559/LOC107419982/LOC107405758/LOC107420465/LOC107428298/LOC107407356/LOC107428031/LOC107429438/LOC107423862/LOC107403723/LOC107417650/LOC107410698/LOC107421241/LOC107412187	14	ClusterII
BP	GO:0045144	meiotic sister chromatid segregation	10/3176	33/24158	0.00794698	0.0736082	107413895/107432251/107411436/107410737/107427398/107416067/107409741/novel.1916/107407307/107407042	LOC107413895/LOC107432251/LOC107411436/LOC107410737/LOC107427398/LOC107416067/LOC107409741/-/LOC107407307/LOC107407042	10	ClusterII
BP	GO:0051177	meiotic sister chromatid cohesion	10/3176	33/24158	0.00794698	0.0736082	107413895/107432251/107411436/107410737/107427398/107416067/107409741/novel.1916/107407307/107407042	LOC107413895/LOC107432251/LOC107411436/LOC107410737/LOC107427398/LOC107416067/LOC107409741/-/LOC107407307/LOC107407042	10	ClusterII
BP	GO:0006334	nucleosome assembly	11/3176	38/24158	0.00798542	0.0736082	107425703/107409220/107410563/107411065/107429283/107432801/107411057/107429406/107412213/107408356/107426309	LOC107425703/LOC107409220/LOC107410563/LOC107411065/LOC107429283/LOC107432801/LOC107411057/LOC107429406/LOC107412213/LOC107408356/LOC107426309	11	ClusterII
BP	GO:0048532	anatomical structure arrangement	24/3176	110/24158	0.00800697	0.0736082	107411259/107418541/107408649/107424675/107420696/107405758/107407088/107431045/107425703/107420964/107412560/107423077/107404913/107409125/107423862/107431565/107403723/107425517/107421241/107416003/107425804/107432467/107412187/107419813	LOC107411259/LOC107418541/LOC107408649/LOC107424675/LOC107420696/LOC107405758/LOC107407088/LOC107431045/LOC107425703/LOC107420964/LOC107412560/LOC107423077/LOC107404913/LOC107409125/LOC107423862/LOC107431565/LOC107403723/LOC107425517/LOC107421241/LOC107416003/LOC107425804/LOC107432467/LOC107412187/LOC107419813	24	ClusterII
BP	GO:0010336	gibberellic acid homeostasis	7/3176	19/24158	0.00801825	0.0736082	107409613/107421435/107429423/107409310/107431515/107409268/107416301	LOC107409613/LOC107421435/LOC107429423/LOC107409310/LOC107431515/LOC107409268/LOC107416301	7	ClusterII
BP	GO:0042548	regulation of photosynthesis, light reaction	7/3176	19/24158	0.00801825	0.0736082	107424756/107425881/107417186/107428525/novel.244/107405691/107429107	LOC107424756/LOC107425881/LOC107417186/LOC107428525/-/LOC107405691/LOC107429107	7	ClusterII
BP	GO:0090626	plant epidermis morphogenesis	27/3176	128/24158	0.00819475	0.0749413	107432692/107404736/107434398/107429990/107409220/107426653/107419221/107416533/107407571/107420902/107434252/107425306/107419249/107405879/107430047/107422540/107426960/107419219/107423492/107417085/107429406/107425022/107406587/107417851/107420054/107425223/107414255	LOC107432692/LOC107404736/LOC107434398/LOC107429990/LOC107409220/LOC107426653/LOC107419221/LOC107416533/LOC107407571/LOC107420902/LOC107434252/LOC107425306/LOC107419249/LOC107405879/LOC107430047/LOC107422540/LOC107426960/LOC107419219/LOC107423492/LOC107417085/LOC107429406/LOC107425022/LOC107406587/LOC107417851/LOC107420054/LOC107425223/LOC107414255	27	ClusterII
BP	GO:1901031	regulation of response to reactive oxygen species	6/3176	15/24158	0.00890213	0.0811008	107407365/107406858/107406907/107404974/107403596/107431513	LOC107407365/LOC107406858/LOC107406907/LOC107404974/LOC107403596/LOC107431513	6	ClusterII
BP	GO:1901661	quinone metabolic process	13/3176	49/24158	0.009079	0.0818658	107425921/107420825/107414345/107434556/107416589/107417730/107424069/107428577/107428707/107429107/107417753/107428571/107415855	LOC107425921/LOC107420825/LOC107414345/LOC107434556/LOC107416589/LOC107417730/LOC107424069/LOC107428577/LOC107428707/LOC107429107/LOC107417753/LOC107428571/LOC107415855	13	ClusterII
BP	GO:1901663	quinone biosynthetic process	13/3176	49/24158	0.009079	0.0818658	107425921/107420825/107414345/107434556/107416589/107417730/107424069/107428577/107428707/107429107/107417753/107428571/107415855	LOC107425921/LOC107420825/LOC107414345/LOC107434556/LOC107416589/LOC107417730/LOC107424069/LOC107428577/LOC107428707/LOC107429107/LOC107417753/LOC107428571/LOC107415855	13	ClusterII
BP	GO:0045168	cell-cell signaling involved in cell fate commitment	5/3176	11/24158	0.00908861	0.0818658	107419634/107417046/107428998/107415411/107428761	LOC107419634/LOC107417046/LOC107428998/LOC107415411/LOC107428761	5	ClusterII
BP	GO:0030091	protein repair	8/3176	24/24158	0.00921597	0.0827021	107435850/107415058/107426073/107434929/107416633/107411978/107415577/107427079	LOC107435850/LOC107415058/LOC107426073/LOC107434929/LOC107416633/LOC107411978/LOC107415577/LOC107427079	8	ClusterII
BP	GO:0045934	negative regulation of nucleobase-containing compound metabolic process	68/3176	391/24158	0.00932956	0.0834091	novel.812/107422799/107416467/107435420/107415017/107412076/107408698/107424675/107421822/107418971/107414912/107414639/107417138/107408789/107430642/107417456/107407356/107429614/107410117/107409931/107404320/107428031/107422550/107432253/107410420/107423377/107413132/107412133/107426627/107415089/107411334/107404806/107427483/107429283/107425623/107412213/107431838/107426039/107417650/107427925…	-/LOC107422799/LOC107416467/LOC107435420/LOC107415017/LOC107412076/LOC107408698/LOC107424675/LOC107421822/LOC107418971/LOC107414912/LOC107414639/LOC107417138/LOC107408789/LOC107430642/LOC107417456/LOC107407356/LOC107429614/LOC107410117/LOC107409931/LOC107	68	ClusterII
BP	GO:0006559	L-phenylalanine catabolic process	9/3176	29/24158	0.00980075	0.0868994	107404213/107409510/107408748/107408087/107416944/107416589/107414307/107434246/107418573	LOC107404213/LOC107409510/LOC107408748/LOC107408087/LOC107416944/LOC107416589/LOC107414307/LOC107434246/LOC107418573	9	ClusterII
BP	GO:1902222	erythrose 4-phosphate/phosphoenolpyruvate family amino acid catabolic process	9/3176	29/24158	0.00980075	0.0868994	107404213/107409510/107408748/107408087/107416944/107416589/107414307/107434246/107418573	LOC107404213/LOC107409510/LOC107408748/LOC107408087/LOC107416944/LOC107416589/LOC107414307/LOC107434246/LOC107418573	9	ClusterII
BP	GO:0009828	plant-type cell wall loosening	11/3176	39/24158	0.00982877	0.0868994	107419239/107414006/107430440/107430636/107428959/107422842/107411451/107417851/107430635/107415521/107417370	LOC107419239/LOC107414006/LOC107430440/LOC107430636/LOC107428959/LOC107422842/LOC107411451/LOC107417851/LOC107430635/LOC107415521/LOC107417370	11	ClusterII
BP	GO:0042168	heme metabolic process	10/3176	34/24158	0.00995833	0.0877212	107413960/107406323/107426561/107420884/novel.672/107429532/107405622/107403475/107421394/107412933	LOC107413960/LOC107406323/LOC107426561/LOC107420884/-/LOC107429532/LOC107405622/LOC107403475/LOC107421394/LOC107412933	10	ClusterII
BP	GO:0006790	sulfur compound metabolic process	44/1283	463/24158	0.000145372	0.106035	107407249/107421676/107406680/novel.816/107410482/107410476/107416501/107411659/novel.731/107413470/107421923/107419916/107413028/107405982/107425421/107421553/107422515/107421675/107403981/107429880/107423143/107416895/107422513/107430958/107429447/107426985/107414413/novel.1050/107406999/107421919/107428787/107422586/107429393/107430666/107426600/107430680/107405073/107417022/107404248/10742430…	LOC107407249/LOC107421676/LOC107406680/-/LOC107410482/LOC107410476/LOC107416501/LOC107411659/-/LOC107413470/LOC107421923/LOC107419916/LOC107413028/LOC107405982/LOC107425421/LOC107421553/LOC107422515/LOC107421675/LOC107403981/LOC107429880/LOC107423143/LOC107416895/LOC107422513/LOC107430958/LOC107429447/LOC107426985/LOC107414413/-/LOC107406999/LOC107421919/LOC107428787/LOC107422586/LOC107429393/LOC…	44	ClusterI
BP	GO:0009408	response to heat	35/1283	340/24158	0.00014847	0.106035	107421930/107410940/107406059/107403464/107426533/107411863/107417915/107416736/107429793/107423108/107431116/107429880/107413529/107411608/107410942/107419788/107420073/107410963/107419106/107423735/107424445/107414931/107418535/107420159/107410936/107403436/107412652/107411115/107430166/107403577/107431021/107410029/107403934/107410915/novel.1870	LOC107421930/LOC107410940/LOC107406059/LOC107403464/LOC107426533/LOC107411863/LOC107417915/LOC107416736/LOC107429793/LOC107423108/LOC107431116/LOC107429880/LOC107413529/LOC107411608/LOC107410942/LOC107419788/LOC107420073/LOC107410963/LOC107419106/LOC107423735/LOC107424445/LOC107414931/LOC107418535/LOC107420159/LOC107410936/LOC107403436/LOC107412652/LOC107411115/LOC107430166/LOC107403577/LOC107431…	35	ClusterI
BP	GO:0009640	photomorphogenesis	18/1283	131/24158	0.000198457	0.106035	107424379/107434669/107430554/107426221/107435144/107424194/107424156/107433384/107430863/107434657/107423791/107429528/107417002/107426593/107435419/107414998/107422888/107432609	LOC107424379/LOC107434669/LOC107430554/LOC107426221/LOC107435144/LOC107424194/LOC107424156/LOC107433384/LOC107430863/LOC107434657/LOC107423791/LOC107429528/LOC107417002/LOC107426593/LOC107435419/LOC107414998/LOC107422888/LOC107432609	18	ClusterI
BP	GO:0006081	cellular aldehyde metabolic process	18/1283	135/24158	0.00029005	0.106035	107405421/107411095/107423308/107410863/107409186/107418411/107426784/107411085/107421712/107407753/107433586/107407097/107430846/107403845/107427843/107435988/107422310/107433924	LOC107405421/LOC107411095/LOC107423308/LOC107410863/LOC107409186/LOC107418411/LOC107426784/LOC107411085/LOC107421712/LOC107407753/LOC107433586/LOC107407097/LOC107430846/LOC107403845/LOC107427843/LOC107435988/LOC107422310/LOC107433924	18	ClusterI
BP	GO:0071478	cellular response to radiation	17/1283	124/24158	0.00030322	0.106035	107412106/107422836/107422792/107432218/107430554/107426221/107430326/107423108/107430733/107424156/107433384/107417002/novel.415/107413117/107414612/107434821/novel.399	LOC107412106/LOC107422836/LOC107422792/LOC107432218/LOC107430554/LOC107426221/LOC107430326/LOC107423108/LOC107430733/LOC107424156/LOC107433384/LOC107417002/-/LOC107413117/LOC107414612/LOC107434821/-	17	ClusterI
BP	GO:0055069	zinc ion homeostasis	6/1283	19/24158	0.000330672	0.106035	107430839/107405517/107434022/107412691/107409779/107419829	LOC107430839/LOC107405517/LOC107434022/LOC107412691/LOC107409779/LOC107419829	6	ClusterI
BP	GO:0006865	amino acid transport	14/1283	94/24158	0.000429651	0.112477	107425350/107415203/107425343/107435803/107419432/107430349/107406430/107413486/107432306/107415248/107435308/novel.1672/107417108/107413541	LOC107425350/LOC107415203/LOC107425343/LOC107435803/LOC107419432/LOC107430349/LOC107406430/LOC107413486/LOC107432306/LOC107415248/LOC107435308/-/LOC107417108/LOC107413541	14	ClusterI
BP	GO:0003333	amino acid transmembrane transport	9/1283	45/24158	0.00051155	0.112477	107425350/107415203/107425343/107435803/107430349/107406430/107413486/107432306/107413541	LOC107425350/LOC107415203/LOC107425343/LOC107435803/LOC107430349/LOC107406430/LOC107413486/LOC107432306/LOC107413541	9	ClusterI
BP	GO:0046184	aldehyde biosynthetic process	5/1283	14/24158	0.000560746	0.112477	107405421/107411095/107410863/107411085/107430846	LOC107405421/LOC107411095/LOC107410863/LOC107411085/LOC107430846	5	ClusterI
BP	GO:0009636	response to toxic substance	30/1283	297/24158	0.000584598	0.112477	107412106/107429996/107410940/107405982/107421553/107416895/107413959/107405610/107410942/107419567/107424422/107418254/107420073/107435988/novel.1625/107423963/107430666/107410963/107429661/107430680/107429878/107420159/107410936/107412124/107431362/107422392/107411115/107410029/107410915/107405508	LOC107412106/LOC107429996/LOC107410940/LOC107405982/LOC107421553/LOC107416895/LOC107413959/LOC107405610/LOC107410942/LOC107419567/LOC107424422/LOC107418254/LOC107420073/LOC107435988/-/LOC107423963/LOC107430666/LOC107410963/LOC107429661/LOC107430680/LOC107429878/LOC107420159/LOC107410936/LOC107412124/LOC107431362/LOC107422392/LOC107411115/LOC107410029/LOC107410915/LOC107405508	30	ClusterI
BP	GO:0009639	response to red or far red light	28/1283	274/24158	0.000731016	0.127861	107424861/107409715/107424379/107434669/107430554/107426221/107430326/107423108/107408084/107435144/107430733/107424194/107424156/107433384/107430863/107434657/107423791/107429528/107417002/107426593/107435419/107413117/107415972/107414998/107414612/107434821/107422888/107432609	LOC107424861/LOC107409715/LOC107424379/LOC107434669/LOC107430554/LOC107426221/LOC107430326/LOC107423108/LOC107408084/LOC107435144/LOC107430733/LOC107424194/LOC107424156/LOC107433384/LOC107430863/LOC107434657/LOC107423791/LOC107429528/LOC107417002/LOC107426593/LOC107435419/LOC107413117/LOC107415972/LOC107414998/LOC107414612/LOC107434821/LOC107422888/LOC107432609	28	ClusterI
BP	GO:0071482	cellular response to light stimulus	15/1283	112/24158	0.00085931	0.137776	107412106/107422836/107422792/107432218/107430554/107426221/107430326/107423108/107430733/107424156/107433384/107417002/107413117/107414612/107434821	LOC107412106/LOC107422836/LOC107422792/LOC107432218/LOC107430554/LOC107426221/LOC107430326/LOC107423108/LOC107430733/LOC107424156/LOC107433384/LOC107417002/LOC107413117/LOC107414612/LOC107434821	15	ClusterI
BP	GO:0015800	acidic amino acid transport	6/1283	23/24158	0.00102483	0.150715	107425350/107419432/107406430/107413486/novel.1672/107413541	LOC107425350/LOC107419432/LOC107406430/LOC107413486/-/LOC107413541	6	ClusterI
BP	GO:1901616	organic hydroxy compound catabolic process	11/1283	70/24158	0.00109668	0.150715	107433056/107411095/107411085/107407753/107433586/107430450/107407097/107416697/107411860/107417473/107419950	LOC107433056/LOC107411095/LOC107411085/LOC107407753/LOC107433586/LOC107430450/LOC107407097/LOC107416697/LOC107411860/LOC107417473/LOC107419950	11	ClusterI
BP	GO:0006882	cellular zinc ion homeostasis	4/1283	10/24158	0.00128438	0.164744	107430839/107405517/107434022/107412691	LOC107430839/LOC107405517/LOC107434022/LOC107412691	4	ClusterI
BP	GO:0000096	sulfur amino acid metabolic process	12/1283	85/24158	0.00173532	0.208672	107407249/107410482/107410476/107423143/107429447/107426985/novel.1050/107406999/107405073/107404248/107424304/107422360	LOC107407249/LOC107410482/LOC107410476/LOC107423143/LOC107429447/LOC107426985/-/LOC107406999/LOC107405073/LOC107404248/LOC107424304/LOC107422360	12	ClusterI
BP	GO:0006662	glycerol ether metabolic process	5/1283	18/24158	0.00200896	0.227367	107406508/107428787/107406531/107406507/107406442	LOC107406508/LOC107428787/LOC107406531/LOC107406507/LOC107406442	5	ClusterI
BP	GO:0042542	response to hydrogen peroxide	13/1283	100/24158	0.00242777	0.2398	107410940/107416895/107410942/107418254/107420073/107435988/107423963/107410963/107420159/107410936/107431362/107411115/107410915	LOC107410940/LOC107416895/LOC107410942/LOC107418254/LOC107420073/LOC107435988/LOC107423963/LOC107410963/LOC107420159/LOC107410936/LOC107431362/LOC107411115/LOC107410915	13	ClusterI
BP	GO:0046916	cellular transition metal ion homeostasis	10/1283	67/24158	0.00270009	0.2398	107430839/107418490/107405517/107434022/107416895/107412691/107406772/107405841/107417582/107418518	LOC107430839/LOC107418490/LOC107405517/LOC107434022/LOC107416895/LOC107412691/LOC107406772/LOC107405841/LOC107417582/LOC107418518	10	ClusterI
BP	GO:0080163	regulation of protein serine/threonine phosphatase activity	4/1283	12/24158	0.00277938	0.2398	107430540/107413898/107431055/107413894	LOC107430540/LOC107413898/LOC107431055/LOC107413894	4	ClusterI
BP	GO:0009069	serine family amino acid metabolic process	11/1283	80/24158	0.00327985	0.2398	107407249/107410482/107410476/107425846/107426985/novel.1050/107406999/107404248/107424304/107422362/107422360	LOC107407249/LOC107410482/LOC107410476/LOC107425846/LOC107426985/-/LOC107406999/LOC107404248/LOC107424304/LOC107422362/LOC107422360	11	ClusterI
BP	GO:0010972	negative regulation of G2/M transition of mitotic cell cycle	5/1283	20/24158	0.00332738	0.2398	107424423/107407170/novel.415/107409477/novel.399	LOC107424423/LOC107407170/-/LOC107409477/-	5	ClusterI
BP	GO:0043666	regulation of phosphoprotein phosphatase activity	5/1283	20/24158	0.00332738	0.2398	107403985/107430540/107413898/107431055/107413894	LOC107403985/LOC107430540/LOC107413898/LOC107431055/LOC107413894	5	ClusterI
BP	GO:0044818	mitotic G2/M transition checkpoint	5/1283	20/24158	0.00332738	0.2398	107424423/107407170/novel.415/107409477/novel.399	LOC107424423/LOC107407170/-/LOC107409477/-	5	ClusterI
BP	GO:0045723	positive regulation of fatty acid biosynthetic process	5/1283	20/24158	0.00332738	0.2398	107406114/107406115/107408621/107408612/107406112	LOC107406114/LOC107406115/LOC107408621/LOC107408612/LOC107406112	5	ClusterI
BP	GO:1902750	negative regulation of cell cycle G2/M phase transition	5/1283	20/24158	0.00332738	0.2398	107424423/107407170/novel.415/107409477/novel.399	LOC107424423/LOC107407170/-/LOC107409477/-	5	ClusterI
BP	GO:0071489	cellular response to red or far red light	10/1283	69/24158	0.00336517	0.2398	107430554/107426221/107430326/107423108/107430733/107424156/107433384/107417002/107413117/107434821	LOC107430554/LOC107426221/LOC107430326/LOC107423108/LOC107430733/LOC107424156/LOC107433384/LOC107417002/LOC107413117/LOC107434821	10	ClusterI
BP	GO:0007623	circadian rhythm	22/1283	222/24158	0.00373724	0.24673	107423055/107416423/107429520/107423826/107412774/107404949/107403656/107405574/107423791/107432912/107414077/107435419/107428302/107413728/107414998/novel.498/107430063/107408651/107419862/107422362/107403632/107435268	LOC107423055/LOC107416423/LOC107429520/LOC107423826/LOC107412774/LOC107404949/LOC107403656/LOC107405574/LOC107423791/LOC107432912/LOC107414077/LOC107435419/LOC107428302/LOC107413728/LOC107414998/-/LOC107430063/LOC107408651/LOC107419862/LOC107422362/LOC107403632/LOC107435268	22	ClusterI
BP	GO:0048511	rhythmic process	22/1283	222/24158	0.00373724	0.24673	107423055/107416423/107429520/107423826/107412774/107404949/107403656/107405574/107423791/107432912/107414077/107435419/107428302/107413728/107414998/novel.498/107430063/107408651/107419862/107422362/107403632/107435268	LOC107423055/LOC107416423/LOC107429520/LOC107423826/LOC107412774/LOC107404949/LOC107403656/LOC107405574/LOC107423791/LOC107432912/LOC107414077/LOC107435419/LOC107428302/LOC107413728/LOC107414998/-/LOC107430063/LOC107408651/LOC107419862/LOC107422362/LOC107403632/LOC107435268	22	ClusterI
BP	GO:0010100	negative regulation of photomorphogenesis	4/1283	13/24158	0.00384713	0.24673	107424156/107430863/107429528/107422888	LOC107424156/LOC107430863/LOC107429528/LOC107422888	4	ClusterI
BP	GO:0006457	protein folding	23/1283	237/24158	0.0039891	0.247582	107421930/107428786/107410940/107426533/107411863/107416736/107412612/107431116/107413529/107410942/107420073/107410963/107423735/107411266/107420159/107410936/107422310/107411115/107430166/107403577/107403934/107410915/107425032	LOC107421930/LOC107428786/LOC107410940/LOC107426533/LOC107411863/LOC107416736/LOC107412612/LOC107431116/LOC107413529/LOC107410942/LOC107420073/LOC107410963/LOC107423735/LOC107411266/LOC107420159/LOC107410936/LOC107422310/LOC107411115/LOC107430166/LOC107403577/LOC107403934/LOC107410915/LOC107425032	23	ClusterI
BP	GO:0044003	modification by symbiont of host morphology or physiology	6/1283	30/24158	0.00438724	0.260301	107415203/107405562/107418900/107425571/107428912/107405144	LOC107415203/LOC107405562/LOC107418900/LOC107425571/LOC107428912/LOC107405144	6	ClusterI
BP	GO:0062013	positive regulation of small molecule metabolic process	8/1283	50/24158	0.00454391	0.260301	107417915/107406114/107406115/107408621/107412692/107408612/107420453/107406112	LOC107417915/LOC107406114/LOC107406115/LOC107408621/LOC107412692/LOC107408612/LOC107420453/LOC107406112	8	ClusterI
BP	GO:0010218	response to far red light	10/1283	72/24158	0.00459991	0.260301	107430554/107430326/107423108/107424194/107424156/107433384/107423791/107415972/107414998/107414612	LOC107430554/LOC107430326/LOC107423108/LOC107424194/LOC107424156/LOC107433384/LOC107423791/LOC107415972/LOC107414998/LOC107414612	10	ClusterI
BP	GO:0042594	response to starvation	23/1283	242/24158	0.00514081	0.269069	107426699/107407007/107424464/107429464/107425029/107406060/107426055/107405841/107407347/107420946/107418952/107420945/107422586/107409971/107426600/107408220/107428945/107423802/107417582/107424168/107414571/107429560/107408020	LOC107426699/LOC107407007/LOC107424464/LOC107429464/LOC107425029/LOC107406060/LOC107426055/LOC107405841/LOC107407347/LOC107420946/LOC107418952/LOC107420945/LOC107422586/LOC107409971/LOC107426600/LOC107408220/LOC107428945/LOC107423802/LOC107417582/LOC107424168/LOC107414571/LOC107429560/LOC107408020	23	ClusterI
BP	GO:0045851	pH reduction	4/1283	14/24158	0.00516169	0.269069	107406179/107412691/107404893/107425279	LOC107406179/LOC107412691/LOC107404893/LOC107425279	4	ClusterI
BP	GO:0010023	proanthocyanidin biosynthetic process	5/1283	22/24158	0.0051744	0.269069	107414863/novel.925/107433556/107425279/107430155	LOC107414863/-/LOC107433556/LOC107425279/LOC107430155	5	ClusterI
BP	GO:0006879	cellular iron ion homeostasis	6/1283	32/24158	0.00611757	0.285594	107418490/107416895/107406772/107405841/107417582/107418518	LOC107418490/LOC107416895/LOC107406772/LOC107405841/LOC107417582/LOC107418518	6	ClusterI
BP	GO:0035821	modification of morphology or physiology of other organism	6/1283	32/24158	0.00611757	0.285594	107415203/107405562/107418900/107425571/107428912/107405144	LOC107415203/LOC107405562/LOC107418900/LOC107425571/LOC107428912/LOC107405144	6	ClusterI
BP	GO:0051817	modification of morphology or physiology of other organism involved in symbiotic interaction	6/1283	32/24158	0.00611757	0.285594	107415203/107405562/107418900/107425571/107428912/107405144	LOC107415203/LOC107405562/LOC107418900/LOC107425571/LOC107428912/LOC107405144	6	ClusterI
BP	GO:0010039	response to iron ion	5/1283	23/24158	0.00632706	0.285594	107412106/107410055/107406772/107430074/107418518	LOC107412106/LOC107410055/LOC107406772/LOC107430074/LOC107418518	5	ClusterI
BP	GO:0045923	positive regulation of fatty acid metabolic process	5/1283	23/24158	0.00632706	0.285594	107406114/107406115/107408621/107408612/107406112	LOC107406114/LOC107406115/LOC107408621/LOC107408612/LOC107406112	5	ClusterI
BP	GO:0072525	pyridine-containing compound biosynthetic process	12/1283	100/24158	0.00671025	0.285594	107405421/107411095/107433793/107410863/107417915/107421116/107426784/107411085/107406251/107430846/107420955/107408692	LOC107405421/LOC107411095/LOC107433793/LOC107410863/LOC107417915/LOC107421116/LOC107426784/LOC107411085/LOC107406251/LOC107430846/LOC107420955/LOC107408692	12	ClusterI
BP	GO:0006564	L-serine biosynthetic process	4/1283	15/24158	0.00674613	0.285594	107425846/107426985/novel.1050/107406999	LOC107425846/LOC107426985/-/LOC107406999	4	ClusterI
BP	GO:0051938	L-glutamate import	4/1283	15/24158	0.00674613	0.285594	107419432/107413486/novel.1672/107413541	LOC107419432/LOC107413486/-/LOC107413541	4	ClusterI
BP	GO:0044774	mitotic DNA integrity checkpoint	5/1283	24/24158	0.00764849	0.285594	107424423/107407170/novel.415/107409477/novel.399	LOC107424423/LOC107407170/-/LOC107409477/-	5	ClusterI
BP	GO:0030004	cellular monovalent inorganic cation homeostasis	9/1283	66/24158	0.00790517	0.285594	107408981/107406179/107412691/107434243/107426884/107425279/107409939/107410029/107408240	LOC107408981/LOC107406179/LOC107412691/LOC107434243/LOC107426884/LOC107425279/LOC107409939/LOC107410029/LOC107408240	9	ClusterI
BP	GO:0010114	response to red light	10/1283	78/24158	0.00811747	0.285594	107424861/107430554/107423108/107408084/107424156/107433384/107423791/107415972/107414998/107414612	LOC107424861/LOC107430554/LOC107423108/LOC107408084/LOC107424156/LOC107433384/LOC107423791/LOC107415972/LOC107414998/LOC107414612	10	ClusterI
BP	GO:0009072	aromatic amino acid family metabolic process	13/1283	116/24158	0.00864461	0.285594	107433056/107405913/107405616/107407172/107405949/107427146/107412692/107404207/107413922/107420453/107434923/107422008/107404198	LOC107433056/LOC107405913/LOC107405616/LOC107407172/LOC107405949/LOC107427146/LOC107412692/LOC107404207/LOC107413922/LOC107420453/LOC107434923/LOC107422008/LOC107404198	13	ClusterI
BP	GO:0009734	auxin-activated signaling pathway	13/1283	116/24158	0.00864461	0.285594	107425999/107423055/107403389/107428906/107429213/107406459/107405615/107412383/107412692/107420453/107423921/107424445/novel.1439	LOC107425999/LOC107423055/LOC107403389/LOC107428906/LOC107429213/LOC107406459/LOC107405615/LOC107412383/LOC107412692/LOC107420453/LOC107423921/LOC107424445/-	13	ClusterI
BP	GO:0055076	transition metal ion homeostasis	14/1283	129/24158	0.00867874	0.285594	107430839/107418490/107405517/107422000/107434022/107416895/107412691/107406772/107405841/107409779/107429661/107419829/107417582/107418518	LOC107430839/LOC107418490/LOC107405517/LOC107422000/LOC107434022/LOC107416895/LOC107412691/LOC107406772/LOC107405841/LOC107409779/LOC107429661/LOC107419829/LOC107417582/LOC107418518	14	ClusterI
BP	GO:0051259	protein complex oligomerization	10/1283	79/24158	0.00886375	0.285594	107410940/107435979/107410942/107420073/107410963/107420085/107420159/107410936/107411115/107410915	LOC107410940/LOC107435979/LOC107410942/LOC107420073/LOC107410963/LOC107420085/LOC107420159/LOC107410936/LOC107411115/LOC107410915	10	ClusterI
BP	GO:0046942	carboxylic acid transport	19/1283	197/24158	0.00890129	0.285594	107425350/107415203/107425343/107427672/107435803/107419432/107427668/107430349/107406430/107413486/107430221/107432306/107415248/107435308/novel.1672/107426404/107417108/107415846/107413541	LOC107425350/LOC107415203/LOC107425343/LOC107427672/LOC107435803/LOC107419432/LOC107427668/LOC107430349/LOC107406430/LOC107413486/LOC107430221/LOC107432306/LOC107415248/LOC107435308/-/LOC107426404/LOC107417108/LOC107415846/LOC107413541	19	ClusterI
BP	GO:0015807	L-amino acid transport	5/1283	25/24158	0.00915024	0.285594	107419432/107413486/107415248/novel.1672/107413541	LOC107419432/LOC107413486/LOC107415248/-/LOC107413541	5	ClusterI
BP	GO:0009267	cellular response to starvation	18/1283	184/24158	0.00931156	0.285594	107426699/107407007/107429464/107425029/107406060/107405841/107407347/107420946/107418952/107420945/107422586/107409971/107426600/107428945/107423802/107417582/107424168/107429560	LOC107426699/LOC107407007/LOC107429464/LOC107425029/LOC107406060/LOC107405841/LOC107407347/LOC107420946/LOC107418952/LOC107420945/LOC107422586/LOC107409971/LOC107426600/LOC107428945/LOC107423802/LOC107417582/LOC107424168/LOC107429560	18	ClusterI
BP	GO:0010223	secondary shoot formation	6/1283	35/24158	0.00957388	0.285594	107418855/107425854/107416551/107406822/107420581/107432664	LOC107418855/LOC107425854/LOC107416551/LOC107406822/LOC107420581/LOC107432664	6	ClusterI
BP	GO:0010346	shoot axis formation	6/1283	35/24158	0.00957388	0.285594	107418855/107425854/107416551/107406822/107420581/107432664	LOC107418855/LOC107425854/LOC107416551/LOC107406822/LOC107420581/LOC107432664	6	ClusterI
BP	GO:0010017	red or far-red light signaling pathway	9/1283	68/24158	0.00958156	0.285594	107430554/107426221/107430326/107430733/107424156/107433384/107417002/107413117/107434821	LOC107430554/LOC107426221/LOC107430326/LOC107430733/LOC107424156/LOC107433384/LOC107417002/LOC107413117/LOC107434821	9	ClusterI
BP	GO:0051188	cofactor biosynthetic process	34/1283	419/24158	0.00962969	0.285594	107405421/novel.451/107403602/107411095/107423308/107413125/107433793/107410863/107411586/novel.816/107417915/107421116/107412645/107411659/107426784/107406287/107421923/107411085/107423108/107406251/107429880/107430846/107424491/107424485/novel.1625/107421919/107422034/107420955/107413123/107432664/107408692/107420638/107434821/107432609	LOC107405421/-/LOC107403602/LOC107411095/LOC107423308/LOC107413125/LOC107433793/LOC107410863/LOC107411586/-/LOC107417915/LOC107421116/LOC107412645/LOC107411659/LOC107426784/LOC107406287/LOC107421923/LOC107411085/LOC107423108/LOC107406251/LOC107429880/LOC107430846/LOC107424491/LOC107424485/-/LOC107421919/LOC107422034/LOC107420955/LOC107413123/LOC107432664/LOC107408692/LOC107420638/LOC107434821/LOC…	34	ClusterI
BP	GO:0048831	regulation of shoot system development	43/1550	331/24158	8.54128e-06	0.0105878	107414947/107403364/107419765/107432336/107407564/107409783/107414948/107423813/107425883/107426029/107418912/107432193/107421579/107424454/107415403/107423816/107411729/107435349/107420622/107411548/107409773/107432188/107403388/107435075/107405286/107435744/107422053/107430926/107409902/107410660/107418567/107409729/107429183/107405394/107411721/107405493/107429709/novel.1904/107425139/10740458…	LOC107414947/LOC107403364/LOC107419765/LOC107432336/LOC107407564/LOC107409783/LOC107414948/LOC107423813/LOC107425883/LOC107426029/LOC107418912/LOC107432193/LOC107421579/LOC107424454/LOC107415403/LOC107423816/LOC107411729/LOC107435349/LOC107420622/LOC107411548/LOC107409773/LOC107432188/LOC107403388/LOC107435075/LOC107405286/LOC107435744/LOC107422053/LOC107430926/LOC107409902/LOC107410660/LOC107418…	43	cluster III
BP	GO:0009694	jasmonic acid metabolic process	21/1550	116/24158	1.40312e-05	0.0105878	107428360/107412653/107412635/107418201/107424658/107435547/107412638/107418019/107412859/107423872/107421476/107428672/107406695/107421777/107416558/107432179/107421479/107417780/novel.411/107424087/107433928	LOC107428360/LOC107412653/LOC107412635/LOC107418201/LOC107424658/LOC107435547/LOC107412638/LOC107418019/LOC107412859/LOC107423872/LOC107421476/LOC107428672/LOC107406695/LOC107421777/LOC107416558/LOC107432179/LOC107421479/LOC107417780/-/LOC107424087/LOC107433928	21	cluster III
BP	GO:0009695	jasmonic acid biosynthetic process	16/1550	74/24158	1.4753e-05	0.0105878	107428360/107412653/107412635/107418201/107424658/107435547/107412638/107423872/107421476/107416558/107432179/107421479/107417780/novel.411/107424087/107433928	LOC107428360/LOC107412653/LOC107412635/LOC107418201/LOC107424658/LOC107435547/LOC107412638/LOC107423872/LOC107421476/LOC107416558/LOC107432179/LOC107421479/LOC107417780/-/LOC107424087/LOC107433928	16	cluster III
BP	GO:0097577	sequestering of iron ion	7/1550	18/24158	7.49264e-05	0.0403291	107411544/107434446/107432323/107426478/107413912/107434434/107431051	LOC107411544/LOC107434446/LOC107432323/LOC107426478/LOC107413912/LOC107434434/LOC107431051	7	cluster III
BP	GO:2000241	regulation of reproductive process	44/1550	385/24158	0.000149995	0.0593985	107414947/107403364/107419765/107410533/107407564/107414948/107423897/107426029/107418912/107418858/107424454/107430125/107411729/107404228/107435349/107420622/107411548/107435441/107431395/107409773/107430193/107432188/107414614/107427010/107403388/107435075/107405286/107422053/107409902/107410660/107418567/107426119/107428661/107416839/107405394/107411721/107405493/107422376/107429709/novel.190…	LOC107414947/LOC107403364/LOC107419765/LOC107410533/LOC107407564/LOC107414948/LOC107423897/LOC107426029/LOC107418912/LOC107418858/LOC107424454/LOC107430125/LOC107411729/LOC107404228/LOC107435349/LOC107420622/LOC107411548/LOC107435441/LOC107431395/LOC107409773/LOC107430193/LOC107432188/LOC107414614/LOC107427010/LOC107403388/LOC107435075/LOC107405286/LOC107422053/LOC107409902/LOC107410660/LOC107418…	44	cluster III
BP	GO:0042214	terpene metabolic process	14/1550	72/24158	0.000167612	0.0593985	107433502/107414810/107406003/107435183/107417025/107435185/107429260/107406387/107427259/107421878/107417548/107422224/107431267/107420337	LOC107433502/LOC107414810/LOC107406003/LOC107435183/LOC107417025/LOC107435185/LOC107429260/LOC107406387/LOC107427259/LOC107421878/LOC107417548/LOC107422224/LOC107431267/LOC107420337	14	cluster III
BP	GO:0006880	intracellular sequestering of iron ion	6/1550	15/24158	0.000208887	0.0593985	107411544/107434446/107426478/107413912/107434434/107431051	LOC107411544/LOC107434446/LOC107426478/LOC107413912/LOC107434434/LOC107431051	6	cluster III
BP	GO:0009909	regulation of flower development	27/1550	201/24158	0.00022071	0.0593985	107414947/107403364/107419765/107407564/107414948/107426029/107418912/107424454/107411729/107435349/107420622/107411548/107409773/107432188/107435075/107405286/107422053/107409902/107410660/107418567/107405394/107411721/107405493/107429709/novel.1904/107425139/107411552	LOC107414947/LOC107403364/LOC107419765/LOC107407564/LOC107414948/LOC107426029/LOC107418912/LOC107424454/LOC107411729/LOC107435349/LOC107420622/LOC107411548/LOC107409773/LOC107432188/LOC107435075/LOC107405286/LOC107422053/LOC107409902/LOC107410660/LOC107418567/LOC107405394/LOC107411721/LOC107405493/LOC107429709/-/LOC107425139/LOC107411552	27	cluster III
BP	GO:0051240	positive regulation of multicellular organismal process	23/1550	161/24158	0.00025552	0.061126	107403364/107419765/107429053/107426029/107424454/107415403/novel.1321/107426946/107430193/107417385/107426956/107414614/107410184/107403388/novel.292/107410660/107418567/107426119/107407700/107434843/107429709/107404587/107413404	LOC107403364/LOC107419765/LOC107429053/LOC107426029/LOC107424454/LOC107415403/-/LOC107426946/LOC107430193/LOC107417385/LOC107426956/LOC107414614/LOC107410184/LOC107403388/-/LOC107410660/LOC107418567/LOC107426119/LOC107407700/LOC107434843/LOC107429709/LOC107404587/LOC107413404	23	cluster III
BP	GO:0051238	sequestering of metal ion	7/1550	22/24158	0.000319903	0.068875	107411544/107434446/107432323/107426478/107413912/107434434/107431051	LOC107411544/LOC107434446/LOC107432323/LOC107426478/LOC107413912/LOC107434434/LOC107431051	7	cluster III
BP	GO:0051094	positive regulation of developmental process	24/1550	177/24158	0.000418344	0.0818812	107403364/107419765/107429053/107426029/107424454/107415403/novel.1321/107431903/107426946/107430193/107417385/107426956/107414614/107410184/107403388/novel.292/107410660/107418567/107426119/107407700/107434843/107429709/107404587/107413404	LOC107403364/LOC107419765/LOC107429053/LOC107426029/LOC107424454/LOC107415403/-/LOC107431903/LOC107426946/LOC107430193/LOC107417385/LOC107426956/LOC107414614/LOC107410184/LOC107403388/-/LOC107410660/LOC107418567/LOC107426119/LOC107407700/LOC107434843/LOC107429709/LOC107404587/LOC107413404	24	cluster III
BP	GO:0022603	regulation of anatomical structure morphogenesis	27/1550	213/24158	0.000560842	0.100624	107410659/107432336/107426167/107431777/107426050/107423897/107423813/107425883/107406929/107423816/107425836/107406247/novel.1321/107435441/107431903/107426946/107417385/107426388/107405751/novel.292/107424766/107409729/107424457/107428661/107422376/107404977/107404866	LOC107410659/LOC107432336/LOC107426167/LOC107431777/LOC107426050/LOC107423897/LOC107423813/LOC107425883/LOC107406929/LOC107423816/LOC107425836/LOC107406247/-/LOC107435441/LOC107431903/LOC107426946/LOC107417385/LOC107426388/LOC107405751/-/LOC107424766/LOC107409729/LOC107424457/LOC107428661/LOC107422376/LOC107404977/LOC107404866	27	cluster III
BP	GO:0006879	cellular iron ion homeostasis	8/1550	32/24158	0.000740105	0.117626	107411544/107434446/107432323/107426478/107413912/107434434/107416958/107431051	LOC107411544/LOC107434446/LOC107432323/LOC107426478/LOC107413912/LOC107434434/LOC107416958/LOC107431051	8	cluster III
BP	GO:1905421	regulation of plant organ morphogenesis	9/1550	41/24158	0.000970235	0.117626	107432336/107423813/107425883/107423816/107425836/107431903/107426388/107405751/107404866	LOC107432336/LOC107423813/LOC107425883/LOC107423816/LOC107425836/LOC107431903/LOC107426388/LOC107405751/LOC107404866	9	cluster III
BP	GO:2000242	negative regulation of reproductive process	14/1550	85/24158	0.000977946	0.117626	107410533/107418858/107411729/107435349/107432188/107414614/107405286/107409902/107416839/107405394/107411721/107405493/107416215/107425139	LOC107410533/LOC107418858/LOC107411729/LOC107435349/LOC107432188/LOC107414614/LOC107405286/LOC107409902/LOC107416839/LOC107405394/LOC107411721/LOC107405493/LOC107416215/LOC107425139	14	cluster III
BP	GO:0046246	terpene biosynthetic process	11/1550	58/24158	0.00101708	0.117626	107433502/107414810/107406003/107435183/107417025/107435185/107429260/107406387/107421878/107422224/107431267	LOC107433502/LOC107414810/LOC107406003/LOC107435183/LOC107417025/LOC107435185/LOC107429260/LOC107406387/LOC107421878/LOC107422224/LOC107431267	11	cluster III
BP	GO:0019252	starch biosynthetic process	12/1550	67/24158	0.00103804	0.117626	107403731/107413301/novel.295/107413292/107414395/107426447/novel.379/107413389/107417676/107414419/107413392/107413391	LOC107403731/LOC107413301/-/LOC107413292/LOC107414395/LOC107426447/-/LOC107413389/LOC107417676/LOC107414419/LOC107413392/LOC107413391	12	cluster III
BP	GO:0031407	oxylipin metabolic process	12/1550	67/24158	0.00103804	0.117626	107412653/107412635/107424658/107407905/107435547/107412638/107423872/107421476/107432179/107421479/107424087/107433928	LOC107412653/LOC107412635/LOC107424658/LOC107407905/LOC107435547/LOC107412638/LOC107423872/LOC107421476/LOC107432179/LOC107421479/LOC107424087/LOC107433928	12	cluster III
BP	GO:0031408	oxylipin biosynthetic process	12/1550	67/24158	0.00103804	0.117626	107412653/107412635/107424658/107407905/107435547/107412638/107423872/107421476/107432179/107421479/107424087/107433928	LOC107412653/LOC107412635/LOC107424658/LOC107407905/LOC107435547/LOC107412638/LOC107423872/LOC107421476/LOC107432179/LOC107421479/LOC107424087/LOC107433928	12	cluster III
BP	GO:0048581	negative regulation of post-embryonic development	22/1550	171/24158	0.00143569	0.154552	107410533/107416251/107416243/107430125/107411729/107416254/107435349/107432186/107432188/107414614/107405286/107429606/107409902/107405589/107416839/107405235/107405394/107411721/107405493/107416215/107425139/107435978	LOC107410533/LOC107416251/LOC107416243/LOC107430125/LOC107411729/LOC107416254/LOC107435349/LOC107432186/LOC107432188/LOC107414614/LOC107405286/LOC107429606/LOC107409902/LOC107405589/LOC107416839/LOC107405235/LOC107405394/LOC107411721/LOC107405493/LOC107416215/LOC107425139/LOC107435978	22	cluster III
BP	GO:0006826	iron ion transport	7/1550	28/24158	0.00158239	0.162232	107411544/107432323/107413912/107431278/107424766/107431051/novel.1904	LOC107411544/LOC107432323/LOC107413912/LOC107431278/LOC107424766/LOC107431051/-	7	cluster III
BP	GO:0051235	maintenance of location	16/1550	111/24158	0.00191073	0.186991	107411544/107434446/107432323/107426478/107413912/107416251/107416243/107434434/107416254/107435215/107405496/107429606/107435833/107431051/107431408/107430630	LOC107411544/LOC107434446/LOC107432323/LOC107426478/LOC107413912/LOC107416251/LOC107416243/LOC107434434/LOC107416254/LOC107435215/LOC107405496/LOC107429606/LOC107435833/LOC107431051/LOC107431408/LOC107430630	16	cluster III
BP	GO:0008299	isoprenoid biosynthetic process	32/1550	293/24158	0.00233919	0.218969	107433502/107422768/107414810/107408397/107425110/107432734/107422603/107406003/107435183/107417025/107409472/107407709/novel.840/107412892/107435185/107422714/107419844/107416905/107429260/107403759/107422715/107406387/107416282/107405752/107427259/107414899/107432247/107421878/107421480/107422224/107431267/107420337	LOC107433502/LOC107422768/LOC107414810/LOC107408397/LOC107425110/LOC107432734/LOC107422603/LOC107406003/LOC107435183/LOC107417025/LOC107409472/LOC107407709/-/LOC107412892/LOC107435185/LOC107422714/LOC107419844/LOC107416905/LOC107429260/LOC107403759/LOC107422715/LOC107406387/LOC107416282/LOC107405752/LOC107427259/LOC107414899/LOC107432247/LOC107421878/LOC107421480/LOC107422224/LOC107431267/LOC1074…	32	cluster III
BP	GO:0051241	negative regulation of multicellular organismal process	26/1550	224/24158	0.00251541	0.225653	107410533/107409783/107431190/107416251/107416243/107430125/107411729/107416254/107435349/107432186/107432188/107414614/107405286/107435744/107429606/107430926/107409902/107405589/107416839/107405235/107405394/107411721/107405493/107416215/107425139/107435978	LOC107410533/LOC107409783/LOC107431190/LOC107416251/LOC107416243/LOC107430125/LOC107411729/LOC107416254/LOC107435349/LOC107432186/LOC107432188/LOC107414614/LOC107405286/LOC107435744/LOC107429606/LOC107430926/LOC107409902/LOC107405589/LOC107416839/LOC107405235/LOC107405394/LOC107411721/LOC107405493/LOC107416215/LOC107425139/LOC107435978	26	cluster III
BP	GO:0044247	cellular polysaccharide catabolic process	9/1550	48/24158	0.00310157	0.267107	107425056/107413301/novel.295/107413292/107408731/107407050/107413389/107413392/107413391	LOC107425056/LOC107413301/-/LOC107413292/LOC107408731/LOC107407050/LOC107413389/LOC107413392/LOC107413391	9	cluster III
BP	GO:0005983	starch catabolic process	8/1550	40/24158	0.00342778	0.276155	107413301/novel.295/107413292/107408731/107407050/107413389/107413392/107413391	LOC107413301/-/LOC107413292/LOC107408731/LOC107407050/LOC107413389/LOC107413392/LOC107413391	8	cluster III
BP	GO:0051093	negative regulation of developmental process	27/1550	241/24158	0.00346316	0.276155	107410533/107409783/107431190/107416251/107416243/107430125/107411729/107416254/107435349/107432186/107432188/107414614/107405286/107435744/107429606/107430926/107409902/107405589/107416839/107405235/107405394/107411721/107405493/107416215/107425139/107414400/107435978	LOC107410533/LOC107409783/LOC107431190/LOC107416251/LOC107416243/LOC107430125/LOC107411729/LOC107416254/LOC107435349/LOC107432186/LOC107432188/LOC107414614/LOC107405286/LOC107435744/LOC107429606/LOC107430926/LOC107409902/LOC107405589/LOC107416839/LOC107405235/LOC107405394/LOC107411721/LOC107405493/LOC107416215/LOC107425139/LOC107414400/LOC107435978	27	cluster III
BP	GO:0009646	response to absence of light	11/1550	69/24158	0.00427725	0.321962	107420570/107421418/107433712/107403431/107413388/107405471/107424766/107431922/107432686/107430630/107405598	LOC107420570/LOC107421418/LOC107433712/LOC107403431/LOC107413388/LOC107405471/LOC107424766/LOC107431922/LOC107432686/LOC107430630/LOC107405598	11	cluster III
BP	GO:0016114	terpenoid biosynthetic process	27/1550	245/24158	0.00433669	0.321962	107433502/107422768/107414810/107425110/107432734/107422603/107435183/107417025/107409472/107407709/novel.840/107412892/107435185/107422714/107416905/107429260/107403759/107422715/107406387/107416282/107405752/107427259/107414899/107432247/107421878/107421480/107420337	LOC107433502/LOC107422768/LOC107414810/LOC107425110/LOC107432734/LOC107422603/LOC107435183/LOC107417025/LOC107409472/LOC107407709/-/LOC107412892/LOC107435185/LOC107422714/LOC107416905/LOC107429260/LOC107403759/LOC107422715/LOC107406387/LOC107416282/LOC107405752/LOC107427259/LOC107414899/LOC107432247/LOC107421878/LOC107421480/LOC107420337	27	cluster III
BP	GO:0006690	icosanoid metabolic process	6/1550	26/24158	0.00522822	0.350993	107412653/107412635/107435547/107412638/107431584/107433928	LOC107412653/LOC107412635/LOC107435547/LOC107412638/LOC107431584/LOC107433928	6	cluster III
BP	GO:0009750	response to fructose	6/1550	26/24158	0.00522822	0.350993	107409472/107412892/107405751/novel.112/107432247/107431616	LOC107409472/LOC107412892/LOC107405751/-/LOC107432247/LOC107431616	6	cluster III
BP	GO:0006720	isoprenoid metabolic process	35/1550	348/24158	0.00574896	0.350993	107433502/107422768/107414810/107408397/107410991/107425110/107432734/107422603/107429226/107406003/107435183/107417025/107409472/107407709/novel.840/107412892/107435185/107422714/107419844/107416905/107429260/107403759/107422715/107406387/107416282/107405752/107427259/107414899/107432247/107421878/107417548/107421480/107422224/107431267/107420337	LOC107433502/LOC107422768/LOC107414810/LOC107408397/LOC107410991/LOC107425110/LOC107432734/LOC107422603/LOC107429226/LOC107406003/LOC107435183/LOC107417025/LOC107409472/LOC107407709/-/LOC107412892/LOC107435185/LOC107422714/LOC107419844/LOC107416905/LOC107429260/LOC107403759/LOC107422715/LOC107406387/LOC107416282/LOC107405752/LOC107427259/LOC107414899/LOC107432247/LOC107421878/LOC107417548/LOC1074…	35	cluster III
BP	GO:0005982	starch metabolic process	16/1550	124/24158	0.00584472	0.350993	107419859/107403731/107413301/novel.295/107413292/107433125/107414395/107426447/107408731/novel.379/107407050/107413389/107417676/107414419/107413392/107413391	LOC107419859/LOC107403731/LOC107413301/-/LOC107413292/LOC107433125/LOC107414395/LOC107426447/LOC107408731/-/LOC107407050/LOC107413389/LOC107417676/LOC107414419/LOC107413392/LOC107413391	16	cluster III
BP	GO:0061687	detoxification of inorganic compound	5/1550	19/24158	0.00588619	0.350993	107422608/107425745/107425746/novel.1406/107429879	LOC107422608/LOC107425745/LOC107425746/-/LOC107429879	5	cluster III
BP	GO:0019915	lipid storage	7/1550	35/24158	0.00606936	0.350993	107416251/107416243/107416254/107435215/107405496/107429606/107431408	LOC107416251/LOC107416243/LOC107416254/LOC107435215/LOC107405496/LOC107429606/LOC107431408	7	cluster III
BP	GO:0009084	glutamine family amino acid biosynthetic process	9/1550	53/24158	0.00615153	0.350993	107432802/107407599/107430799/107435132/107409472/107412892/107435118/107404783/107432247	LOC107432802/LOC107407599/LOC107430799/LOC107435132/LOC107409472/LOC107412892/LOC107435118/LOC107404783/LOC107432247	9	cluster III
BP	GO:0048443	stamen development	18/1550	147/24158	0.00625488	0.350993	107415585/107424208/107432336/107408308/107405569/107423872/107405286/107407876/107432179/107417400/107408877/107424391/107408885/107405493/107411129/107418038/107424087/107428287	LOC107415585/LOC107424208/LOC107432336/LOC107408308/LOC107405569/LOC107423872/LOC107405286/LOC107407876/LOC107432179/LOC107417400/LOC107408877/LOC107424391/LOC107408885/LOC107405493/LOC107411129/LOC107418038/LOC107424087/LOC107428287	18	cluster III
BP	GO:0048466	androecium development	18/1550	147/24158	0.00625488	0.350993	107415585/107424208/107432336/107408308/107405569/107423872/107405286/107407876/107432179/107417400/107408877/107424391/107408885/107405493/107411129/107418038/107424087/107428287	LOC107415585/LOC107424208/LOC107432336/LOC107408308/LOC107405569/LOC107423872/LOC107405286/LOC107407876/LOC107432179/LOC107417400/LOC107408877/LOC107424391/LOC107408885/LOC107405493/LOC107411129/LOC107418038/LOC107424087/LOC107428287	18	cluster III
BP	GO:0009611	response to wounding	44/1550	465/24158	0.006521	0.350993	107428360/107411816/107406740/107412653/107412635/107423298/107418201/107427412/107424658/107425883/107435547/107413388/107427445/107422581/107412638/107434991/107425794/107418019/107405547/107412775/107430303/107408984/107423872/107415463/107421476/107427431/107408576/107427475/107427468/107435133/107414905/107432179/107435273/107406019/107421479/107412470/107421480/107411817/107426702/107424087…	LOC107428360/LOC107411816/LOC107406740/LOC107412653/LOC107412635/LOC107423298/LOC107418201/LOC107427412/LOC107424658/LOC107425883/LOC107435547/LOC107413388/LOC107427445/LOC107422581/LOC107412638/LOC107434991/LOC107425794/LOC107418019/LOC107405547/LOC107412775/LOC107430303/LOC107408984/LOC107423872/LOC107415463/LOC107421476/LOC107427431/LOC107408576/LOC107427475/LOC107427468/LOC107435133/LOC107414…	44	cluster III
BP	GO:0072330	monocarboxylic acid biosynthetic process	44/1550	465/24158	0.006521	0.350993	107428360/107421227/107412653/107434216/107425132/107435588/107412635/107418201/107424658/107407905/107435547/107418305/107414638/107429805/107420607/107406990/107412638/107409472/107412892/107423872/107435131/107421476/107406989/107403891/107410849/107405576/107416558/107432179/107403629/107426965/107421479/107417780/107427259/107430689/107432247/107432975/novel.411/107424820/107424087/107433928…	LOC107428360/LOC107421227/LOC107412653/LOC107434216/LOC107425132/LOC107435588/LOC107412635/LOC107418201/LOC107424658/LOC107407905/LOC107435547/LOC107418305/LOC107414638/LOC107429805/LOC107420607/LOC107406990/LOC107412638/LOC107409472/LOC107412892/LOC107423872/LOC107435131/LOC107421476/LOC107406989/LOC107403891/LOC107410849/LOC107405576/LOC107416558/LOC107432179/LOC107403629/LOC107426965/LOC107421…	44	cluster III
BP	GO:0009251	glucan catabolic process	10/1550	64/24158	0.00727942	0.352127	107435856/107425056/107413301/novel.295/107413292/107408731/107407050/107413389/107413392/107413391	LOC107435856/LOC107425056/LOC107413301/-/LOC107413292/LOC107408731/LOC107407050/LOC107413389/LOC107413392/LOC107413391	10	cluster III
BP	GO:0016104	triterpenoid biosynthetic process	5/1550	20/24158	0.00743983	0.352127	107422768/107422603/novel.840/107422714/107422715	LOC107422768/LOC107422603/-/LOC107422714/LOC107422715	5	cluster III
BP	GO:0046461	neutral lipid catabolic process	5/1550	20/24158	0.00743983	0.352127	107416251/107416243/107416254/107429606/107431632	LOC107416251/LOC107416243/LOC107416254/LOC107429606/LOC107431632	5	cluster III
BP	GO:0046464	acylglycerol catabolic process	5/1550	20/24158	0.00743983	0.352127	107416251/107416243/107416254/107429606/107431632	LOC107416251/LOC107416243/LOC107416254/LOC107429606/LOC107431632	5	cluster III
BP	GO:1901371	regulation of leaf morphogenesis	5/1550	20/24158	0.00743983	0.352127	107432336/107423813/107425883/107423816/107404866	LOC107432336/LOC107423813/LOC107425883/LOC107423816/LOC107404866	5	cluster III
BP	GO:0010540	basipetal auxin transport	6/1550	28/24158	0.00766714	0.352127	107415585/107419765/107412928/107404264/107412923/107435978	LOC107415585/LOC107419765/LOC107412928/LOC107404264/LOC107412923/LOC107435978	6	cluster III
BP	GO:0010029	regulation of seed germination	18/1550	150/24158	0.00768693	0.352127	107416251/107416243/107426013/107416254/107421849/107432186/107430193/107426956/107414614/107427010/107410184/107429606/107429183/107407700/107434843/novel.1904/107430630/107413674	LOC107416251/LOC107416243/LOC107426013/LOC107416254/LOC107421849/LOC107432186/LOC107430193/LOC107426956/LOC107414614/LOC107427010/LOC107410184/LOC107429606/LOC107429183/LOC107407700/LOC107434843/-/LOC107430630/LOC107413674	18	cluster III
BP	GO:0006721	terpenoid metabolic process	30/1550	296/24158	0.0090174	0.395665	107433502/107422768/107414810/107410991/107425110/107432734/107422603/107429226/107435183/107417025/107409472/107407709/novel.840/107412892/107435185/107422714/107416905/107429260/107403759/107422715/107406387/107416282/107405752/107427259/107414899/107432247/107421878/107417548/107421480/107420337	LOC107433502/LOC107422768/LOC107414810/LOC107410991/LOC107425110/LOC107432734/LOC107422603/LOC107429226/LOC107435183/LOC107417025/LOC107409472/LOC107407709/-/LOC107412892/LOC107435185/LOC107422714/LOC107416905/LOC107429260/LOC107403759/LOC107422715/LOC107406387/LOC107416282/LOC107405752/LOC107427259/LOC107414899/LOC107432247/LOC107421878/LOC107417548/LOC107421480/LOC107420337	30	cluster III
BP	GO:0006782	protoporphyrinogen IX biosynthetic process	5/1550	21/24158	0.00925757	0.395665	107427830/107404685/107404683/107420915/107404687	LOC107427830/LOC107404685/LOC107404683/LOC107420915/LOC107404687	5	cluster III
BP	GO:0046501	protoporphyrinogen IX metabolic process	5/1550	21/24158	0.00925757	0.395665	107427830/107404685/107404683/107420915/107404687	LOC107427830/LOC107404685/LOC107404683/LOC107420915/LOC107404687	5	cluster III
BP	GO:1900140	regulation of seedling development	18/1550	153/24158	0.00937246	0.395665	107416251/107416243/107426013/107416254/107421849/107432186/107430193/107426956/107414614/107427010/107410184/107429606/107429183/107407700/107434843/novel.1904/107430630/107413674	LOC107416251/LOC107416243/LOC107426013/LOC107416254/LOC107421849/LOC107432186/LOC107430193/LOC107426956/LOC107414614/LOC107427010/LOC107410184/LOC107429606/LOC107429183/LOC107407700/LOC107434843/-/LOC107430630/LOC107413674	18	cluster III
BP	GO:0046340	diacylglycerol catabolic process	4/1550	14/24158	0.0100479	0.400614	107416251/107416243/107416254/107429606	LOC107416251/LOC107416243/LOC107416254/LOC107429606	4	cluster III
BP	GO:0046462	monoacylglycerol metabolic process	4/1550	14/24158	0.0100479	0.400614	107416251/107416243/107416254/107429606	LOC107416251/LOC107416243/LOC107416254/LOC107429606	4	cluster III
BP	GO:0052651	monoacylglycerol catabolic process	4/1550	14/24158	0.0100479	0.400614	107416251/107416243/107416254/107429606	LOC107416251/LOC107416243/LOC107416254/LOC107429606	4	cluster III
