# Supplementary material for: Jujube witches’ broom phytoplasmas inhibit ZjBRC1-mediated abscisic acid metabolism to induce shoot proliferation
Source: Hortic Res. 2023 Jul 24;10(9):uhad148. doi: 10.1093/hr/uhad148 (PMC10483173; doi:10.1093/hr/uhad148)
Supplement: Web_Material_uhad148 [file web_material_uhad148.zip › supplimentary Table S4.xlsx]

## Sheet: DEGs involved in ABA pathway
gene_id	gene_description	IDBvsHDB_log2FoldChange	IDBvsHDB_pvalue	IDBvsHDB_padj	IGBvsIDB_log2FoldChange	IGBvsIDB_pvalue	IGBvsIDB_padj
107420519	ABC transporter G family member 25	-1.39542	2.11401e-23	2.60678e-22	-1.7832	6.73787e-17	4.77296e-16
107408521	pleiotropic drug resistance protein 1-like	-3.62835	1.13824e-71	4.79293e-70	-2.14443	0.00010906	0.000323022
107409192	pleiotropic drug resistance protein 1	-2.50984	2.53537e-23	3.11825e-22	-1.16258	0.011585	0.0245971
107434245	pleiotropic drug resistance protein 1-like	-1.67515	7.04758e-07	2.99288e-06	-1.58624	0.0154899	0.0319823
107427689	pleiotropic drug resistance protein 1-like	-0.478497	0.00289156	0.00735848	-2.78586	1.17984e-25	1.2009e-24
107421262	pleiotropic drug resistance protein 1-like	-0.0657162	0.352643	0.484024	-1.05807	1.05573e-32	1.34779e-31
107421259	-	2.12453	0.000263427	0.000803023	-1.99556	0.00160473	0.00399145
107410819	ABC transporter G family member 31	1.72691	0.0061964	0.0147702	-1.24826	0.0189141	0.0383326
107434249	-	1.08544	3.80964e-14	2.93525e-13	-1.70253	1.10248e-27	1.20222e-26
107409720	protein NRT1/ PTR FAMILY 4.6-like	0.77642	2.45837e-09	1.33043e-08	-3.03416	2.44544e-70	7.81921e-69
107416402	protein C2-DOMAIN ABA-RELATED 5-like	-1.33658	2.05753e-63	7.38398e-62	-0.848786	2.68894e-07	1.03746e-06
107424116	protein phosphatase 2C 77%2C transcript variant X2	-0.701548	2.11392e-19	2.18012e-18	-0.550475	3.47191e-08	1.44583e-07
novel.658	PF10604:Polyketide cyclase / dehydrase and lipid transport	-1.5598	0.00018515	0.000578514	-2.14285	0.000595108	0.0015889
107433184	zinc finger protein 6-like	-1.35259	1.41221e-13	1.0483e-12	-1.49622	4.49459e-07	1.69786e-06
107416413	receptor-like protein kinase FERONIA	-0.829837	0.120752	0.201973	-1.43588	0.0639892	0.113466
107419049	respiratory burst oxidase homolog protein A-like	-1.1454	2.06245e-08	1.02718e-07	-1.8724	2.8277e-08	1.18608e-07
107407656	phospholipase D alpha 1%2C transcript variant X1	-1.02671	2.80141e-79	1.35186e-77	-0.156953	0.0383454	0.0723771
107404964	protein phosphatase 2C 37-like	-0.990866	7.9505e-07	3.35576e-06	-0.540017	0.012783	0.0269006
107405700	U-box domain-containing protein 18-like	-1.62205	3.22243e-26	4.45699e-25	-0.727114	0.00185028	0.00455497
107430068	homeobox-leucine zipper protein ATHB-12-like	-2.48896	3.26466e-136	3.29047e-134	-0.981176	6.25555e-08	2.55045e-07
107433492	putative leucine-rich repeat receptor-like protein kinase At2g19210	-0.830723	0.397791	0.531541	-3.61412	0.0515218	0.0939825
107428456	E3 ubiquitin-protein ligase RGLG2-like%2C transcript variant X3	-1.26967	5.0373e-14	3.85501e-13	-2.84703	8.74227e-23	7.95787e-22
107425503	ethylene-responsive transcription factor ABR1%2C transcript variant X2	-0.943931	3.01164e-11	1.88879e-10	-1.53002	6.27887e-17	4.45803e-16
107407999	protein phosphatase 2C 37-like	-0.469607	1.0835e-07	5.01406e-07	-0.766443	1.36187e-08	5.8527e-08
107404390	putative leucine-rich repeat receptor-like protein kinase At2g19210%2C transcript variant X3	-1.18537	1.9939e-20	2.15567e-19	-4.149	2.05779e-48	4.00304e-47
107406224	protein phosphatase 2C 37-like	-0.333929	0.312544	0.440711	-0.772331	0.0403775	0.0757756
107412267	serine/threonine-protein kinase EDR1%2C transcript variant X1	-0.422098	6.03652e-12	3.97811e-11	-0.885461	1.47433e-27	1.59646e-26
107429056	mitogen-activated protein kinase kinase kinase A-like	-0.578445	0.421061	0.554168	-4.68373	0.00310906	0.00735878
107416389	protein C2-DOMAIN ABA-RELATED 4-like	-0.395429	6.00348e-07	2.56867e-06	-1.51214	2.82751e-43	4.87938e-42
107413873	probable protein phosphatase 2C 30	-0.290452	0.641646	0.745818	-2.41341	0.0150136	0.0310935
107408857	zinc finger protein 1	-0.371139	0.0625618	0.115108	-1.90874	9.36061e-10	4.39631e-09
107416433	receptor-like protein kinase FERONIA	-0.310492	0.195278	0.301931	-1.80385	1.18437e-06	4.31637e-06
107424386	uncharacterized LOC107424386	-0.122112	0.313271	0.441453	-1.10373	8.80787e-12	4.71368e-11
107410429	CBL-interacting serine/threonine-protein kinase 3	-0.105455	0.0965589	0.167286	-0.851957	1.59824e-23	1.49797e-22
107416382	GTPase activating protein 1-like	-0.502185	0.00046433	0.00135876	-3.05733	6.76277e-36	9.61793e-35
107416387	protein C2-DOMAIN ABA-RELATED 3-like	-0.52671	1.68935e-08	8.47596e-08	-3.03673	1.53538e-115	1.07585e-113
107430836	uncharacterized LOC107430836	0.0359916	0.778846	0.849827	-1.17566	6.27266e-13	3.59335e-12
107415637	calcium-dependent protein kinase 10-like	0.0709747	0.662703	0.755995	-1.58698	5.26612e-15	3.38165e-14
107411512	probable protein phosphatase 2C 25	-0.00409234	0.95449	0.974934	-2.24844	2.98262e-118	2.14394e-116
107416419	receptor-like protein kinase FERONIA	1.7279	2.97909e-41	6.60488e-40	-1.92778	9.22399e-40	1.47045e-38
107429680	B3 domain-containing transcription factor FUS3-like	2.19181	0.0203309	0.0429289	-3.07582	0.00251385	0.00606035
107421206	-	2.47967	1.08581e-06	4.51396e-06	-4.48373	8.52156e-10	4.01512e-09
107416416	receptor-like protein kinase FERONIA	1.30905	4.6325e-13	3.3334e-12	-1.57128	1.04551e-11	5.57166e-11
107406021	receptor-like protein kinase FERONIA	1.86788	0.155896	0.250511	-4.26666	0.0133509	0.0279602
107413325	lipid phosphate phosphatase 2-like%2C transcript variant X6	1.29861	1.54752e-12	1.06916e-11	-1.74401	1.88846e-19	1.50181e-18
107407165	receptor-like protein kinase FERONIA	1.66174	0.0451629	0.0866053	-2.98527	0.001306	0.00330155
107409591	lectin-domain containing receptor kinase VI.4-like	1.67571	0.113631	0.191824	-3.62622	0.0115448	0.0245155
107416437	-	1.87135	4.65901e-09	2.46323e-08	-3.29991	9.81679e-15	6.2117e-14
107405845	receptor-like protein kinase FERONIA	2.17837	3.10797e-12	2.09331e-11	-3.94055	1.38418e-22	1.25139e-21
107416435	receptor-like protein kinase FERONIA	2.93679	5.39833e-19	5.46622e-18	-2.62732	5.15863e-18	3.86487e-17
107428463	two-component response regulator ARR11	1.58276	1.63372e-25	2.2049e-24	-1.45901	3.25101e-18	2.46892e-17
107416431	receptor-like protein kinase FERONIA	1.19641	1.23885e-49	3.31561e-48	-1.06858	5.5266e-32	6.90031e-31
107424992	homeobox-leucine zipper protein HAT22	1.25608	7.67003e-74	3.35393e-72	-1.19982	1.15916e-45	2.12002e-44
107416436	receptor-like protein kinase FERONIA	1.42764	4.83037e-39	1.00655e-37	-1.40569	3.4683e-33	4.51479e-32
107412698	lachrymatory-factor synthase-like	5.07215	0.000501167	0.00145845	-5.27583	0.000301183	0.000839427
107422625	phospholipase D delta-like	1.07389	1.59031e-12	1.09739e-11	-0.838281	7.58418e-08	3.06385e-07
107419477	primary amine oxidase-like	1.70828	0.00164753	0.00439243	-1.31067	0.00889215	0.0193282
107413313	E3 ubiquitin-protein ligase RHA2A-like	0.541642	0.0508659	0.0960638	-1.15912	0.000271371	0.000761525
107416430	-	0.632193	0.00631439	0.01502	-1.43616	1.12473e-06	4.10545e-06
107416422	receptor-like protein kinase FERONIA	1.43224	2.91774e-05	0.000102346	-2.37904	1.65763e-09	7.63318e-09
107430204	respiratory burst oxidase homolog protein A-like	1.85566	0.00222347	0.00577623	-4.31808	5.43888e-10	2.60187e-09
107433116	probable E3 ubiquitin-protein ligase LOG2	0.69279	2.53882e-07	1.12875e-06	-1.11861	6.37262e-16	4.29026e-15
107420093	histidine kinase 5	1.04691	4.50889e-11	2.78904e-10	-1.80596	9.10409e-21	7.67447e-20
107413314	E3 ubiquitin-protein ligase RHA2A-like	0.226559	0.125199	0.20832	-1.39623	6.72944e-14	4.07541e-13
107431934	NEP1-interacting protein-like 1%2C transcript variant X1	0.316454	0.326069	0.454856	-2.41297	3.98408e-09	1.78096e-08
107431490	receptor-like protein kinase FERONIA	0.256576	0.000290733	0.000879003	-1.50049	9.18897e-62	2.44846e-60
107404860	respiratory burst oxidase homolog protein A-like	0.234201	0.0662624	0.120962	-2.63106	1.3821e-64	3.88355e-63
107429905	nuclear transcription factor Y subunit C-3-like	0.197067	0.762434	0.837175	-2.33838	0.00944847	0.0204352
107411280	mitogen-activated protein kinase 3	0.327607	8.92673e-08	4.16488e-07	-3.06922	4.4477e-304	1.99558e-301
107432385	calcium-dependent protein kinase 32	0.290031	3.59392e-06	1.40547e-05	-1.26941	2.91698e-56	6.87082e-55
107420621	homeobox-leucine zipper protein HAT22-like	0.22797	0.00765325	0.0178302	-1.15869	1.57441e-29	1.81957e-28
107435418	probable E3 ubiquitin-protein ligase LOG2	0.485437	0.0298138	0.0602163	-1.23905	3.05848e-07	1.17418e-06
107417345	zinc finger protein 6	0.834752	0.0651833	0.119271	-2.33974	3.39317e-05	0.000106898
107416390	protein C2-DOMAIN ABA-RELATED 4-like	0.318381	0.00498915	0.0121358	-1.12672	1.09995e-18	8.4925e-18
107411633	exocyst complex component EXO70B1%2C transcript variant X1	0.408801	1.78756e-08	8.94974e-08	-1.14691	4.0963e-33	5.31735e-32
107421205	phospholipase D alpha 1-like%2C transcript variant X2	0.700739	0.000884129	0.00247686	-3.15446	3.07724e-26	3.19532e-25
107404505	bidirectional sugar transporter SWEET15-like	-2.27092	0.0778629	0.139259	-3.00231	0.304506	0.424238
107417070	glutamate receptor 3.4-like	-0.428282	1.88447e-07	8.51275e-07	-1.48087	5.41762e-38	8.25341e-37
107418740	probable serine/threonine-protein kinase At1g18390	-0.394284	0.0325856	0.0651459	-3.73324	2.23197e-21	1.93544e-20
107417626	bidirectional sugar transporter N3-like	2.23928	4.16235e-76	1.88687e-74	-3.33122	1.4515e-72	4.84728e-71
107418610	probable serine/threonine-protein kinase At1g18390%2C transcript variant X1	0.382423	7.60427e-05	0.00025205	-3.71424	3.7246e-113	2.49665e-111

## Sheet: DEGs involved in IAA pathway
gene_id	gene_description	IDBvsHDB_log2FoldChange	IDBvsHDB_pvalue	IDBvsHDB_padj	IGBvsIDB_log2FoldChange	IGBvsIDB_pvalue	IGBvsIDB_padj
107418541	probable auxin efflux carrier component 1c	0.410469	6.89538e-07	2.92956e-06	0.850967	1.29177e-24	1.2653e-23
107424565	protein WALLS ARE THIN 1-like	0.194543	0.840067	0.891854	2.70961	1.00267e-06	3.67826e-06
107431565	probable auxin efflux carrier component 1b	-0.631556	5.05554e-09	2.66198e-08	1.74129	1.16459e-58	2.8874e-57
107406783	auxin efflux carrier component 2	-1.44432	0.0310312	0.0623322	2.39804	3.29748e-05	0.000104013
107429333	auxin efflux carrier component 3 transcript variant X2	-0.644628	1.193e-18	1.18852e-17	1.08338	1.97183e-31	2.42281e-30
107435978	probable auxin efflux carrier component 6	-1.18587	2.21127e-45	5.37646e-44	0.634208	5.65666e-09	2.50608e-08
107422948	putative SWI/SNF-related matrix-associated actin-dependent regulator of chromatin subfamily A member 3-like 3	0.582979	0.000385108	0.0011421	0.493557	0.0012386	0.00313973
107428003	chalcone synthase	1.77719	1.41707e-129	1.33812e-127	1.66511	2.61326e-64	7.3208e-63
107410717	flavonoid 3' 5'-hydroxylase 2-like	1.83705	2.33734e-137	2.38972e-135	1.18258	3.64631e-34	4.90015e-33
107429077	protein BIG GRAIN 1-like E	1.79065	2.38102e-14	1.85515e-13	1.05677	1.15464e-09	5.38112e-09
107426755	auxin-responsive protein SAUR21-like	2.09217	0.000100584	0.000327816	0.823298	0.00962122	0.0207685
107431269	patellin-6-like	1.66288	1.05323e-08	5.39094e-08	0.739598	0.00279239	0.00666713
107426617	auxin-responsive protein SAUR23	0.999361	1.11232e-08	5.67807e-08	0.590956	0.000126704	0.000372111
107417866	protein REVEILLE 7-like transcript variant X1	1.03098	1.97041e-23	2.435e-22	0.59396	1.6019e-07	6.29667e-07
107423892	flavonoid 3'-monooxygenase-like	1.9266	2.33693e-67	9.01255e-66	0.90082	7.50116e-19	5.82382e-18
107406869	auxin-induced protein 22C	0.864528	2.5492e-07	1.13319e-06	0.404469	0.0801115	0.137819
107426690	auxin-induced protein 15A-like	5.21063	5.73503e-24	7.28033e-23	1.68584	6.12982e-21	5.21306e-20
107424095	protein BIG GRAIN 1-like C	1.76432	8.24966e-06	3.09504e-05	0.54641	0.0694034	0.121816
107426684	auxin-induced protein 15A-like	6.40515	2.15502e-16	1.90461e-15	1.52028	4.47226e-18	3.35969e-17
107425971	auxin-binding protein T85	4.34225	0.00717031	0.0168139	0.558022	0.520279	0.636545
107409670	protein TRANSPARENT TESTA GLABRA 1-like	3.29057	0.0794271	0.141628	0.409627	0.703416	0.790484
107413111	-	5.7345	0.000246053	0.000752726	0.446217	0.498857	0.617423
107426523	auxin-induced protein X10A-like	5.73985	0.00019114	0.000595763	3.35632	5.93377e-18	4.43248e-17
107404357	indole-3-acetic acid-amido synthetase GH3.6-like transcript variant X2	1.06032	1.47421e-08	7.44119e-08	1.91896	7.16074e-36	1.01787e-34
107406564	auxin-induced protein 15A-like	0.94254	0.0668829	0.121946	1.87704	2.24939e-09	1.02613e-08
107411712	pleiotropic drug resistance protein 3-like transcript variant X2	1.59682	0.142434	0.232372	1.16819	0.0824142	0.141292
107406421	inactive TPR repeat-containing thioredoxin TTL3-like	0.479527	0.116182	0.195458	0.756246	0.00535671	0.0121336
107431775	indole-3-acetic acid-amido synthetase GH3.17-like	1.92169	3.17012e-05	0.000110653	1.88561	3.01891e-15	1.96444e-14
107428998	CLAVATA3/ESR (CLE)-related protein 45	0.974369	0.118078	0.198146	1.26748	0.00401664	0.00932134
107431727	auxin-responsive protein IAA4-like transcript variant X3	1.88342	0.0785457	0.140312	1.50172	0.0449971	0.0833374
107426686	auxin-induced protein 15A-like	3.06405	4.90004e-06	1.89051e-05	3.34343	1.84267e-47	3.50372e-46
107434645	probable indole-3-acetic acid-amido synthetase GH3.1	2.06333	0.00136829	0.00370744	2.09867	1.0829e-10	5.43068e-10
107420357	omega-hydroxypalmitate O-feruloyl transferase transcript variant X2	0.781311	0.00190786	0.00502754	1.05315	1.21615e-07	4.82746e-07
107433224	cullin-1-like	0.531781	0.00520922	0.0126141	0.588139	0.000155781	0.000452493
107427303	-	NA	NA	NA	4.14837	0.0122561	0.0258759
107426689	auxin-induced protein 15A-like	2.82404	0.167425	0.265761	5.99526	2.4777e-26	2.58823e-25
107420088	GATA transcription factor 21-like	0.237166	0.714069	0.797892	3.46399	1.42739e-23	1.34146e-22
107426527	auxin-induced protein 15A-like	1.75853	0.663407	0.755995	6.79242	6.41047e-10	3.05353e-09
107423988	GATA transcription factor 21	0.433509	0.559195	0.679376	5.62843	3.18462e-78	1.15351e-76
107406273	inactive TPR repeat-containing thioredoxin TTL3-like	0.170632	0.55698	0.677438	0.913554	8.1142e-05	0.000244181
107427419	auxin-responsive protein SAUR23-like	2.36996	0.553014	0.673536	4.57731	2.26863e-05	7.28653e-05
107426756	auxin-responsive protein SAUR22-like	2.12963	0.417613	0.550983	3.46182	0.000250649	0.0007073
107426692	auxin-induced protein 15A-like	2.81751	0.18389	0.287482	4.35618	7.05453e-11	3.5739e-10
107434375	protein BREVIS RADIX-like	0.485031	0.335882	0.465674	1.11623	0.00366462	0.00856155
107426687	auxin-induced protein 15A-like	3.86983	0.00418064	0.0103238	3.46322	5.02993e-19	3.93483e-18
107427473	auxin-responsive protein SAUR21-like	2.16012	0.0130684	0.0288926	2.81169	2.50926e-14	1.55635e-13
107425151	AP2-like ethylene-responsive transcription factor AIL6	0.350782	0.230887	0.346069	1.32638	1.78487e-09	8.19468e-09
107413322	auxin-responsive protein IAA32	0.933269	0.350474	0.481581	2.34548	6.89922e-05	0.000209499
107424942	BTB/POZ and TAZ domain-containing protein 4	0.985968	1.27327e-05	4.67937e-05	3.63356	1.54585e-118	1.11694e-116
107430937	indole-3-acetic acid-amido synthetase GH3.17-like	1.89554	0.0587103	0.108948	2.58688	3.7547e-08	1.55754e-07
107416751	jasmonic acid-amido synthetase JAR2-like	0.455029	0.251055	0.370308	1.28611	4.48108e-05	0.00013931
107415597	homeobox-leucine zipper protein ATHB-20-like	0.498827	0.00647077	0.0153483	1.65077	1.86138e-22	1.67248e-21
107428189	auxin-responsive protein SAUR72-like	2.36089	0.531119	0.655378	2.33035	0.112676	0.185282
107426688	auxin-induced protein 15A-like	0.597747	0.812714	0.874032	7.20732	1.52224e-16	1.05732e-15
107410957	senescence-specific cysteine protease SAG39-like	NA	NA	NA	4.76323	0.0103727	0.0222543
107417456	agamous-like MADS-box protein AGL15	NA	NA	NA	5.80958	0.000336326	0.000931585
107407572	auxin-induced protein 15A-like	-0.0677594	0.986751	0.991841	3.97433	0.0235905	0.0468274
107409115	patellin-4	0.0287638	0.827498	0.883944	1.97871	8.71082e-64	2.42318e-62
107425884	auxin-induced protein AUX28-like	0.0142957	0.93678	0.961926	3.57632	4.79922e-178	7.37596e-176
107421006	flavonol synthase/flavanone 3-hydroxylase-like	-0.088063	0.953169	0.974018	6.36711	1.99428e-22	1.79073e-21
107420382	auxin-induced protein 6B	-0.0223526	0.968208	0.983439	1.2547	0.00429114	0.00990548
107427575	chalcone synthase 1-like	NA	NA	NA	7.24369	5.88513e-08	2.40471e-07
107404774	trifunctional UDP-glucose 4 6-dehydratase/UDP-4-keto-6-deoxy-D-glucose 3 5-epimerase/UDP-4-keto-L-rhamnose-reductase RHM1-like transcript variant X1	-3.55057	0.0509027	0.096127	8.79937	2.86543e-13	1.67248e-12
107415054	protein kinase PINOID	-0.047034	0.666168	0.758411	1.12966	2.5422e-18	1.9407e-17
107420072	protein BIG GRAIN 1-like B	-0.0813968	0.608227	0.722395	2.49539	1.71367e-80	6.47703e-79
107427415	auxin-responsive protein SAUR21-like	-2.44569	0.51474	0.642179	5.90777	0.00015972	0.000463256
107420672	VAN3-binding protein-like	-0.153872	0.58937	0.705838	1.28489	1.75319e-06	6.29133e-06
107426233	transcription factor MYB12	-0.484915	0.24018	0.357509	3.43616	5.06447e-41	8.30191e-40
107426390	VAN3-binding protein	-0.283788	0.177771	0.279344	2.80123	5.11003e-68	1.55356e-66
107415994	flavonol synthase/flavanone 3-hydroxylase	-0.578628	0.0945234	0.16432	5.05273	9.39802e-145	9.68274e-143
107426054	uncharacterized LOC107426054	-0.318736	0.659818	0.755053	2.61183	1.05426e-07	4.20826e-07
107413132	auxin-responsive protein IAA14-like	-0.442019	0.00105233	0.0029124	1.52728	2.8727e-31	3.50957e-30
107418989	probable N-acetyltransferase HLS1	-2.33304	4.2587e-07	1.85424e-06	5.07718	3.64682e-65	1.04585e-63
107404536	ADP-ribosylation factor GTPase-activating protein AGD1-like	-0.785489	0.09479	0.164703	1.90777	7.99599e-06	2.69354e-05
107426685	auxin-responsive protein SAUR21-like	-1.52355	0.148112	0.240257	3.21377	0.000115	0.000339496
107422910	calcium-binding protein PBP1-like	-2.97055	0.0793509	0.141519	5.50996	2.27799e-06	8.09313e-06
107427304	auxin-responsive protein SAUR68-like	-0.815634	0.308552	0.436542	3.41702	7.36923e-11	3.72925e-10
107428447	ethylene-responsive transcription factor ESR1-like	-1.75964	0.0259235	0.0532773	4.79786	3.74514e-21	3.2165e-20
107429966	60S ribosomal protein L24-like	-0.254374	0.00491461	0.0119698	1.49377	1.09318e-57	2.66754e-56
107411469	indole-3-acetic acid-induced protein ARG7	-1.59878	0.12753	0.21153	4.54231	1.6309e-12	9.1028e-12
107416348	-	-0.893205	7.11383e-19	7.14727e-18	1.70558	1.02812e-62	2.79845e-61
107424248	homeobox-leucine zipper protein HAT3	-0.648592	1.93581e-05	6.9498e-05	1.52361	2.67743e-22	2.39411e-21
107427206	AP2-like ethylene-responsive transcription factor AIL5	-0.469574	0.000359039	0.00107071	1.25561	2.4023e-22	2.15086e-21
107431873	auxin-induced protein 6B-like	-3.04594	0.200117	0.308106	4.76836	0.00170636	0.00422572
107418203	nucleoside diphosphate kinase 2 chloroplastic	-0.6995	2.31679e-12	1.57611e-11	1.7993	2.69944e-84	1.07583e-82
107405180	auxin-responsive protein SAUR72-like	-2.1322	0.0110174	0.0248117	2.95884	3.59753e-05	0.000113004
107426075	protein TRANSPORT INHIBITOR RESPONSE 1	-1.1853	1.13334e-51	3.19255e-50	1.80935	1.55593e-84	6.25475e-83
107425999	auxin-binding protein T85-like transcript variant X2	1.20801	1.00024e-07	4.6431e-07	0.298838	0.0936692	0.157997
107423055	protein REVEILLE 1-like transcript variant X1	2.67186	1.56889e-15	1.31891e-14	0.377345	0.0818354	0.140429
107403389	protein BIG GRAIN 1-like A transcript variant X2	2.57606	8.00881e-62	2.77603e-60	0.012627	0.92295	0.948365
107428906	serine/threonine-protein kinase STY46-like	1.23506	3.49949e-11	2.18079e-10	0.0387794	0.822609	0.878777
107429213	serine/threonine-protein kinase BRI1-like 2	0.996878	1.11176e-19	1.16047e-18	0.0762261	0.525688	0.640964
107406459	VAN3-binding protein-like transcript variant X2	1.72816	6.23752e-68	2.45213e-66	-0.285857	0.00436661	0.010063
107405615	rac-like GTP-binding protein RHO1 transcript variant X3	3.22185	0.000329691	0.000989317	-0.439102	0.0329712	0.0631893
107412383	putative auxin efflux carrier component 8	2.91133	1.14336e-51	3.21759e-50	-0.401767	0.00551183	0.0124586
107412692	protein WALLS ARE THIN 1-like	2.54144	6.71428e-09	3.49332e-08	-0.277125	0.362919	0.48682
107420453	protein WALLS ARE THIN 1-like	1.29475	0.0149926	0.0326389	-0.845227	0.104814	0.173969
107423921	MOB kinase activator-like 1A	1.63458	8.27016e-28	1.2036e-26	-0.992852	2.6244e-13	1.53565e-12
107424445	calmodulin-lysine N-methyltransferase-like	1.24395	0.0111179	0.0250161	-0.828065	0.0488184	0.0897159
novel.1439	PF00847:AP2 domain	6.7899	5.96787e-07	2.55536e-06	-0.907211	0.096935	0.162648
107419765	BTB/POZ domain-containing protein NPY1	-1.09288	6.96189e-31	1.12944e-29	1.19354	4.49602e-31	5.45681e-30
107412928	protein ZINC INDUCED FACILITATOR-LIKE 1-like transcript variant X4	-1.49034	6.06946e-101	3.903e-99	1.50994	6.97637e-68	2.11634e-66
107404264	protein TORNADO 1-like	-1.07029	0.00432656	0.01066	0.120299	0.785935	0.853929
107412923	-	-6.41398	1.14551e-05	4.2328e-05	NA	NA	NA
